# Supplementary material for: The VarA-CsrA regulatory pathway influences cell shape in Vibrio cholerae
Source: PLoS Genet. 2022 Mar 28;18(3):e1010143. doi: 10.1371/journal.pgen.1010143 (PMC8989286; doi:10.1371/journal.pgen.1010143)
Supplement: S3 Table — (XLSX) [file pgen.1010143.s012.xlsx]

## Sheet: S3 Table
S3 Table. RNAseq data showing normalized reads for each locus tag of strain A1552.
ID [locus tag in A1552]	note [locus tag in reference strain N16961 (Heidelberg et al., 2000)]	gene	gene_synonym	WT [OD 0.2]-rep1	WT [OD 0.2]-rep2	WT [OD 0.2]-rep3	AVG WT [OD 0.2]	WT [OD 2.5]-rep1	WT [OD 2.5]-rep2	WT [OD 2.5]-rep3	AVG WT [OD 2.5]	∆varA [OD 0.2]-rep1	∆varA [OD 0.2]-rep2	∆varA [OD 0.2]-rep3	AVG ∆varA [OD 0.2]	∆varA [OD 2.5]-rep1	∆varA [OD 2.5]-rep2	∆varA [OD 2.5]-rep3	AVG ∆varA [OD 2.5]	start	end	strand	codon_start	product	protein_id
A1552VC_00001	NC002505_VC0012	dnaA	NA	4303.9	5676.94	6379.13	5453.32	3258.51	3689.9	2911.46	3286.62	6001.2	6209.92	5711.67	5974.27	6046.3	5516.72	4954.09	5505.71	70	1404	1	1	Chromosomal replication initiator protein DnaA	AWB72825.1
A1552VC_00003	NC002505_VC0013	dnaN	NA	6627.61	6597.27	8628.09	7284.32	5320.33	5976.02	3648.15	4981.5	8266.25	7123.6	7411.2	7600.35	5139.99	5258.24	5246.38	5214.87	1462	2562	1	1	DNA polymerase III subunit beta	AWB72826.1
A1552VC_00004	NC002505_VC0014	recF_1	recF	4067.78	4187.39	4227.4	4160.86	3050.32	3303.53	3044.12	3132.66	4260.67	4347.72	4197.21	4268.53	4683.67	5261.25	4336.11	4760.34	2580	3671	1	1	DNA replication and repair protein RecF	AWB72827.1
A1552VC_00005	NC002505_VC0015	gyrB	NA	9077.46	10283.4	11461.4	10274.1	12533.9	12790.1	8384.39	11236.1	11697.1	10666	11378	11247.1	24990.1	23399.9	23207.9	23865.9	3692	6109	1	1	DNA gyrase subunit B	AWB72828.1
A1552VC_00006	NC002505_VC0015a	NA	NA	416.611	396.066	453.451	422.043	1407.11	1787.93	1000.59	1398.55	409.778	240.034	203.943	284.585	201.755	282.524	191.149	225.142	6534	6956	1	1	hypothetical protein	AWB72829.1
A1552VC_00007	NC002505_VC0017	NA	NA	130.029	126.282	112.641	122.984	417.5	519.221	290.723	409.148	147.52	99.3691	61.6866	102.859	89.7861	87.1615	48.2511	75.0663	6966	7082	1	1	hypothetical protein	AWB72830.1
A1552VC_00008	NC002505_VC0018	ibpA	NA	1396.03	1410.15	1453.74	1419.97	3183.72	3335.63	6045.91	4188.42	1714.92	2276.45	1775.06	1922.15	4759.72	3997.41	2781.86	3846.33	7358	7795	1	1	Small heat shock protein IbpA	AWB72831.1
A1552VC_00009	NC002505_VC0019	avtA	NA	1760.25	1743.07	1528.83	1677.38	871.28	1016.3	874.991	920.857	2392.08	2659.74	2537.96	2529.93	5026.97	4772.84	5621.26	5140.36	7883	9139	-1	1	Valine--pyruvate aminotransferase	AWB72832.1
A1552VC_00010	NC002505_VC0020	glyS	NA	7261.58	8808.16	10297.5	8789.08	6314.41	6974.61	4453.99	5914.33	8198.63	8949.67	9198.85	8782.39	10891.6	9969.47	10307.2	10389.4	9458	11524	-1	1	Glycine--tRNA ligase beta subunit	AWB72833.1
A1552VC_00011	NC002505_VC0021	glyQ	NA	4435.87	4979.52	5478	4964.47	1892.15	2356.97	1370.35	1873.16	5141.69	4847.15	5423.38	5137.41	5333.3	5172.58	5804.05	5436.64	11539	12456	-1	1	Glycine--tRNA ligase alpha subunit	AWB72834.1
A1552VC_00013	NC002505_VC0022	NA	NA	1996.37	2321.86	1764.71	2027.65	684.298	1238.82	667.534	863.551	2879.72	1751.22	2028.1	2219.68	2066.14	2216.61	2612.98	2298.58	12872	13426	1	1	hypothetical protein	AWB72835.1
A1552VC_00014	NC002505_VC0023	NA	NA	1266.65	1157.58	678.733	1034.32	1286.55	1513.38	1151.6	1317.18	1008.05	927.875	845.987	927.305	1333.06	1439.67	1464.24	1412.32	13532	13789	1	1	hypothetical protein	AWB72836.1
A1552VC_00015	NC002505_VC0024	tusA_1	tusA	599.04	523.304	580.533	567.626	88.1885	105.173	119.958	104.44	850.29	520.074	597.982	656.115	220.768	275.01	292.29	262.689	13876	14124	-1	1	Sulfurtransferase TusA	AWB72837.1
A1552VC_00016	NC002505_VC0025	NA	NA	4446.87	1994.68	2091.08	2844.21	5533.55	7696.42	10937.4	8055.79	1025.47	840.12	639.526	835.039	17547.4	7133.72	24557	16412.7	14260	14445	1	1	hypothetical protein	AWB72838.1
A1552VC_00017	NC002505_VC0026	acuI	NA	753.005	722.294	719.168	731.489	4027.09	3146.32	2902.99	3358.8	639.254	747.204	722.614	703.024	7771.25	7081.12	7126.32	7326.23	14617	15597	-1	1	putative acrylyl-CoA reductase AcuI	AWB72839.1
A1552VC_00018	NC002505_VC0027	ilvA	NA	2495.14	2011.9	2608.07	2371.7	7091.36	6361.28	6864.45	6772.36	1204.75	1508.6	1258.91	1324.09	2601.68	2192.56	2535.97	2443.41	15845	17377	-1	1	L-threonine dehydratase biosynthetic IlvA	AWB72840.1
A1552VC_00019	NC002505_VC0028	ilvD	NA	1479.49	1482.86	1966.88	1643.07	7085.78	7199.34	7045.09	7110.07	753.992	1278.89	1029.79	1020.89	3832.28	2766.63	3746.89	3448.6	17381	19222	-1	1	Dihydroxy-acid dehydratase	AWB72841.1
A1552VC_00020	NC002505_VC0029	ilvE	NA	848.101	782.565	855.877	828.848	4329.61	4328.68	3828.79	4162.36	337.042	717.522	474.609	509.725	2193.95	1632.02	2154.6	1993.52	19232	20170	-1	1	Branched-chain-amino-acid aminotransferase	AWB72842.1
A1552VC_00021	NC002505_VC0030	ilvM	NA	240.004	193.25	187.735	206.996	1064.4	1099.33	722.573	962.102	93.2245	169.056	128.409	130.23	386.608	344.138	435.188	388.645	20182	20466	-1	1	Acetolactate synthase isozyme 2 small subunit	AWB72843.1
A1552VC_00022	NC002505_VC0031	ilvG	NA	1816.53	1914.32	2222.97	1984.61	6603.53	7391.98	4494.91	6163.47	1100.25	2001.58	1583.71	1561.85	4726.98	4515.87	5405.98	4882.94	20478	22124	-1	1	Acetolactate synthase isozyme 2 large subunit	AWB72844.1
A1552VC_00023	NC002505_VC0032	comM	NA	53.0467	56.4442	52.9508	54.1472	160.749	150.563	194.756	168.689	49.1734	40.0057	35.2495	41.4762	111.969	91.6699	92.7906	98.8097	22658	24181	1	1	Competence protein ComM	AWB72845.1
A1552VC_00024	NC002505_VC0033	yihG	NA	529.174	667.763	974.295	723.744	190.889	222.523	163.708	192.373	755.016	669.773	956.772	793.854	274.64	226.92	367.451	289.67	24271	25155	1	1	putative acyltransferase YihG	AWB72846.1
A1552VC_00025	NC002505_VC0034	dsbA	NA	7109.56	8200.67	5629.15	6979.79	4643.85	5196.63	2617.92	4152.8	8892.18	7993.4	8294.96	8393.51	7340.28	5171.08	9433.09	7314.82	25233	25835	-1	1	Thiol:disulfide interchange protein DsbA	AWB72847.1
A1552VC_00026	NC002505_VC0035	srkA	NA	1228.48	1517.3	919.418	1221.73	823.279	907.806	568.744	766.61	1398.37	1482.79	1671.83	1517.66	1489.39	1319.44	1611.77	1473.54	25866	26870	-1	1	Stress response kinase A	AWB72848.1
A1552VC_00027	NC002505_VC0036	NA	NA	1099.1	1111.66	889.573	1033.45	7378.81	7282.37	6116.47	6925.88	761.163	886.578	791.854	813.199	3146.74	3741.93	2849.6	3246.09	26900	28324	-1	1	hypothetical protein	AWB72849.1
A1552VC_00028	NC002505_VC0037	NA	NA	657.262	642.89	576.682	625.611	779.742	798.205	814.306	797.418	797.018	827.215	737.721	787.318	1258.06	1465.22	924.195	1215.82	28741	29007	-1	1	hypothetical protein	AWB72850.1
A1552VC_00029	NC002505_VC0039	spo0M	NA	913.439	977.728	915.567	935.578	1328.97	1193.43	1240.51	1254.3	998.834	1116.29	1056.23	1057.12	2114.73	1848.43	2128.62	2030.59	29568	30359	1	1	Sporulation-control protein spo0M	AWB72851.1
A1552VC_00030	NC002505_VC0040	NA	NA	3048.25	2590.69	3068.26	2902.4	765.789	542.469	781.847	696.702	3026.21	2184.83	2381.86	2530.97	876.735	1014.38	942.753	944.622	30443	31084	1	1	hypothetical protein	AWB72852.1
A1552VC_00031	NC002505_VC0041	NA	NA	571.223	623.756	665.255	620.078	690.996	614.43	565.922	623.782	774.481	782.047	746.534	767.687	835.539	936.235	797.999	856.591	31123	31680	-1	1	hypothetical protein	AWB72853.1
A1552VC_00032	NC002505_VC0042	trkI	NA	1280.24	1295.35	1300.66	1292.08	1027.01	941.018	925.797	964.607	1731.31	1658.3	1527.06	1638.89	1419.68	1744.73	1659.1	1607.84	31692	33137	-1	1	Trk system potassium uptake protein TrkI	AWB72854.1
A1552VC_00033	NC002505_VC0043	trkA	NA	1429.67	1641.66	1808.99	1626.78	1630.93	1451.38	1515.71	1532.67	2047.87	2076.43	2020.55	2048.28	2886.89	2699	2568.44	2718.11	33149	34525	-1	1	Trk system potassium uptake protein TrkA	AWB72855.1
A1552VC_00034	NC002505_VC0044	rsmB	NA	1655.45	2312.3	2466.54	2144.76	1087.84	1056.15	882.047	1008.68	2368.52	2912.67	2758.27	2679.82	2461.2	2212.1	2061.81	2245.03	34587	35867	-1	1	Ribosomal RNA small subunit methyltransferase B	AWB72856.1
A1552VC_00035	NC002505_VC0045	fmt	NA	2259.01	2625.13	2605.18	2496.44	1101.24	1063.9	1000.59	1055.25	2823.37	3196.59	3210.22	3076.73	1829.52	1791.32	1632.19	1751.01	35923	36870	-1	1	Methionyl-tRNA formyltransferase	AWB72857.1
A1552VC_00036	NC002505_VC0046	def1	NA	3658.28	3691.83	3668.05	3672.72	3282.51	3347.81	3391.3	3340.54	4455.31	3950.24	4038.58	4148.05	2491.83	2521.67	2291	2434.83	36888	37397	-1	1	Peptide deformylase 1	AWB72858.1
A1552VC_00037	NC002505_VC0047	tsaP	NA	216.715	219.08	177.144	204.313	303.636	255.736	324.593	294.655	193.62	198.738	207.72	200.026	280.978	282.524	296.002	286.501	37537	38664	1	1	hypothetical protein	AWB72859.1
A1552VC_00038	NC002505_VC0048	dprA	dprA_smf	393.322	376.932	242.611	337.622	689.321	545.791	859.467	698.193	244.842	436.191	426.77	369.268	344.356	435.808	253.318	344.494	38664	39779	1	1	DNA processing protein DprA	AWB72860.1
A1552VC_00039	NC002505_VC0049	smg	NA	3259.79	2769.59	2792.91	2940.76	5559.78	4175.91	6964.65	5566.78	2605.16	2626.18	2559.36	2596.9	2473.87	2751.6	2150.89	2458.79	39782	40258	1	1	Protein Smg	AWB72861.1
A1552VC_00040	NC002505_VC0050	topA_1	NA	1833.35	1811	1906.23	1850.19	1580.69	1393.81	2054.82	1676.44	2054.01	1477.63	1514.47	1682.04	926.382	1027.9	1046.68	1000.32	40274	40840	1	1	DNA topoisomerase 1	AWB72862.1
A1552VC_00041	NC002505_VC0051	purK	NA	368.739	300.398	234.909	301.349	514.061	621.072	405.036	513.39	256.111	312.303	237.934	268.783	1071.1	1172.17	1301.85	1181.71	40913	42046	-1	1	N5-carboxyaminoimidazole ribonucleotide synthase	AWB72863.1
A1552VC_00042	NC002505_VC0052	purE	NA	342.863	356.842	207.952	302.552	223.262	211.452	197.579	210.764	132.153	263.263	182.542	192.653	561.955	498.925	444.467	501.782	42050	42535	-1	1	N5-carboxyaminoimidazole ribonucleotide mutase	AWB72864.1
A1552VC_00043	NC002505_VC0054	tsaC_1	NA	465.129	497.474	500.626	487.743	287.45	368.658	296.368	317.492	369.825	429.739	488.457	429.34	395.059	509.444	562.311	488.938	42702	43259	1	1	Threonylcarbamoyl-AMP synthase	AWB72865.1
A1552VC_00044	NC002505_VC0055	hemF	NA	751.064	811.265	806.778	789.702	615.645	632.143	471.366	573.051	639.254	695.583	720.096	684.978	794.343	837.051	962.239	864.544	43278	44195	1	1	Oxygen-dependent coproporphyrinogen-III oxidase	AWB72866.1
A1552VC_00045	NC002505_VC0056	aroE	NA	1883.16	1720.11	1477.81	1693.69	697.136	781.599	715.517	731.417	1296.95	1307.28	1213.59	1272.61	801.737	837.051	829.548	822.779	44257	45093	1	1	Shikimate dehydrogenase (NADP(+))	AWB72867.1
A1552VC_00046	NC002505_VC0057	NA	NA	698.017	634.279	526.62	619.639	311.45	311.09	309.069	310.536	476.367	464.583	448.172	463.041	267.246	268.998	270.021	268.755	45090	45365	1	1	hypothetical protein	AWB72868.1
A1552VC_00047	NC002505_VC0058	caiE	NA	567.988	527.131	476.557	523.892	1579.58	1326.28	1471.96	1459.27	542.956	646.544	499.787	563.096	1490.45	1430.65	1357.53	1426.21	45346	45897	-1	1	Carnitine operon protein CaiE	AWB72869.1
A1552VC_00048	NA	NA	NA	1368.22	2360.13	1631.85	1786.73	862.908	1476.85	11081.3	4473.7	1664.72	3795.38	147.292	1869.13	11087	36397.4	5961.8	17815.4	NA	NA	NA	NA	NA	NA
A1552VC_00049	NA	NA	NA	5.8222	3.82672	8.66468	6.10453	2.23262	2.21416	2.82255	2.42311	9.22001	5.16203	7.55346	7.31183	8.45046	6.01114	12.0628	8.84146	NA	NA	NA	NA	NA	NA
A1552VC_00050	NA	NA	NA	0	0	0	0	0	0	0	0	0	0	0	0	0	0	0	0	NA	NA	NA	NA	NA	NA
A1552VC_00051	NA	NA	NA	0	0	0	0	0	0	0	0	0	0	0	0	0	0	0	0	NA	NA	NA	NA	NA	NA
A1552VC_00052	NC002505_VC0315	pssA	NA	3986.27	4037.19	3987.68	4003.71	1539.95	1846.61	1271.56	1552.71	4459.41	4920.7	4601.32	4660.48	3481.59	2901.88	3767.3	3383.59	51892	53232	-1	1	CDP-diacylglycerol--serine O-phosphatidyltransferase	AWB72870.1
A1552VC_00053	NC002505_VC0317	NA	NA	139.086	143.502	149.225	143.938	154.609	136.171	176.409	155.73	183.376	141.956	169.953	165.095	77.1104	96.1782	91.8627	88.3838	53327	53749	-1	1	hypothetical protein	AWB72871.1
A1552VC_00054	NC002505_VC0318	murB	NA	3482.32	3238.37	3255.99	3325.56	2048.43	2101.24	1964.5	2038.05	3635.76	3406.94	3375.14	3472.61	5226.61	5234.2	4909.55	5123.45	53786	54859	1	1	UDP-N-acetylenolpyruvoylglucosamine reductase	AWB72872.1
A1552VC_00055	NC002505_VC0319	birA	NA	3588.42	3427.79	3440.84	3485.68	1999.87	1971.71	1814.9	1928.83	3668.54	3285.63	3608.04	3520.74	4409.03	4592.51	4631.18	4544.24	54856	55818	1	1	Bifunctional ligase/repressor BirA	AWB72873.1
A1552VC_00056	NC002505_VC0320	coaA	NA	628.151	490.777	449.6	522.843	152.934	140.599	189.111	160.882	567.543	532.98	522.448	540.99	704.557	459.852	611.49	591.966	55868	56995	-1	1	Pantothenate kinase	AWB72874.1
A1552VC_00057	NA	NA	NA	114.503	112.888	97.2369	108.21	45.7687	39.8549	47.9834	44.5357	99.3712	140.665	115.82	118.619	70.7726	75.1392	57.5302	67.814	NA	NA	NA	NA	NA	NA
A1552VC_00058	NA	NA	NA	2006.72	1883.7	1683.84	1858.09	293.031	336.552	347.174	325.586	2612.34	1213.08	1559.79	1795.07	662.305	474.88	619.841	585.675	NA	NA	NA	NA	NA	NA
A1552VC_00059	NA	NA	NA	518.823	571.139	498.7	529.554	101.026	139.492	122.781	121.1	680.232	392.314	483.421	518.656	213.374	198.368	205.995	205.912	NA	NA	NA	NA	NA	NA
A1552VC_00060	NA	NA	NA	4396.41	4341.42	5334.55	4690.79	2239.88	2980.26	2245.34	2488.49	4664.3	4052.19	4236.23	4317.57	2486.55	2170.02	2124.91	2260.49	NA	NA	NA	NA	NA	NA
A1552VC_00061	NC002505_VC0321	tufB_1	tuf	93860.4	97221.7	117436	102839	75017.1	90909	68940.8	78289	109799	100491	103379	104556	65317.8	66815.3	63282.3	65138.5	57507	58691	1	1	Elongation factor Tu 2	AWB72875.1
A1552VC_00062	NC002505_VC0322	secE	NA	14824	12976.4	15619.5	14473.3	3648.66	4674.09	3308.03	3876.93	17237.3	16605	16061.2	16634.5	6461.43	6233.55	6682.78	6459.25	58915	59295	1	1	Protein translocase subunit SecE	AWB72876.1
A1552VC_00063	NC002505_VC0323	nusG	NA	15239.3	15801.5	17443.9	16161.6	4376.49	5204.38	3408.23	4329.7	18157.3	17954.8	19555.9	18556	7826.18	6920.32	8601.69	7782.73	59311	59859	1	1	Transcription termination/antitermination protein NusG	AWB72877.1
A1552VC_00064	NC002505_VC0324	rplK	NA	123304	109284	130488	121025	17590.3	31216.3	17106.1	21970.9	101646	114624	108056	108109	26775.3	25965.1	23497.4	25412.6	59990	60418	1	1	50S ribosomal protein L11	AWB72878.1
A1552VC_00065	NC002505_VC0325	rplA	NA	169488	159498	193292	174092	24065.4	42384.6	23815.3	30088.4	144623	150019	155162	149935	36373.9	36142	34492.1	35669.3	60423	61124	1	1	50S ribosomal protein L1	AWB72879.1
A1552VC_00066	NC002505_VC0326	rplJ	NA	195649	173997	206785	192144	28018.8	48601.9	22803.4	33141.4	153257	179711	165853	166273	39216.5	36116.4	36546.5	37293.1	61394	61882	1	1	50S ribosomal protein L10	AWB72880.1
A1552VC_00067	NC002505_VC0327	rplL	NA	126976	119850	124688	123838	19365.2	33833.5	17097.6	23432.1	100615	130897	104484	111999	27811.5	24633.6	23900.1	25448.4	61949	62314	1	1	50S ribosomal protein L7/L12	AWB72881.1
A1552VC_00069	NC002505_VC0328	rpoB	NA	104772	112937	136904	118204	50603.4	62237.8	46622.9	53154.7	87452.8	107089	118956	104499	79968.8	69152.1	84290.1	77803.7	62555	66580	1	1	DNA-directed RNA polymerase subunit beta	AWB72882.1
A1552VC_00070	NC002505_VC0329	rpoC	NA	148752	150590	172217	157186	69612.5	83925.5	80888.7	78142.3	113215	137722	135750	128895	100087	73890.4	92057.6	88678.4	66685	70890	1	1	DNA-directed RNA polymerase subunit beta'	AWB72883.1
A1552VC_00071	NC002505_VC0330	rsd	NA	3526.96	2588.78	1811.88	2642.54	18378.4	16368.2	19849.6	18198.7	2132.89	2075.14	1440.19	1882.74	2558.38	3282.08	2093.36	2644.6	71001	71489	-1	1	Regulator of sigma D	AWB72884.1
A1552VC_00072	NC002505_VC0331	nudC	NA	456.719	456.337	414.942	442.666	519.642	551.326	383.867	484.945	418.998	481.359	459.502	453.286	640.122	712.32	729.334	693.925	71673	72449	1	1	NADH pyrophosphatase	AWB72885.1
A1552VC_00073	NC002505_VC0332	hemE	NA	2638.75	2700.71	2794.84	2711.43	3098.32	3249.28	2492.31	2946.64	3527.16	3112.7	3343.66	3327.84	7424.78	6929.34	7480.78	7278.3	72704	73771	1	1	Uroporphyrinogen decarboxylase	AWB72886.1
A1552VC_00074	NC002505_VC0333	NA	NA	861.039	1042.78	984.885	962.902	1148.68	955.41	1009.06	1037.72	1268.26	1084.03	1229.95	1194.08	1678.47	1768.78	1701.78	1716.34	73891	74505	1	1	hypothetical protein	AWB72887.1
A1552VC_00075	NC002505_VC0334	NA	NA	710.956	798.829	903.052	804.279	942.724	910.02	983.659	945.468	1038.79	979.495	920.263	979.515	2032.34	1696.64	1985.72	1904.9	74592	75551	1	1	hypothetical protein	AWB72888.1
A1552VC_00076	NC002505_VC0335	envC	NA	1262.77	1095.4	926.158	1094.78	1217.34	1389.39	1294.14	1300.29	1201.67	1121.45	1203.52	1175.55	1674.25	1693.64	1922.62	1763.5	75548	76696	-1	1	Murein hydrolase activator EnvC	AWB72889.1
A1552VC_00077	NC002505_VC0336	gpmI	NA	10456	12981.2	15651.3	13029.5	13983.5	13861.8	9977.72	12607.6	12625.3	11040.3	13892.1	12519.2	7649.78	8178.15	7400.98	7742.97	76865	78397	-1	1	2,3-bisphosphoglycerate-independent phosphoglycerate mutase	AWB72890.1
A1552VC_00078	NC002505_VC0337	NA	NA	386.206	353.972	412.053	384.077	200.936	162.741	198.99	187.555	187.473	134.213	153.587	158.424	95.0677	91.6699	102.07	96.2691	78540	79427	-1	1	hypothetical protein	AWB72891.1
A1552VC_00079	NC002505_VC0338	sdcS_1	NA	279.466	209.513	96.2742	195.084	2092.52	1911.93	2016.71	2007.05	76.8334	161.313	109.525	115.891	1806.29	2120.43	1498.57	1808.43	79579	80994	-1	1	Sodium-dependent dicarboxylate transporter SdcS	AWB72892.1
A1552VC_00080	NC002505_VC0339	psd	NA	2320.47	2451.02	2608.07	2459.85	1193.34	1291.96	1020.35	1168.55	2654.34	2501	2492.64	2549.33	1799.95	1665.09	1874.37	1779.8	81202	82059	-1	1	Phosphatidylserine decarboxylase proenzyme	AWB72893.1
A1552VC_00081	NC002505_VC0340	rsgA	NA	3327.07	3513.89	3230.96	3357.31	1873.17	1795.68	1641.31	1770.06	4210.47	3756.67	3660.91	3876.02	3231.24	3091.23	2709.49	3010.65	82155	83216	-1	1	Small ribosomal subunit biogenesis GTPase RsgA	AWB72894.1
A1552VC_00082	NC002505_VC0341	orn	NA	1683.26	1659.84	1839.8	1727.63	576.016	683.069	605.437	621.507	2993.43	1782.19	2089.79	2288.47	1085.88	1164.66	1161.74	1137.43	83339	83884	1	1	Oligoribonuclease	AWB72895.1
A1552VC_00083	NA	NA	NA	84.0985	104.278	102.051	96.8091	46.3269	36.5337	21.1691	34.6765	163.911	101.95	86.8648	117.575	69.7163	54.1002	68.6651	64.1605	NA	NA	NA	NA	NA	NA
A1552VC_00084	NA	NA	NA	0	0	0	0	0	0	0	0	0	0	0	0	0	0	0	0	NA	NA	NA	NA	NA	NA
A1552VC_00085	NA	NA	NA	0	0	0	0	0	0	0	0	0	0	0	0	0	0	0	0	NA	NA	NA	NA	NA	NA
A1552VC_00086	NA	NA	NA	0	0	0	0	0	0	0	0	0	0	0	0	0	0	0	0	NA	NA	NA	NA	NA	NA
A1552VC_00087	NA	NA	NA	1200.67	877.276	1400.79	1159.58	142.33	152.777	166.531	153.879	1997.67	1096.93	1090.22	1394.94	397.172	299.054	303.425	333.217	NA	NA	NA	NA	NA	NA
A1552VC_00088	NA	NA	NA	310.517	336.752	459.228	368.832	48.0013	49.8186	67.7412	55.1871	521.443	345.856	406.628	424.642	139.433	73.6364	128.979	114.016	NA	NA	NA	NA	NA	NA
A1552VC_00089	NA	NA	NA	1126.27	1100.18	1433.52	1219.99	192.563	201.489	225.804	206.619	1853.22	1259.54	1324.37	1479.04	514.422	268.998	450.035	411.152	NA	NA	NA	NA	NA	NA
A1552VC_00090	NA	NA	NA	1029.24	1032.26	1162.03	1074.51	138.981	152.777	159.474	150.411	2081.67	916.26	1053.71	1350.55	342.244	250.965	302.497	298.569	NA	NA	NA	NA	NA	NA
A1552VC_00091	NA	NA	NA	212.187	213.34	305.189	243.572	39.0708	30.9982	33.8706	34.6466	521.443	246.487	250.523	339.484	76.0541	66.1225	83.5116	75.2294	NA	NA	NA	NA	NA	NA
A1552VC_00092	NA	NA	NA	344.804	371.192	474.632	396.876	49.6758	65.3177	45.1608	53.3848	1011.13	282.621	415.44	569.73	88.7298	60.1114	83.5116	77.4509	NA	NA	NA	NA	NA	NA
A1552VC_00093	NC002505_VC0342	queG	NA	1842.4	1945.89	2134.4	1974.23	447.64	551.326	489.713	496.226	1860.39	1784.77	2033.14	1892.77	1047.86	734.862	912.132	898.283	86099	87208	-1	1	Epoxyqueuosine reductase	AWB72896.1
A1552VC_00094	NC002505_VC0343	tsaE	NA	881.74	735.688	668.143	761.857	765.789	780.492	852.411	799.564	820.581	756.237	832.139	802.986	946.451	1057.96	1135.76	1046.72	87413	87877	1	1	tRNA threonylcarbamoyladenosine biosynthesis protein TsaE	AWB72897.1
A1552VC_00095	NC002505_VC0344	amiB	NA	2209.2	2137.23	2127.66	2158.03	2133.83	2168.77	1868.53	2057.04	2357.25	2475.19	2709.17	2513.87	3154.13	3255.03	3639.25	3349.47	87871	89589	1	1	N-acetylmuramoyl-L-alanine amidase AmiB	AWB72898.1
A1552VC_00096	NC002505_VC0345	mutL	NA	2702.8	2985.8	3197.27	2961.95	2177.92	2155.49	1934.86	2089.42	2945.28	3325.64	3696.16	3322.36	4472.41	4260.39	4745.31	4492.7	89596	91557	1	1	DNA mismatch repair protein MutL	AWB72899.1
A1552VC_00097	NC002505_VC0346	miaA	NA	9219.78	8761.28	7870.41	8617.16	10105.4	8500.16	9622.08	9409.21	8577.68	9318.75	8651.23	8849.22	12109.5	11313	11165.5	11529.3	91554	92501	1	1	tRNA dimethylallyltransferase	AWB72900.1
A1552VC_00098	NC002505_VC0347	hfq	NA	12334.7	12876.9	9432.94	11548.2	11897.1	11091.8	11640.2	11543	11062	13457.4	10178.3	11565.9	13522.8	12106.4	11548.7	12392.7	92673	92936	1	1	RNA-binding protein Hfq	AWB72901.1
A1552VC_00099	NC002505_VC0348	hflX	NA	24063.8	23130.6	20440	22544.8	13145.7	12115.9	13559.5	12940.4	22594.1	24940.3	21941.5	23158.7	22723.3	22021.8	22317.1	22354.1	92969	94258	1	1	GTPase HflX	AWB72902.1
A1552VC_00100	NC002505_VC0349	hflK_1	hflK	18468.7	18422.8	16200.1	17697.2	21166.9	19562.1	18394.6	19707.9	18759.6	19920.3	18091.8	18923.9	23021.2	20741.4	22374.6	22045.7	94304	95491	1	1	Modulator of FtsH protease HflK	AWB72903.1
A1552VC_00101	NC002505_VC0350	hflC	NA	16898.6	17291.1	15531.9	16573.9	21488.4	19799	18075.6	19787.7	19118.2	17277.3	17430.9	17942.1	21048	19587.3	19976.9	20204.1	95494	96474	1	1	Modulator of FtsH protease HflC	AWB72904.1
A1552VC_00102	NC002505_VC0351	NA	NA	211.54	185.596	181.958	193.031	106.049	109.601	131.249	115.633	235.622	228.42	217.791	227.278	137.32	148.776	147.537	144.544	96535	96723	1	1	hypothetical protein	AWB72905.1
A1552VC_00103	NC002505_VC0352	slyX	NA	487.771	498.431	477.52	487.907	273.496	274.556	248.385	265.479	473.294	482.65	428.029	461.324	214.43	204.379	248.679	222.496	96764	96991	-1	1	Protein SlyX	AWB72906.1
A1552VC_00104	NC002505_VC0353	NA	NA	264.587	252.564	216.617	244.589	694.345	693.032	764.912	717.43	241.769	221.967	208.979	224.238	314.78	314.082	273.732	300.865	96994	97974	-1	1	hypothetical protein	AWB72907.1
A1552VC_00105	NC002505_VC0354	fkpA_1	NA	25457.3	30256	24352.6	26688.6	26037.9	31420	16918.4	24792.1	38359.3	37873.8	40339.2	38857.5	89231.6	84016.2	91787.6	88345.1	98114	98893	1	1	FKBP-type peptidyl-prolyl cis-trans isomerase FkpA	AWB72908.1
A1552VC_00106	NC002505_VC0355	dauR	NA	3566.42	3661.22	3969.38	3732.34	2535.7	2273.94	2537.47	2449.04	2918.64	2579.72	3049.08	2849.15	1624.6	1812.36	1582.08	1673.01	99092	99814	1	1	Transcriptional regulator DauR	AWB72909.1
A1552VC_00107	NC002505_VC0356	tusD	NA	1641.86	1683.76	1555.79	1627.14	1131.94	1065.01	1264.5	1153.82	1151.48	1500.86	1382.28	1344.87	676.037	661.225	611.49	649.584	99811	100206	1	1	Sulfurtransferase TusD	AWB72910.1
A1552VC_00108	NC002505_VC0357	dsrF	tusC	1099.75	1272.39	1207.28	1193.14	655.832	473.83	623.784	584.482	1000.88	1011.76	1078.89	1030.51	408.791	426.791	461.169	432.25	100203	100559	1	1	Intracellular sulfur oxidation protein DsrF	AWB72911.1
A1552VC_00109	NC002505_VC0358	tusB	NA	1041.53	1073.4	881.871	998.932	430.337	319.946	467.132	405.805	810.336	952.394	945.441	902.724	316.892	314.082	287.651	306.208	100569	100844	1	1	Protein TusB	AWB72912.1
A1552VC_00110	NC002505_VC0359	rpsL	NA	109416	98843.3	112862	107041	16446	24558.4	17209.1	19404.5	113980	103514	95691	104395	25637.6	23921.3	20200.5	23253.2	101029	101403	1	1	30S ribosomal protein S12	AWB72913.1
A1552VC_00111	NC002505_VC0360	rpsG	NA	132878	130219	132038	131712	18525.7	26323	20453.6	21767.5	141850	123101	117432	127461	29045.3	27412.3	23541.9	26666.5	101519	101989	1	1	30S ribosomal protein S7	AWB72914.1
A1552VC_00112	NC002505_VC0361	fusA_1	fusA1	142605	137159	163267	147677	30317.3	39144.1	30564	33341.8	143125	129766	139203	137365	30580.1	32365.5	28499.7	30481.8	102065	104161	1	1	Elongation factor G	AWB72915.1
A1552VC_00113	NC002505_VC0362	tufB_2	tufB	215114	220436	261634	232394	87586.2	117148	69921.7	91551.9	261319	256232	250069	255873	131144	117271	134676	127697	104284	105468	1	1	Elongation factor Tu 2	AWB72916.1
A1552VC_00114	NC002505_VC0364	bfd	NA	907.617	1065.74	971.406	981.589	490.618	353.159	582.857	475.545	1080.79	1068.54	998.316	1049.22	143.658	171.317	118.772	144.582	105771	105959	1	1	Bacterioferritin-associated ferredoxin	AWB72917.1
A1552VC_00115	NC002505_VC0365	bfr	NA	5043.97	5461.69	5632.04	5379.23	15303.5	12372.7	13010.6	13562.3	5847.53	4607.11	4350.79	4935.15	558.787	527.477	457.458	514.574	106029	106505	1	1	Bacterioferritin	AWB72918.1
A1552VC_00116	NC002505_VC0366	rpsF	NA	99700	88921.6	113447	100689	13486.7	21623.5	16044.8	17051.7	100878	106121	106419	104473	19965.3	19645.9	16084.3	18565.2	106717	107085	1	1	30S ribosomal protein S6	AWB72919.1
A1552VC_00117	NC002505_VC0367	priB	NA	92768.4	78096.7	87967.6	86277.6	9449.56	14772.9	13335.1	12519.2	84930.6	79064.2	79733.1	81242.6	12669.4	13833.1	10238.5	12247	107093	107395	1	1	Primosomal replication protein N	AWB72920.1
A1552VC_00118	NC002505_VC0368	rpsR	NA	101715	81904.3	91841.7	91820.4	10136.1	16038.3	13903.9	13359.4	89426.9	92695.8	83245.4	88456.1	13964.4	14536.4	10895.5	13132.1	107411	107638	1	1	30S ribosomal protein S18	AWB72921.1
A1552VC_00119	NC002505_VC0369	rplI	NA	101010	90851.2	106000	99287	12876.1	19273.2	14986.3	15711.9	102776	87755.8	87125.4	92552.5	18688.2	17014.5	14634.9	16779.2	107672	108121	1	1	50S ribosomal protein L9	AWB72922.1
A1552VC_00120	NC002505_VC0370	NA	NA	1440.02	1544.08	1446.04	1476.72	87.6303	116.243	127.015	110.296	3323.3	2475.19	2886.68	2895.06	5266.75	5150.04	5439.39	5285.39	108183	108947	-1	1	hypothetical protein	AWB72923.1
A1552VC_00121	NC002505_VC0371	dnaB	NA	3359.41	3503.37	3519.78	3460.85	2193.55	2352.55	1799.38	2115.16	4055.78	3847	4002.07	3968.29	7615.98	7443.29	7332.32	7463.86	109118	110524	1	1	Replicative DNA helicase	AWB72924.1
A1552VC_00122	NC002505_VC0372	alr	NA	1861.81	2254.9	2219.12	2111.94	2669.1	2709.03	2057.64	2478.59	2570.33	2472.61	2576.99	2539.98	5564.63	5387.48	5098.84	5350.32	110529	111623	1	1	Alanine racemase, biosynthetic	AWB72925.1
A1552VC_00123	NC002505_VC0373	NA	NA	252.295	246.824	260.903	253.341	275.729	329.91	194.756	266.798	253.038	210.353	227.863	230.418	134.151	150.278	165.167	149.866	111706	112125	-1	1	hypothetical protein	AWB72926.1
A1552VC_00124	NC002505_VC0374	pgi	NA	8176.96	9502.71	10602.7	9427.45	10024.5	10281.5	6920.9	9075.6	7767.34	7531.4	8731.8	8010.18	6579.74	6543.12	6419.26	6514.04	112410	114062	1	1	Glucose-6-phosphate isomerase	AWB72927.1
A1552VC_00125	NC002505_VC0376	NA	NA	148.79	159.766	185.809	164.788	21.2099	23.2487	26.8142	23.7576	150.593	105.822	129.668	128.694	43.3086	39.0724	35.2604	39.2138	114265	115443	1	1	hypothetical protein	AWB72928.1
A1552VC_00126	NC002505_VC0377	cheX	NA	5533.03	4815.93	4823.34	5057.43	8045.8	6431.03	10025.7	8167.51	7125.02	5351.73	5498.92	5991.89	3878.76	4832.96	3886.07	4199.26	115560	116021	-1	1	CheY-P phosphatase CheX	AWB72929.1
A1552VC_00127	NC002505_VC0378	zur	NA	3926.11	3883.17	3817.27	3875.51	7899.01	6016.98	9365.23	7760.41	4868.16	4248.35	4263.93	4460.15	2787.6	3273.06	2349.46	2803.37	116031	116495	-1	1	Zinc uptake regulation protein	AWB72930.1
A1552VC_00128	NC002505_VC0379	dusA	NA	1399.27	1770.82	1948.59	1706.23	580.481	633.25	510.882	574.871	1554.08	1560.22	1928.65	1680.99	1055.25	906.179	991.004	984.145	116853	117836	1	1	tRNA-dihydrouridine(20/20a) synthase	AWB72931.1
A1552VC_00129	NC002505_VC0379a	pspG	NA	130.676	117.672	134.784	127.711	144.004	130.635	132.66	135.766	134.202	101.95	107.007	114.387	52.8154	60.1114	62.1697	58.3655	117997	118209	1	1	Phage shock protein G	AWB72932.1
A1552VC_00130	NC002505_VC0381	NA	NA	2548.18	2546.68	3132.76	2742.54	853.977	981.98	946.966	927.641	4191.01	2295.81	2881.64	3122.82	691.881	700.298	949.248	780.476	118298	118963	1	1	hypothetical protein	AWB72933.1
A1552VC_00131	NC002505_VC0383	NA	NA	118.385	127.239	121.305	122.31	274.612	203.703	373.988	284.101	154.691	113.565	113.302	127.186	39.0834	57.1058	43.6116	46.6003	119084	119314	1	1	hypothetical protein	AWB72934.1
A1552VC_00132	NC002505_VC0384	cysJ_1	cysJ	557.638	353.015	466.93	459.194	1112.96	2294.98	2359.65	1922.53	631.058	1828.65	451.949	970.552	15024.9	11625.5	13486.2	13378.9	119421	121244	1	1	Sulfite reductase [NADPH] flavoprotein alpha-component	AWB72935.1
A1552VC_00133	NC002505_VC0385	cysI	NA	450.25	285.091	387.022	374.121	1374.74	3354.45	5000.15	3243.11	395.436	663.321	313.469	457.408	18451.6	10409.8	17366.7	15409.4	121244	122977	1	1	Sulfite reductase [NADPH] hemoprotein beta-component	AWB72936.1
A1552VC_00134	NC002505_VC0386	cysH	NA	269.762	172.203	236.834	226.266	822.72	1795.68	2749.17	1789.19	266.356	348.437	181.283	265.359	7204.02	3723.9	6623.39	5850.44	122970	123731	1	1	Phosphoadenosine phosphosulfate reductase	AWB72937.1
A1552VC_00135	NA	NA	NA	14.2321	21.047	12.5156	15.9316	0.558155	6.64248	21.1691	9.45659	15.3667	15.4861	5.03564	11.9628	25.3514	43.5808	18.5581	29.1634	NA	NA	NA	NA	NA	NA
A1552VC_00136	NA	NA	NA	0	0	0	0	0	0	0	0	0	0	0	0	0	0	0	0	NA	NA	NA	NA	NA	NA
A1552VC_00137	NA	NA	NA	0	0	0	0	0	0	0	0	0	0	0	0	0	0	0	0	NA	NA	NA	NA	NA	NA
A1552VC_00138	NA	NA	NA	0	0	0	0	0	0	0	0	0	0	0	0	0	0	0	0	NA	NA	NA	NA	NA	NA
A1552VC_00139	NA	NA	NA	0	0	0	0	0	0	0	0	0	0	0	0	0	0	0	0	NA	NA	NA	NA	NA	NA
A1552VC_00140	NA	NA	NA	0	0	0	0	0	0	0	0	0	0	0	0	0	0	0	0	NA	NA	NA	NA	NA	NA
A1552VC_00141	NA	NA	NA	0	0	0	0	0	0	0	0	0	0	0	0	0	0	0	0	NA	NA	NA	NA	NA	NA
A1552VC_00142	NA	NA	NA	801.523	701.247	1089.82	864.198	253.96	338.767	326.005	306.244	1178.11	681.388	727.65	862.383	317.949	285.529	215.274	272.917	NA	NA	NA	NA	NA	NA
A1552VC_00143	NA	NA	NA	0	0	0	0	0	0	0	0	0	0	0	0	0	0	0	0	NA	NA	NA	NA	NA	NA
A1552VC_00144	NA	NA	NA	0	0	0	0	0	0	0	0	0	0	0	0	0	0	0	0	NA	NA	NA	NA	NA	NA
A1552VC_00145	NC002505_VC0389	nhaP	NA	2397.45	2828.91	3105.81	2777.39	818.255	715.174	791.726	775.052	3041.58	2202.9	2920.67	2721.71	554.561	559.036	540.969	551.522	135748	137082	-1	1	Na(+)/H(+) antiporter NhaP	AWB72938.1
A1552VC_00146	NC002505_VC0390	metH	NA	3479.74	3641.13	3908.73	3676.53	3774.8	3672.19	3278.39	3575.13	3058.99	3043.02	3197.63	3099.88	3363.28	3438.37	3223.55	3341.73	137279	140959	1	1	Methionine synthase	AWB72939.1
A1552VC_00147	NC002505_VC0391	lysC	NA	3094.18	2707.41	2484.84	2762.14	1315.01	1496.77	1315.31	1375.7	2085.77	2871.38	2172.88	2376.68	1042.58	1015.88	1273.09	1110.52	141032	142387	-1	1	Lysine-sensitive aspartokinase 3	AWB72940.1
A1552VC_00149	NC002505_VC0392	pucG	NA	511.06	486.951	447.675	481.895	7699.19	6933.64	7589.84	7407.56	298.114	398.767	353.754	350.211	1276.02	1394.58	1256.39	1309	142851	143969	1	1	Purine catabolism protein PucG	AWB72941.1
A1552VC_00150	NC002505_VC0393	pglL	NA	1086.16	1065.74	901.126	1017.68	611.18	553.54	513.704	559.475	1142.26	1256.95	1029.79	1143	690.825	701.8	694.074	695.566	144048	145832	-1	1	hypothetical protein	AWB72942.1
A1552VC_00151	NC002505_VC0394	uvrA	NA	6760.22	7204.76	6771.93	6912.3	3999.74	3854.85	3269.93	3708.17	7397.52	8508.31	7606.33	7837.39	7260	7273.48	6476.79	7003.42	145897	148719	-1	1	UvrABC system protein A	AWB72943.1
A1552VC_00152	NC002505_VC0395	gtaB	galU	7594.09	7509.95	8710.89	7938.31	4326.26	5766.78	3169.73	4420.92	13241	10201.5	11477.5	11640	11602.5	10741.9	11498.6	11281	148875	149750	-1	1	UTP--glucose-1-phosphate uridylyltransferase	AWB72944.1
A1552VC_00153	NC002505_VC0396	csgD_1	qstR	80.8639	92.7981	82.7958	85.4859	205.401	213.666	180.643	199.904	104.493	63.2349	75.5346	81.0876	160.559	190.854	210.635	187.349	149920	150564	-1	1	CsgBAC operon transcriptional regulatory protein	AWB72945.1
A1552VC_00154	NC002505_VC0397	ssb	NA	14360.1	14012.5	14726.1	14366.2	4444.59	5580.79	3971.33	4665.57	19264.7	15719.7	15313.4	16765.9	6301.93	6153.9	6058.3	6171.38	150856	151389	1	1	Single-stranded DNA-binding protein	AWB72946.1
A1552VC_00155	NC002505_VC0398	csrD	mshH_ csrD	2707.32	2748.54	2077.6	2511.16	3801.04	3193.93	3618.51	3537.82	2570.33	2239.03	2306.32	2371.9	1622.49	1801.84	1557.03	1660.45	151513	153525	1	1	RNase E specificity factor CsrD	AWB72947.1
A1552VC_00156	NC002505_VC0399	mshI	NA	2535.89	2702.62	2324.06	2520.86	3403.07	2778.77	2956.62	3046.16	2551.89	2420.99	2302.55	2425.14	1792.55	1869.46	1810.35	1824.12	153538	154977	1	1	hypothetical protein	AWB72948.1
A1552VC_00157	NC002505_VC0400	mshJ	NA	1296.41	1421.63	1118.71	1278.91	2009.36	1597.52	1748.57	1785.15	1128.94	1135.65	1067.56	1110.71	845.046	952.765	809.134	868.982	154974	155624	1	1	hypothetical protein	AWB72949.1
A1552VC_00158	NC002505_VC0401	mshK	NA	694.783	725.164	662.366	694.104	1308.32	964.267	1311.08	1194.55	591.105	594.924	600.5	595.51	737.303	788.962	634.688	720.317	155617	155934	1	1	hypothetical protein	AWB72950.1
A1552VC_00159	NC002505_VC0402	xcpQ	mshL	4916.53	5198.6	4583.61	4899.58	9389.28	7087.53	9890.22	8789.01	4083.44	4599.37	4389.82	4357.54	4450.22	4237.85	4056.81	4248.29	155949	157628	1	1	Type II secretion system protein D	AWB72951.1
A1552VC_00160	NC002505_VC0403	mshM	NA	1973.73	2139.14	2098.78	2070.55	3902.06	2747.77	4530.2	3726.68	1850.15	1890.59	1970.19	1903.65	1507.35	1586.94	1428.05	1507.45	157633	158478	1	1	hypothetical protein	AWB72952.1
A1552VC_00161	NC002505_VC0404	mshN	NA	2682.74	3094.86	2557.04	2778.22	3886.99	2749.99	4372.13	3669.7	2089.87	2583.6	2414.59	2362.68	2034.45	1961.13	1906.85	1967.48	158475	159626	1	1	hypothetical protein	AWB72953.1
A1552VC_00162	NC002505_VC0405	epsE_1	mshE	3712.62	3879.34	3505.34	3699.1	5334.84	3809.46	5276.76	4807.02	2934.01	3474.05	3122.1	3176.72	3578.77	3528.54	3431.4	3512.9	159616	161343	1	1	Type II secretion system protein E	AWB72954.1
A1552VC_00163	NC002505_VC0406	epsF_1	mshG	2287.48	2202.28	2078.56	2189.44	2764.54	1728.15	3006.02	2499.57	1866.54	1958.99	1814.09	1879.87	1382.71	1484.75	1240.61	1369.36	161352	162575	1	1	Type II secretion system protein F	AWB72955.1
A1552VC_00164	NC002505_VC0407	mshF	NA	1481.43	1375.71	1308.37	1388.5	2320.25	1776.86	2681.42	2259.51	1218.07	1140.81	1155.68	1171.52	833.426	1009.87	808.206	883.835	162578	163030	1	1	hypothetical protein	AWB72956.1
A1552VC_00165	NC002505_VC0408	pilE	mshB	3171.81	3300.55	2696.64	3056.33	5292.98	4565.6	6513.04	5457.21	2121.63	2222.25	2062.09	2135.32	1756.64	2267.7	1442.89	1822.41	163075	163665	1	1	Fimbrial protein	AWB72957.1
A1552VC_00166	NC002505_VC0409	mshA	NA	10432.1	12662.6	10146.3	11080.4	23116.5	21268.1	19897.6	21427.4	8107.46	8420.56	7884.55	8137.52	12010.2	11783.3	9349.58	11047.7	163700	164227	1	1	hypothetical protein	AWB72958.1
A1552VC_00167	NC002505_VC0410	mshC	NA	2573.41	2674.88	2304.8	2517.7	3918.25	2769.91	4150.56	3612.91	2079.62	2019.64	1912.28	2003.85	2137.97	2222.62	2000.57	2120.38	164264	164752	1	1	hypothetical protein	AWB72959.1
A1552VC_00168	NC002505_VC0411	mshD	NA	2436.92	2541.9	2541.64	2506.82	1760.98	1183.47	1944.74	1629.73	2374.66	1832.52	1912.28	2039.82	1363.69	1731.21	1563.52	1552.81	164742	165311	1	1	hypothetical protein	AWB72960.1
A1552VC_00169	NC002505_VC0412	mshO	NA	1668.38	1648.36	1679.98	1665.58	840.581	606.68	811.484	752.915	1737.46	1316.32	1301.71	1451.83	821.807	874.621	965.022	887.15	165311	166081	1	1	hypothetical protein	AWB72961.1
A1552VC_00170	NC002505_VC0413	mshP	NA	740.067	692.637	632.521	688.408	1755.96	1346.21	2297.56	1799.91	697.647	554.918	599.241	617.269	382.383	483.897	478.8	448.36	166053	166478	1	1	hypothetical protein	AWB72962.1
A1552VC_00171	NC002505_VC0414	mshQ	NA	6877.96	6691.03	5411.57	6326.85	11403.7	7928.91	12124.3	10485.6	5627.28	5620.16	5067.11	5438.18	4468.18	5282.29	4697.06	4815.84	166471	170229	1	1	hypothetical protein	AWB72963.1
A1552VC_00172	NC002505_VC0415	mreB	NA	5966.46	6653.72	6424.38	6348.19	5258.38	5364.91	4799.75	5141.01	7308.39	6505.45	7287.83	7033.89	14303.5	12886.4	13173.5	13454.4	170397	171440	1	1	Rod shape-determining protein MreB	AWB72964.1
A1552VC_00173	NC002505_VC0416	mreC	NA	2635.52	2616.52	3126.02	2792.69	1701.81	1610.8	1470.55	1594.39	3473.89	2529.39	2920.67	2974.65	2875.27	3023.6	2922.9	2940.59	171497	172387	1	1	Cell shape-determining protein MreC	AWB72965.1
A1552VC_00174	NC002505_VC0417	mreD	NA	1237.54	1285.78	1585.64	1369.65	1043.75	905.592	865.112	938.151	1551.01	1222.11	1431.38	1401.5	1036.24	1089.52	1113.49	1079.75	172374	172862	1	1	Rod shape-determining protein MreD	AWB72966.1
A1552VC_00175	NC002505_VC0418	yhdE	maf	2375.46	2592.61	2239.34	2402.47	2499.42	2283.91	2699.77	2494.37	2408.47	2538.43	2286.18	2411.03	2321.76	2640.39	2082.22	2348.13	172859	173422	1	1	Maf-like protein YhdE	AWB72967.1
A1552VC_00176	NC002505_VC0419	rng	NA	3204.15	3318.73	3128.91	3217.26	3379.07	2903.87	3770.93	3351.29	3706.44	3612.13	3684.83	3667.8	5794.9	5914.96	5336.39	5682.08	173448	174917	1	1	Ribonuclease G	AWB72968.1
A1552VC_00177	NC002505_VC0420	NA	NA	4157.05	4006.58	4318.86	4160.83	2815.89	2369.15	3110.45	2765.17	5290.23	4755.52	4875.76	4973.84	5172.74	4679.67	5153.59	5002	174966	178805	1	1	hypothetical protein	AWB72969.1
A1552VC_00178	NC002505_VC0421	NA	NA	1040.23	1153.76	1177.43	1123.81	1222.92	1056.15	1429.62	1236.23	1129.96	1231.14	1165.75	1175.62	1543.27	1546.37	1526.41	1538.68	178814	179641	1	1	Hydrolase	AWB72970.1
A1552VC_00179	NC002505_VC0422	tldD	NA	2416.86	2861.43	2552.23	2610.17	3033.57	2469.9	2887.47	2796.98	2551.89	2841.7	2846.4	2746.66	3781.58	3420.34	4019.69	3740.54	179641	181086	1	1	Metalloprotease TldD	AWB72971.1
A1552VC_00180	NC002505_VC0423	arcA_1	NA	496.828	372.149	303.264	390.747	4489.8	4313.18	4287.46	4363.48	160.838	259.392	177.506	199.245	6129.75	4343.05	6872.07	5781.62	181182	182405	-1	1	Arginine deiminase	AWB72972.1
A1552VC_00181	NC002505_VC0424	rraB	NA	2033.89	1918.15	2119.96	2024	467.176	700.782	572.978	580.312	2651.26	1766.7	2194.28	2204.08	1413.34	1304.42	1734.26	1484	183132	183554	1	1	Regulator of ribonuclease activity B	AWB72973.1
A1552VC_00182	NC002505_VC0425	NA	NA	1242.07	1140.36	1274.67	1219.03	281.31	400.763	317.537	333.203	1197.58	867.221	1054.97	1039.92	482.732	521.466	532.618	512.272	183701	184498	1	1	hypothetical protein	AWB72974.1
A1552VC_00183	NC002505_VC0426	NA	NA	282.7	245.867	314.817	281.128	193.122	160.527	194.756	182.801	260.209	214.224	222.827	232.42	122.532	133.748	141.042	132.44	184567	184950	-1	1	hypothetical protein	AWB72975.1
A1552VC_00184	NC002505_VC0428	uspF	NA	2220.2	2005.2	2466.54	2230.65	2620.54	2559.57	2960.86	2713.65	883.072	665.902	842.211	797.061	885.186	1301.41	463.953	883.517	185101	185538	-1	1	Universal stress protein F	AWB72976.1
A1552VC_00185	NC002505_VC0429	dctM_1	NA	1066.11	1112.62	936.748	1038.49	2185.18	2180.95	1788.09	2051.4	635.156	700.745	618.125	651.342	1529.53	1387.07	1462.38	1459.66	185660	188224	-1	1	C4-dicarboxylate TRAP transporter large permease protein DctM	AWB72977.1
A1552VC_00186	NC002505_VC0430	NA	NA	3735.91	3591.38	2964.28	3430.53	10453.7	10976.7	9054.75	10161.7	2429.98	2764.27	2296.25	2496.83	8079.69	6860.21	7404.69	7448.2	188395	189363	-1	1	hypothetical protein	AWB72978.1
A1552VC_00187	NC002505_VC0431	argR	NA	2152.92	2139.14	2220.08	2170.71	3011.8	3017.9	2750.58	2926.76	2700.44	2535.85	2671.41	2635.9	3152.02	3107.76	2676.08	2978.62	189687	190157	-1	1	Arginine repressor	AWB72979.1
A1552VC_00188	NC002505_VC0432	mdh	NA	6253.05	5638.68	3960.72	5284.15	66322.8	49411.2	44029	53254.3	2342.91	3150.13	2292.47	2595.17	32042	25007.8	29516.7	28855.5	190485	191420	1	1	Malate dehydrogenase	AWB72980.1
A1552VC_00189	NC002505_VC0433	ydgI	NA	1937.5	1781.34	2152.69	1957.18	443.175	404.084	575.801	474.353	2600.04	1911.24	2273.59	2261.62	408.791	485.399	425.909	440.033	191894	193300	1	1	Putative arginine/ornithine antiporter	AWB72981.1
A1552VC_00190	NC002505_VC0434	ispB	NA	5991.05	5526.75	6797.92	6105.24	1879.87	2337.05	2068.93	2095.28	8027.55	5242.04	5906.81	6392.13	3058.01	3101.75	3089.93	3083.23	193449	194420	-1	1	Octaprenyl diphosphate synthase	AWB72982.1
A1552VC_00191	NC002505_VC0435	rplU	NA	63852.1	63107.5	62055.4	63005	11143.6	15669.6	11218.2	12677.1	78211.3	60537.7	62697.5	67148.8	17222	16160.9	15963.7	16448.9	194691	195002	1	1	50S ribosomal protein L21	AWB72983.1
A1552VC_00192	NC002505_VC0436	rpmA	NA	53020.2	54146.2	54688.5	53951.7	9250.86	12887.5	7979.35	10039.2	74122.7	45215.5	51140.7	56826.3	14982.7	12515.2	15561.9	14353.3	195023	195283	1	1	50S ribosomal protein L27	AWB72984.1
A1552VC_00193	NC002505_VC0437	cgtA	obgE	10082.8	8222.67	8700.3	9001.91	3228.93	3665.54	3738.47	3544.31	8683.2	7113.28	6548.85	7448.44	2609.08	2551.73	2215.84	2458.88	195499	196671	1	1	GTPase Obg/CgtA	AWB72985.1
A1552VC_00194	NC002505_VC0438	yjjP	NA	901.148	781.608	706.652	796.469	790.906	964.267	817.129	857.434	455.878	410.381	365.084	410.448	249.289	353.154	200.428	267.624	196793	197554	1	1	Inner membrane protein YjjP	AWB72986.1
A1552VC_00195	NC002505_VC0439	NA	NA	251.649	173.159	170.405	198.404	305.311	281.198	328.827	305.112	129.08	112.274	124.632	121.995	97.1803	111.206	97.4302	101.939	197554	198027	1	1	hypothetical protein	AWB72987.1
A1552VC_00196	NC002505_VC0440	dhfrIII	NA	602.274	643.846	663.329	636.483	563.736	481.58	572.978	539.431	750.918	614.281	781.783	715.661	561.955	581.578	692.218	611.917	198040	198537	1	1	Dihydrofolate reductase type 3	AWB72988.1
A1552VC_00197	NC002505_VC0441	apaH	NA	989.127	1051.39	978.146	1006.22	696.577	593.395	756.444	682.139	1148.4	1214.37	990.762	1117.84	912.65	816.012	923.267	883.976	198686	199495	-1	1	Bis(5'-nucleosyl)-tetraphosphatase [symmetrical]	AWB72989.1
A1552VC_00198	NC002505_VC0442	apaG	NA	1022.77	1071.48	928.083	1007.44	546.434	488.222	674.59	569.749	1098.21	1122.74	960.548	1060.5	815.469	734.862	764.595	771.642	199506	199886	-1	1	Protein ApaG	AWB72990.1
A1552VC_00199	NC002505_VC0443	rsmA	ksgA	6819.74	6582.92	6467.7	6623.45	2176.25	1826.68	2751.99	2251.64	8849.16	8337.97	7756.14	8314.42	3534.4	3179.89	3117.76	3277.35	199958	200773	-1	1	Ribosomal RNA small subunit methyltransferase A	AWB72991.1
A1552VC_00200	NC002505_VC0444	pdxA	NA	4551.67	5052.23	4393.95	4665.95	2147.78	1775.76	2531.83	2151.79	5823.97	5746.63	5531.65	5700.75	3702.36	3373.75	2959.09	3345.07	200787	201779	-1	1	4-hydroxythreonine-4-phosphate dehydrogenase	AWB72992.1
A1552VC_00201	NC002505_VC0445	surA	NA	4190.69	4582.5	3695.97	4156.39	2733.84	2942.62	2678.6	2785.02	4018.9	5448.52	4851.84	4773.09	3945.31	3594.66	3633.68	3724.55	201769	203064	-1	1	Chaperone SurA	AWB72993.1
A1552VC_00202	NC002505_VC0446	lptD	imp	8629.15	9723.71	8685.86	9012.9	4640.5	5637.25	3237.47	4505.07	8820.47	10908.7	11074.6	10267.9	7644.5	6547.63	8630.46	7607.53	203117	205468	-1	1	LPS-assembly protein LptD	AWB72994.1
A1552VC_00203	NC002505_VC0447	djlA	NA	1240.78	1258.99	1356.5	1285.42	609.505	612.215	591.325	604.348	1452.66	1309.86	1299.2	1353.91	1352.07	1418.63	1581.15	1450.62	205627	206481	1	1	Co-chaperone protein DjlA	AWB72995.1
A1552VC_00204	NA	NA	NA	602.921	557.745	664.292	608.319	31.2567	37.6407	32.4593	33.7856	1191.43	357.471	404.11	651.003	41.196	36.0668	30.6209	35.9612	NA	NA	NA	NA	NA	NA
A1552VC_00205	NA	NA	NA	642.383	650.543	1005.1	766.009	40.7453	40.962	38.1044	39.9372	1501.84	367.795	504.823	791.485	52.8154	42.078	61.2418	52.045	NA	NA	NA	NA	NA	NA
A1552VC_00206	NA	NA	NA	370.68	333.882	597.863	434.142	21.2099	27.677	14.1128	20.9999	816.483	314.884	259.335	463.567	50.7028	22.5418	38.0442	37.0962	NA	NA	NA	NA	NA	NA
A1552VC_00207	NA	NA	NA	589.336	871.536	1130.26	863.71	45.7687	39.8549	35.2819	40.3018	1799.95	391.024	788.078	993.017	98.2366	82.6532	96.5022	92.464	NA	NA	NA	NA	NA	NA
A1552VC_00208	NA	NA	NA	64.0442	86.1013	135.747	95.2974	14.512	16.6062	21.1691	17.4291	139.325	98.0786	119.596	119	17.9572	21.039	13.9186	17.6383	NA	NA	NA	NA	NA	NA
A1552VC_00209	NC002505_VC0449	mcpP_1	NA	329.278	318.575	360.065	335.973	521.875	397.442	575.801	498.372	379.045	254.23	264.371	299.215	176.403	141.262	152.177	156.614	207528	209153	-1	1	Methyl-accepting chemotaxis protein McpP	AWB72996.1
A1552VC_00210	NA	NA	NA	864.274	999.732	1443.15	1102.39	63.0715	52.0328	80.4427	65.1823	2637.95	544.594	886.273	1356.27	85.5609	94.6754	73.3046	84.5136	NA	NA	NA	NA	NA	NA
A1552VC_00211	NA	NA	NA	960.663	918.414	1924.52	1267.87	59.7226	65.3177	69.1525	64.7309	3409.35	703.326	944.182	1685.62	140.489	85.6587	135.474	120.541	NA	NA	NA	NA	NA	NA
A1552VC_00212	NA	NA	NA	145.555	207.6	369.693	240.949	16.1865	14.392	18.3466	16.3084	719.161	150.989	268.148	379.433	28.5203	39.0724	37.1162	34.903	NA	NA	NA	NA	NA	NA
A1552VC_00213	NA	NA	NA	333.806	422.853	503.514	420.058	120.561	116.243	91.7329	109.513	829.801	462.002	571.545	621.116	218.656	226.92	163.311	202.963	NA	NA	NA	NA	NA	NA
A1552VC_00214	NC002505_VC0450	mltC	NA	1330.7	1174.8	1114.85	1206.79	1222.92	1256.54	1107.85	1195.77	1157.62	1189.85	1209.81	1185.76	2455.91	2505.14	2160.17	2373.74	209917	211044	-1	1	Membrane-bound lytic murein transglycosylase C	AWB72997.1
A1552VC_00215	NC002505_VC0451	yggX	NA	1942.67	1880.83	1830.17	1884.56	752.393	965.374	695.759	804.509	2582.63	2121.59	1971.45	2225.22	1818.96	1882.99	1845.61	1849.19	211146	211418	-1	1	putative Fe(2+)-trafficking protein	AWB72998.1
A1552VC_00216	NC002505_VC0452	mutY	NA	1056.41	1264.73	1136.04	1152.39	149.586	246.879	135.482	177.316	1422.95	1496.99	1544.68	1488.21	1309.82	1041.43	1226.69	1192.65	211432	212493	-1	1	Adenine DNA glycosylase	AWB72999.1
A1552VC_00217	NC002505_VC0453	trmB	NA	2296.54	2971.45	3689.23	2985.74	859.559	887.878	850.999	866.145	4691.96	3738.6	5200.56	4543.71	1869.66	1623.01	1918.91	1803.86	212733	213452	1	1	tRNA (guanine-N(7)-)-methyltransferase	AWB73000.1
A1552VC_00218	NC002505_VC0454	glsA2	glsA	877.859	983.468	990.661	950.663	302.52	251.307	314.715	289.514	1012.15	896.903	997.057	968.704	512.309	541.002	492.718	515.343	213563	214483	1	1	Glutaminase 2	AWB73001.1
A1552VC_00219	NC002505_VC0455	hemN_1	NA	556.344	665.85	615.192	612.462	414.151	368.658	348.585	377.131	638.229	714.941	669.74	674.303	811.244	731.856	756.244	766.448	214704	215879	-1	1	Oxygen-independent coproporphyrinogen-III oxidase-like protein YqeR	AWB73002.1
A1552VC_00220	NC002505_VC0456	rdgB	NA	424.374	501.301	436.122	453.932	534.154	512.578	563.099	536.611	405.68	539.432	465.797	470.303	734.134	670.242	633.76	679.379	215873	216475	-1	1	dITP/XTP pyrophosphatase	AWB73003.1
A1552VC_00221	NC002505_VC0457	NA	NA	513.001	444.857	371.618	443.159	554.248	549.112	595.558	566.306	418.998	485.231	406.628	436.952	642.235	622.153	569.734	611.374	216545	216976	-1	1	hypothetical protein	AWB73004.1
A1552VC_00222	NC002505_VC0458	NA	NA	461.248	539.568	538.173	512.996	691.554	632.143	639.308	654.335	523.491	619.443	594.205	579.047	947.508	831.04	857.385	878.644	217022	217312	-1	1	hypothetical protein	AWB73005.1
A1552VC_00223	NC002505_VC0459	NA	NA	509.119	667.763	566.092	580.992	954.445	887.878	832.653	891.659	638.229	796.243	759.123	731.198	1353.13	1215.75	1311.13	1293.34	217312	217869	-1	1	hypothetical protein	AWB73006.1
A1552VC_00224	NC002505_VC0460	proC	NA	547.287	739.514	712.429	666.41	813.79	812.597	783.258	803.215	788.823	1024.66	1009.65	941.044	1889.73	1564.4	2085.01	1846.38	217923	218741	-1	1	Pyrroline-5-carboxylate reductase	AWB73007.1
A1552VC_00225	NC002505_VC0461	NA	NA	1180.61	1119.32	1041.69	1113.87	1245.24	1306.35	1171.36	1240.99	1307.19	1272.44	1248.84	1276.16	1896.07	1770.28	1698.07	1788.14	218794	219504	-1	1	hypothetical protein	AWB73008.1
A1552VC_00226	NC002505_VC0462	pilT_1	NA	575.104	585.489	432.271	530.955	4607.01	3187.28	4708.02	4167.44	435.389	563.952	519.93	506.424	1072.15	1118.07	938.113	1042.78	219530	220567	1	1	Twitching mobility protein	AWB73009.1
A1552VC_00227	NC002505_VC0463	pilT_2	NA	468.364	516.608	533.359	506.11	3796.01	2420.08	3586.05	3267.38	410.803	464.583	454.466	443.284	1001.38	1110.56	981.725	1031.22	220582	221688	1	1	Twitching mobility protein	AWB73010.1
A1552VC_00228	NC002505_VC0464	ttrR	NA	575.104	551.048	667.18	597.778	744.021	588.967	801.605	711.531	687.403	538.142	623.16	616.235	455.268	480.891	508.493	481.551	221806	222603	1	1	Tetrathionate response regulatory protein TtrR	AWB73011.1
A1552VC_00229	NC002505_VC0465	tyrS_1	tyrS	287.229	284.134	329.258	300.207	105.491	109.601	112.902	109.331	325.774	320.046	292.067	312.629	218.656	187.848	201.356	202.62	222712	223992	1	1	Tyrosine--tRNA ligase	AWB73012.1
A1552VC_00230	NC002505_VC0466	yqgF	NA	125.501	122.455	113.604	120.52	129.492	101.851	146.773	126.039	116.787	198.738	151.069	155.531	270.415	208.887	285.795	255.032	224030	224452	-1	1	Putative pre-16S rRNA nuclease	AWB73013.1
A1552VC_00231	NC002505_VC0467	NA	NA	698.664	722.294	728.796	716.585	1226.27	1081.62	1414.1	1240.66	917.903	1140.81	924.04	994.25	1834.81	1665.09	1826.12	1775.34	224533	225096	-1	1	hypothetical protein	AWB73014.1
A1552VC_00232	NC002505_VC0468	gshB	NA	1015	1265.69	1131.22	1137.3	3713.4	2772.13	4030.6	3505.38	1276.46	1824.78	1652.95	1584.73	4508.32	3510.5	3824.83	3947.88	225132	226088	-1	1	Glutathione synthetase	AWB73015.1
A1552VC_00233	NC002505_VC0469	rsmE	NA	914.733	935.634	878.983	909.783	571.551	656.499	609.671	612.573	1176.06	1441.5	1304.23	1307.26	1731.29	1457.7	1659.1	1616.03	226102	226833	-1	1	Ribosomal RNA small subunit methyltransferase E	AWB73016.1
A1552VC_00234	NC002505_VC0470	dns	NA	355.801	326.228	327.332	336.454	75.9091	54.2469	111.491	80.5489	582.909	580.728	669.74	611.126	403.509	326.104	415.702	381.772	226971	227666	-1	1	Extracellular deoxyribonuclease	AWB73017.1
A1552VC_00235	NC002505_VC0471	sprT	NA	84.7454	83.2312	154.039	107.338	21.768	30.9982	35.2819	29.3494	184.4	104.531	108.266	132.399	57.0406	51.0947	65.8813	58.0055	227794	228282	-1	1	Protein SprT	AWB73018.1
A1552VC_00236	NC002505_VC0472	metK	NA	8872.39	11519.4	16391.6	12261.1	4783.95	5648.32	3703.19	4711.82	15871.7	11037.7	16511.9	14473.8	3889.32	3749.45	4564.37	4067.71	228404	229561	-1	1	S-adenosylmethionine synthase	AWB73019.1
A1552VC_00237	NC002505_VC0473	tktA_1	tkt	3076.06	3806.63	4178.3	3687	6971.36	7523.72	4470.92	6322	3412.43	3785.06	3906.4	3701.29	13983.4	12700	11946.8	12876.7	229926	231923	1	1	Transketolase 1	AWB73020.1
A1552VC_00238	NC002505_VC0474	cynR_1	irgB	367.446	347.275	354.289	356.337	73.1183	58.6753	59.2736	63.689	787.798	788.5	639.526	738.608	69.7163	99.1838	94.6464	87.8488	231995	232891	-1	1	HTH-type transcriptional regulator CynR	AWB73021.1
A1552VC_00239	NC002505_VC0475	cirA	irgA	4130.53	7293.74	2038.12	4487.46	85.3977	95.2089	97.378	92.6615	10988.2	11419.7	8186.69	10198.2	176.403	166.809	163.311	168.841	233036	234994	1	1	Colicin I receptor	AWB73022.1
A1552VC_00240	NC002505_VC0476	epd	NA	5634.6	5958.21	6320.4	5971.07	3241.21	3706.5	2807.03	3251.58	6833.05	6439.63	6665.93	6646.2	3530.18	3775	3372.94	3559.37	235083	236171	1	1	D-erythrose-4-phosphate dehydrogenase	AWB73023.1
A1552VC_00241	NC002505_VC0477	pgk	NA	19377.6	21203.9	25327.8	21969.8	19600.2	19987.2	14277.9	17955.1	17469.9	18182	20213.1	18621.6	14630.9	13697.9	14904	14410.9	236320	237483	1	1	Phosphoglycerate kinase	AWB73024.1
A1552VC_00242	NC002505_VC0478	fbaA	NA	21525.3	24029	27427.6	24327.3	32496.9	34432.4	22354.6	29761.3	26402	25331.4	28552.1	26761.8	35677.8	33177	36909.3	35254.7	237639	238715	1	1	Fructose-bisphosphate aldolase class 2	AWB73025.1
A1552VC_00243	NC002505_VC0480	mscS_1	NA	9849.87	10808.6	9962.45	10207	10861.7	11864.6	9116.84	10614.4	13476.6	11262.3	12749	12495.9	14904.5	13855.7	16769.1	15176.4	239011	239874	1	1	Small-conductance mechanosensitive channel	AWB73026.1
A1552VC_00244	NC002505_VC0481	argO	NA	287.229	213.34	129.97	210.18	431.454	426.226	817.129	558.269	74.7845	49.0393	54.1331	59.319	552.449	501.93	456.53	503.636	239938	240573	-1	1	Arginine exporter protein ArgO	AWB73027.1
A1552VC_00245	NC002505_VC0482	argP	iciA	672.788	628.539	691.249	664.192	451.547	384.157	467.132	434.279	826.727	720.103	776.747	774.526	451.043	396.735	431.476	426.418	240738	241634	1	1	HTH-type transcriptional regulator ArgP	AWB73028.1
A1552VC_00246	NC002505_VC0483	NA	NA	2164.57	2343.87	2318.28	2275.57	3640.84	3581.4	3004.61	3408.95	3694.15	3146.26	3741.48	3527.3	31434.6	29197.6	31947.8	30860	241735	242430	1	1	26 kDa periplasmic immunogenic protein	AWB73029.1
A1552VC_00247	NA	NA	NA	75.0417	116.715	82.7958	91.5175	12.8376	19.9274	15.524	16.0963	132.153	82.5925	86.8648	100.537	147.883	127.737	142.898	139.506	242763	242894	1	1	hypothetical protein	AWB73030.1
A1552VC_00248	NC002505_VC0485	pykF	NA	19534.1	20783.9	28646.4	22988.1	11069.9	10574.8	7512.22	9718.98	18720.7	16206.2	19902.1	18276.3	5755.82	5279.28	5885.71	5640.27	242966	244378	-1	1	Pyruvate kinase I	AWB73031.1
A1552VC_00249	NC002505_VC0486	srlR	NA	3195.74	2335.26	2515.64	2682.21	514.061	255.736	582.857	450.884	8777.45	11619.7	6692.36	9029.85	493.296	498.925	719.127	570.449	244806	245576	1	1	Glucitol operon repressor	AWB73032.1
A1552VC_00250	NC002505_VC0487	glmS	NA	4230.8	3863.08	4595.17	4229.68	2340.34	1776.86	1220.75	1779.32	8271.37	13252.2	8437.21	9986.93	1806.29	2007.72	2316.98	2043.66	245639	247471	1	1	Glutamine--fructose-6-phosphate aminotransferase [isomerizing]	AWB73033.1
A1552VC_00251	NC002505_VC0488	NA	NA	81.5108	69.8377	70.2802	73.8762	560.946	542.469	482.656	528.69	71.7112	70.9779	75.5346	72.7412	502.802	512.45	540.041	518.431	247532	248611	-1	1	Monocarboxylate 2-oxoacid-binding periplasmic protein	AWB73034.1
A1552VC_00252	NC002505_VC0489	NA	NA	66.6319	61.2276	70.2802	66.0465	29.5822	30.9982	43.7496	34.7767	63.5156	56.7823	61.6866	60.6615	26.4077	18.0334	12.0628	18.8346	248868	250358	-1	1	hypothetical protein	AWB73035.1
A1552VC_00253	NA	NA	NA	39.4616	57.4009	55.839	50.9005	8.93048	8.85664	7.05638	8.28117	69.6623	29.6817	32.7317	44.0252	6.33784	7.51392	6.49534	6.78237	250368	250628	-1	1	hypothetical protein	AWB73036.1
A1552VC_00254	NC002505_VC0490	NA	NA	14965.6	16223.4	14200.4	15129.8	9293.84	8586.51	9011	8963.78	13265.5	12899.9	11327.7	12497.7	14530.6	16248.1	11539.4	14106	251388	253349	-1	1	hypothetical protein	AWB73037.1
A1552VC_00255	NC002505_VC0491	NA	NA	1716.9	2024.34	1772.41	1837.88	2091.41	1792.36	2297.56	2060.44	1598.13	1623.46	1520.76	1580.79	2128.46	2640.39	1704.56	2157.81	253350	253862	-1	1	hypothetical protein	AWB73038.1
A1552VC_00256	NC002505_VC0492	NA	NA	7465.36	7672.58	6552.42	7230.12	12361.5	13339.2	15357.5	13686.1	5893.63	6018.93	5451.08	5787.88	9859.57	11509.8	8158.15	9842.52	253855	255021	-1	1	hypothetical protein	AWB73039.1
A1552VC_00257	NC002505_VC0493	NA	NA	1165.09	1133.67	926.158	1074.97	996.307	1094.9	1049.99	1047.07	947.612	876.254	847.246	890.371	871.454	1018.89	742.325	877.556	255277	256152	-1	1	hypothetical protein	AWB73040.1
A1552VC_00258	NC002505_VC0494	NA	NA	507.179	523.304	495.812	508.765	114.422	89.6735	170.764	124.953	626.96	411.672	361.307	466.646	96.124	132.245	111.349	113.239	256537	257181	1	1	hypothetical protein	AWB73041.1
A1552VC_00259	NC002505_VC0495	NA	NA	150.73	131.065	138.635	140.143	20.6517	17.7133	46.5721	28.3124	198.742	123.889	101.972	141.534	27.464	28.5529	24.1256	26.7142	257243	257917	1	1	hypothetical protein	AWB73042.1
A1552VC_00260	NC002505_VC0496	NA	NA	126.148	111.932	74.1311	104.07	85.9559	70.8531	103.023	86.6107	114.738	89.045	70.499	91.4273	48.5901	73.6364	34.3325	52.1864	257971	258570	1	1	hypothetical protein	AWB73043.1
A1552VC_00261	NC002505_VC0497	vefC	NA	60.1628	47.834	53.9135	53.9701	73.1183	55.354	57.8623	62.1115	49.1734	58.0728	37.7673	48.3378	49.6464	48.0891	32.4767	43.4041	258634	258834	1	1	hypothetical protein	AWB73044.1
A1552VC_00262	NC002505_VC0498	rnhA_1	NA	16.1728	16.2636	12.5156	14.984	55.2573	37.6407	43.7496	45.5492	21.5133	15.4861	16.3658	17.7884	25.3514	15.0278	28.7651	23.0481	258916	259356	1	1	Ribonuclease HI	AWB73045.1
A1552VC_00263	NC002505_VC0499	NA	NA	144.908	152.112	141.523	146.181	83.7232	67.5319	104.434	85.2299	175.18	108.403	161.14	148.241	142.601	139.759	124.339	135.567	259668	260156	-1	1	hypothetical protein	AWB73046.1
A1552VC_00264	NC002505_VC0500	NA	NA	96.3898	75.5778	91.4605	87.8094	37.9545	30.9982	50.8059	39.9196	128.056	85.1735	109.525	107.585	129.926	138.256	115.988	128.057	260476	260628	-1	1	hypothetical protein	AWB73047.1
A1552VC_00265	NC002505_VC0501	NA	NA	351.92	351.102	398.575	367.199	110.515	100.744	184.877	132.045	369.825	286.493	285.773	314.03	89.7861	111.206	62.1697	87.7206	261592	262041	-1	1	hypothetical protein	AWB73048.1
A1552VC_00266	NC002505_VC0502	NA	NA	842.926	795.959	692.211	777.032	683.182	782.706	839.709	768.532	783.701	703.326	609.312	698.78	745.753	755.901	668.092	723.249	262430	262954	-1	1	hypothetical protein	AWB73049.1
A1552VC_00267	NC002505_VC0503	mepM_1	shyB	1228.48	1095.4	997.4	1107.09	1073.89	926.626	1318.13	1106.22	964.003	896.903	835.916	898.941	640.122	611.633	598.5	616.752	263650	264930	1	1	Murein DD-endopeptidase MepM	AWB73050.1
A1552VC_00268	NC002505_VC0504	NA	NA	14.2321	18.1769	14.4411	15.6167	30.1404	40.962	63.5074	44.8699	8.19556	37.4247	36.5084	27.3762	26.4077	42.078	26.9093	31.7983	265108	265335	-1	1	hypothetical protein	AWB73051.1
A1552VC_00269	NC002505_VC0505	NA	NA	8.40985	7.65345	3.85097	6.63809	6.1397	4.42832	2.82255	4.46353	7.17112	16.7766	13.848	12.5986	9.50677	15.0278	9.27906	11.2712	265383	265751	-1	1	hypothetical protein	AWB73052.1
A1552VC_00270	NC002505_VC0506	NA	NA	21.995	22.9603	28.8823	24.6125	24.0007	28.7841	21.1691	24.6513	9.22001	28.3912	36.5084	24.7065	28.5203	58.6086	49.179	45.436	265782	266516	-1	1	hypothetical protein	AWB73053.1
A1552VC_00271	NC002505_VC0508	NA	NA	7.11603	7.65345	10.5902	8.45321	6.69786	6.64248	1.41128	4.91721	3.07334	6.45254	7.55346	5.69311	3.16892	3.00557	2.78372	2.98607	266835	267278	-1	1	hypothetical protein	AWB73054.1
A1552VC_00272	NC002505_VC0509	NA	NA	15.5259	11.4802	16.3666	14.4576	3.34893	2.21416	7.05638	4.20649	21.5133	14.1956	6.29455	14.0012	5.28154	4.50835	9.27906	6.35632	267328	267765	-1	1	hypothetical protein	AWB73055.1
A1552VC_00273	NC002505_VC0510	NA	NA	30.4048	22.0037	28.8823	27.0969	5.02339	6.64248	5.6451	5.77033	48.1489	20.6481	21.4015	30.0662	4.22523	13.5251	11.1349	9.62839	267762	268235	-1	1	hypothetical protein	AWB73056.1
A1552VC_00274	LAT-1 variation	NA	NA	3567.72	3723.4	3181.86	3490.99	7218.62	6131.01	6616.06	6655.23	3012.89	3083.02	2764.57	2953.49	3202.72	3635.24	2946.1	3261.35	268547	270358	1	1	hypothetical protein	AWB73057.1
A1552VC_00275	LAT-1 variation	NA	NA	4435.87	5011.09	4512.37	4653.11	7606.54	5915.13	7186.22	6902.63	4476.83	3902.49	3563.97	3981.1	3210.12	3173.88	2855.17	3079.72	270358	272823	1	1	hypothetical protein	AWB73058.1
A1552VC_00276	LAT-1 variation	NA	NA	15924.4	17135.1	17032.8	16697.4	14403.7	16433.5	14618	15151.7	14275.6	11028.7	10976.4	12093.6	8339.55	9251.14	8370.64	8653.78	273190	275145	1	1	hypothetical protein	AWB73059.1
A1552VC_00277	LAT-1 variation	NA	NA	651.44	652.456	754.79	686.229	179.168	223.63	239.917	214.238	567.543	409.091	372.637	449.757	164.784	216.401	143.825	175.003	275452	275760	1	1	hypothetical protein	AWB73060.1
A1552VC_00278	LAT-1 variation	NA	NA	1253.71	1196.81	1609.7	1353.41	339.916	427.333	502.414	423.221	1260.07	776.885	819.55	952.168	345.412	333.618	303.425	327.485	275760	276629	1	1	hypothetical protein	AWB73061.1
A1552VC_00279	NC002505_VC0516	intA_1	NA	3502.38	3585.64	3653.61	3580.54	2842.12	3072.15	2855.01	2923.09	4732.94	3657.3	3678.53	4022.92	3744.61	3830.6	3283.86	3619.69	276665	277906	-1	1	Prophage integrase IntA	AWB73062.1
A1552VC_00280	NA	NA	NA	90.5676	67.9243	112.641	90.3776	16.1865	13.285	26.8142	18.7619	150.593	95.4975	99.4539	115.182	23.2388	19.5362	19.486	20.7537	NA	NA	NA	NA	NA	NA
A1552VC_00281	NC002505_VC0517	rpoD	NA	37802.9	35760.7	45777.4	39780.4	22574.6	19708.2	18175.8	20152.9	55544.4	38826.2	45561.2	46643.9	22802.5	21812.9	23727.5	22781	278292	280169	-1	1	RNA polymerase sigma factor RpoD	AWB73063.1
A1552VC_00282	NC002505_VC0518	dnaG_1	dnaG	4183.58	4118.51	4802.16	4368.08	1661.63	1725.94	1692.12	1693.23	4338.53	4070.26	4187.13	4198.64	2004.87	1869.46	1905.92	1926.75	280268	282031	-1	1	DNA primase	AWB73064.1
A1552VC_00283	NC002505_VC0519	NA	NA	82155.2	77935.1	100107	86732.4	8230.55	11715.1	8392.86	9446.18	93735.7	73912.5	83689.8	83779.3	13689.7	14034.5	14654.4	14126.2	282121	282564	-1	1	hypothetical protein	AWB73065.1
A1552VC_00284	NC002505_VC0520	rpsU	NA	22495	23707.5	27983.1	24728.5	2876.73	3822.75	2544.53	3081.34	26527	22618.7	27167.3	25437.7	5997.71	5101.95	5624.97	5574.88	282594	282809	-1	1	30S ribosomal protein S21	AWB73066.1
A1552VC_00285	NC002505_VC0521	tsaD	gcp	2495.14	2468.24	2910.37	2624.58	2154.48	2142.2	2191.71	2162.8	2845.91	2472.61	2710.43	2676.32	2032.34	2170.02	2211.2	2137.85	283050	284069	1	1	tRNA N6-adenosine threonylcarbamoyltransferase	AWB73067.1
A1552VC_00286	NC002505_VC0522	catD_1	NA	1703.96	1934.41	1868.68	1835.69	663.646	794.884	725.396	727.975	2977.04	2872.67	3190.08	3013.26	1793.61	1493.77	2102.64	1796.67	284223	285035	1	1	3-oxoadipate enol-lactonase 2	AWB73068.1
A1552VC_00287	NC002505_VC0523	plsY	NA	1108.81	1281.95	1198.61	1196.46	756.858	772.742	779.024	769.541	1202.7	1276.31	1105.32	1194.78	1318.27	1263.84	1168.23	1250.12	285084	285710	-1	1	putative glycerol-3-phosphate acyltransferase	AWB73069.1
A1552VC_00288	NC002505_VC0524	folB	NA	1135.98	1286.74	1202.46	1208.39	637.971	792.669	685.88	705.507	1274.41	1409.23	1415.01	1366.22	968.634	1140.61	920.483	1009.91	285899	286252	1	1	Dihydroneopterin aldolase	AWB73070.1
A1552VC_00289	NC002505_VC0525	folK_1	NA	834.516	965.291	920.381	906.729	447.64	598.93	414.915	487.162	1017.27	902.065	945.441	954.927	537.66	638.683	574.374	583.573	286249	286755	1	1	2-amino-4-hydroxy-6- hydroxymethyldihydropteridine pyrophosphokinase	AWB73071.1
A1552VC_00290	NC002505_VC0526	uppP	NA	1879.92	2064.52	1863.87	1936.1	691.554	908.913	587.091	729.186	2230.22	2099.66	2131.33	2153.74	845.046	916.699	1036.47	932.739	286752	287555	1	1	Undecaprenyl-diphosphatase	AWB73072.1
A1552VC_00291	NC002505_VC0527	ftsB	NA	749.123	754.821	667.18	723.708	255.635	308.875	201.812	255.441	814.434	905.936	882.496	867.622	699.275	856.587	843.467	799.776	287670	287954	1	1	Cell division protein FtsB	AWB73073.1
A1552VC_00292	NC002505_VC0528	ispD_1	ispD	627.504	791.175	825.07	747.916	286.333	340.981	244.151	290.488	781.652	940.78	926.558	882.996	1085.88	1069.98	1176.59	1110.82	287951	288649	1	1	2-C-methyl-D-erythritol 4-phosphate cytidylyltransferase	AWB73074.1
A1552VC_00293	NC002505_VC0529	ispF	NA	523.998	582.619	534.322	546.98	270.705	344.302	197.579	270.862	599.3	713.651	659.669	657.54	1037.29	1023.4	1069.88	1043.52	288646	289122	1	1	2-C-methyl-D-erythritol 2,4-cyclodiphosphate synthase	AWB73075.1
A1552VC_00294	NC002505_VC0530	truD	NA	1896.1	2041.56	1839.8	1925.82	1086.17	1151.36	903.217	1046.92	1980.25	2352.59	2187.99	2173.61	2818.23	2772.64	2706.7	2765.86	289152	290237	1	1	tRNA pseudouridine synthase D	AWB73076.1
A1552VC_00295	NC002505_VC0531	surE	NA	1535.77	1483.81	1431.6	1483.73	844.488	819.239	862.29	842.006	1533.59	1578.29	1647.91	1586.6	2029.17	2013.73	1918.91	1987.27	290239	290991	1	1	5'-nucleotidase SurE	AWB73077.1
A1552VC_00296	NC002505_VC0532	pcm	NA	961.31	1050.44	970.444	994.063	1007.47	952.089	1017.53	992.363	823.654	1140.81	997.057	987.173	1562.28	1641.04	1572.8	1592.04	290984	291610	1	1	Protein-L-isoaspartate O-methyltransferase	AWB73078.1
A1552VC_00297	NC002505_VC0533	nlpD	NA	10018.1	7946.19	6643.88	8202.71	67099.7	47459.4	82744.5	65767.9	4785.18	6319.61	4729.72	5278.17	21324.7	22962.5	15934	20073.8	291610	292539	1	1	Murein hydrolase activator NlpD	AWB73079.1
A1552VC_00298	NC002505_VC0534	rpoS	NA	9710.14	7675.45	7854.05	8413.21	82010.8	51971.9	95276.6	76419.8	4849.72	4409.66	3522.43	4260.61	11194.7	13529.6	9939.73	11554.7	292613	293620	1	1	RNA polymerase sigma factor RpoS	AWB73080.1
A1552VC_00299	NC002505_VC0535	mutS	NA	1340.4	1367.1	1546.16	1417.89	620.668	801.526	451.608	624.601	1658.58	1742.18	1727.22	1709.33	3678.06	2644.9	3374.8	3232.59	293713	296298	-1	1	DNA mismatch repair protein MutS	AWB73081.1
A1552VC_00300	NC002505_VC0537	cysM	NA	360.33	339.622	345.624	348.525	400.755	601.145	410.681	470.86	392.363	891.741	319.763	534.622	6061.09	4185.26	4916.05	5054.13	296569	297456	-1	1	Cysteine synthase B	AWB73082.1
A1552VC_00301	NC002505_VC0538	cysP	NA	888.209	591.229	730.721	736.72	1402.64	3795.07	2904.41	2700.71	873.852	4216.09	808.22	1966.05	29227	24148.2	23117.9	25497.7	297840	298841	1	1	Thiosulfate-binding protein	AWB73083.1
A1552VC_00302	NC002505_VC0539	cysT_1	NA	327.337	236.3	304.226	289.288	433.128	958.732	873.58	755.147	332.945	643.963	271.925	416.277	5962.85	5153.05	5971.08	5695.66	298918	299769	1	1	Sulfate transport system permease protein CysT	AWB73084.1
A1552VC_00303	NC002505_VC0540	cysW_1	NA	279.466	220.037	267.642	255.715	314.799	634.357	812.895	587.35	286.845	398.767	221.568	302.393	3418.21	2420.99	3985.36	3274.85	299780	300643	1	1	Sulfate transport system permease protein CysW	AWB73085.1
A1552VC_00304	NC002505_VC0541	cysA	NA	671.494	520.434	654.664	615.531	1081.15	1944.03	2180.42	1735.2	738.625	748.494	610.571	699.23	6519.53	4140.17	7555.01	6071.57	300640	301770	1	1	Sulfate/thiosulfate import ATP-binding protein CysA	AWB73086.1
A1552VC_00305	NC002505_VC0542	pncC_1	NA	452.838	377.889	441.898	424.208	509.595	551.326	444.552	501.824	327.822	365.214	362.566	351.867	861.947	782.951	955.743	866.88	301937	302443	1	1	Nicotinamide-nucleotide amidohydrolase PncC	AWB73087.1
A1552VC_00306	NC002505_VC0543	recA	NA	16495.6	15261.9	19855.6	17204.4	6894.33	7487.18	7245.49	7209	24068.3	14657.6	16552.1	18426	9799.36	10292.6	10467.7	10186.5	302577	303641	1	1	Protein RecA	AWB73088.1
A1552VC_00307	NC002505_VC0544	recX	NA	285.288	284.134	326.369	298.597	125.585	92.9947	131.249	116.609	353.434	224.548	269.407	282.463	146.827	177.329	168.879	164.345	303774	304232	1	1	Regulatory protein RecX	AWB73089.1
A1552VC_00308	NC002505_VC0545	alaS	NA	12513.2	15100.3	16539.9	14717.8	10256.7	11717.3	7210.21	9728.07	14720.3	15132.5	17704	15852.3	15272.1	15069.9	17422.4	15921.5	304405	306987	1	1	Alanine--tRNA ligase	AWB73090.1
A1552VC_00309	NC002505_VC0547	NA	NA	5085.37	4636.08	4650.04	4790.5	4187.28	4097.3	3890.89	4058.49	3949.24	3730.86	3537.54	3739.21	2309.09	2811.71	2057.17	2392.66	307233	308378	1	1	Aspartate kinase	AWB73091.1
A1552VC_00310	NC002505_VC0548	csrA	NA	6041.51	6130.41	5500.14	5890.69	12391	11602.2	9749.09	11247.4	5857.78	5067.82	5126.28	5350.63	7669.85	6792.59	6421.11	6961.18	308470	308667	1	1	Carbon storage regulator	AWB73092.1
A1552VC_00311	NA	NA	NA	375.856	439.117	540.098	451.69	404.104	251.307	536.285	397.232	525.54	477.488	526.224	509.751	346.469	336.624	257.958	313.684	NA	NA	NA	NA	NA	NA
A1552VC_00312	NA	NA	NA	234.182	297.528	515.067	348.926	55.8155	44.2832	62.0961	54.0649	717.112	200.029	336.129	417.756	70.7726	61.6142	67.7372	66.708	NA	NA	NA	NA	NA	NA
A1552VC_00313	NA	NA	NA	537.583	787.348	970.444	765.125	130.608	96.316	145.361	124.095	1395.29	783.338	873.683	1017.44	177.46	154.787	176.302	169.516	NA	NA	NA	NA	NA	NA
A1552VC_00314	NA	NA	NA	412.729	682.114	853.952	649.598	59.1644	42.0691	71.9751	57.7362	1289.78	487.812	628.196	801.928	115.137	103.692	103.925	107.585	NA	NA	NA	NA	NA	NA
A1552VC_00315	NA	NA	NA	445.075	600.796	767.305	604.392	72.5601	59.7823	103.023	78.4552	1373.78	570.404	595.464	846.55	183.797	189.351	160.528	177.892	NA	NA	NA	NA	NA	NA
A1552VC_00316	NA	NA	NA	280.76	416.156	510.253	402.39	53.5829	44.2832	83.2653	60.3771	987.565	379.409	482.162	616.379	156.333	166.809	115.06	146.068	NA	NA	NA	NA	NA	NA
A1552VC_00317	NA	NA	NA	217.362	257.347	441.898	305.536	35.1638	30.9982	38.1044	34.7555	986.541	228.42	324.799	513.253	82.392	90.1671	72.3767	81.6452	NA	NA	NA	NA	NA	NA
A1552VC_00318	NA	NA	NA	276.878	321.445	533.359	377.227	34.6056	36.5337	57.8623	43.0005	1220.11	335.532	406.628	654.091	100.349	87.1615	67.7372	85.0826	NA	NA	NA	NA	NA	NA
A1552VC_00319	NC002505_VC0549	oadG_1	oadG	346.098	240.127	126.119	237.448	1215.66	1394.92	1332.24	1314.28	132.153	216.805	118.338	155.765	432.03	626.661	269.093	442.595	310238	310498	1	1	oxaloacetate decarboxylase gamma chain	AWB73093.1
A1552VC_00320	NC002505_VC0550	oadA	NA	855.217	690.724	507.365	684.435	6515.9	5545.37	5512.44	5857.9	271.478	419.415	298.362	329.751	982.366	1621.5	809.134	1137.67	310533	312320	1	1	Methylmalonyl-CoA carboxyltransferase 5S subunit	AWB73094.1
A1552VC_00321	NC002505_VC0551	gcdB	oadB	344.157	323.358	304.226	323.914	3572.75	2687.99	2497.96	2919.57	198.742	210.353	177.506	195.534	345.412	531.986	357.244	411.547	312330	313460	1	1	Glutaconyl-CoA decarboxylase subunit beta	AWB73095.1
A1552VC_00322	NC002505_VC0552	qorA	NA	992.362	1094.44	765.38	950.728	4796.23	3947.85	4509.03	4417.7	1068.5	1280.18	1289.12	1212.6	2017.55	2114.42	1982.94	2038.3	313583	314533	1	1	Quinone oxidoreductase 1	AWB73096.1
A1552VC_00323	NC002505_VC0553	yqaA	NA	337.688	397.979	227.207	320.958	910.909	726.245	784.669	807.274	370.849	443.935	429.288	414.691	455.268	556.03	633.76	548.353	314527	314988	1	1	Inner membrane protein YqaA	AWB73097.1
A1552VC_00324	NC002505_VC0554	NA	NA	2888.46	3666.96	2529.12	3028.18	6258.03	5269.7	4442.7	5323.48	3962.55	4471.61	4737.28	4390.48	5870.96	4328.02	7167.15	5788.71	314998	317853	1	1	putative zinc protease	AWB73098.1
A1552VC_00325	NC002505_VC0556	gshA	NA	2786.89	3384.74	3207.86	3126.5	3951.74	3524.94	4280.4	3919.03	3326.37	4293.52	4169.51	3929.8	5605.82	4828.45	5614.76	5349.68	317965	319539	1	1	Glutamate--cysteine ligase	AWB73099.1
A1552VC_00326	NC002505_VC0557	luxS	NA	2641.34	2829.86	2496.39	2655.86	5436.43	5430.23	4346.73	5071.13	2105.23	2604.24	2153.99	2287.82	2734.78	2511.15	2458.02	2567.99	319588	320106	1	1	S-ribosylhomocysteine lyase	AWB73100.1
A1552VC_00327	NC002505_VC0558	corC_1	NA	4273.5	4294.54	5474.15	4680.73	3333.86	3476.23	2907.23	3239.11	6702.94	3956.7	5101.1	5253.58	2156.98	2399.95	2421.84	2326.25	320176	321456	-1	1	Magnesium and cobalt efflux protein CorC	AWB73101.1
A1552VC_00328	NC002505_VC0559	ypjD	NA	1842.4	1642.62	1745.45	1743.49	1463.48	1564.3	1367.53	1465.1	2259.93	1462.14	1600.07	1774.05	1355.24	1311.93	1325.98	1331.05	321539	322333	-1	1	Inner membrane protein YpjD	AWB73102.1
A1552VC_00329	NC002505_VC0560	ffh	NA	5605.49	6121.8	6498.51	6075.27	5834.39	6057.94	4363.67	5418.67	7312.49	6539	7061.23	6970.91	10387.7	9574.24	9458.15	9806.71	322546	323931	1	1	Signal recognition particle protein	AWB73103.1
A1552VC_00330	NC002505_VC0561	rpsP	NA	37758.3	34281.7	33911.6	35317.2	6477.39	9741.2	6975.94	7731.51	34198	38411.9	34048.5	35552.8	9329.31	7861.07	7386.13	8192.17	324167	324415	1	1	30S ribosomal protein S16	AWB73104.1
A1552VC_00331	NC002505_VC0562	rimM	NA	131648	123832	121558	125679	20733.8	30553.2	25569.5	25618.8	113488	122674	107179	114447	26592.5	24508.9	22786.6	24629.3	324443	324997	1	1	Ribosome maturation factor RimM	AWB73105.1
A1552VC_00332	NC002505_VC0563	trmD	NA	137784	122542	144295	134874	21286.4	31571.7	26169.3	26342.5	123249	115688	116642	118526	26165.8	25206.2	24128.3	25166.8	325025	325768	1	1	tRNA (guanine-N(1)-)-methyltransferase	AWB73106.1
A1552VC_00333	NC002505_VC0564	rplS	NA	72923.7	65688.6	73167.4	70593.2	10757.3	16528.7	12544.8	13277	63081.2	66423.7	57342.1	62282.3	14770.3	12340.9	12095.3	13068.8	325810	326163	1	1	50S ribosomal protein L19	AWB73107.1
A1552VC_00334	NC002505_VC0565	degS	NA	6674.83	5979.26	5902.57	6185.55	2956.55	3244.85	3192.31	3131.24	8830.72	6243.47	6135.93	7070.04	3512.22	3949.32	3469.44	3643.66	326284	327342	-1	1	Serine endoprotease DegS	AWB73108.1
A1552VC_00335	NC002505_VC0566	degQ	degP	7167.78	8103.09	4973.52	6748.13	16882.5	12274.2	13045.8	14067.5	9431.04	10282.8	9960.5	9891.43	25319.7	15344.9	24007.7	21557.4	327519	328886	-1	1	Periplasmic pH-dependent serine endoprotease DegQ	AWB73109.1
A1552VC_00336	NC002505_VC0567	yhcB	NA	10316.3	9363.04	8614.61	9431.32	6506.97	6893.79	7060.61	6820.46	11230	11251.9	9765.36	10749.1	12359.9	13036.7	10719.2	12038.6	329018	329455	-1	1	Inner membrane protein YhcB	AWB73110.1
A1552VC_00337	NC002505_VC0568	zapE	NA	3455.15	3648.78	3339.75	3481.23	2544.63	2639.28	2396.35	2526.75	3731.03	3401.78	2959.7	3364.17	2883.72	2990.54	2995.28	2956.51	329609	330712	1	1	Cell division protein ZapE	AWB73111.1
A1552VC_00338	NC002505_VC0570	rplM	NA	125692	116947	134584	125741	18860.6	28511.7	19046.6	22139.6	143762	120870	122994	129209	27773.5	27490.4	25711.4	26991.8	330936	331364	1	1	50S ribosomal protein L13	AWB73112.1
A1552VC_00339	NC002505_VC0571	rpsI	NA	105406	96709.9	117165	106427	16427.1	23188.9	16423	18679.7	121007	98758.6	100849	106872	23267.3	21841.5	22018.3	22375.7	331380	331772	1	1	30S ribosomal protein S9	AWB73113.1
A1552VC_00340	NC002505_VC0573	petA	NA	5490.34	5605.19	5900.64	5665.39	13493.4	12704.9	12934.3	13044.2	2563.16	2174.5	2519.08	2418.92	4747.05	6667.86	5434.75	5616.55	332100	332693	1	1	Ubiquinol-cytochrome c reductase iron-sulfur subunit	AWB73114.1
A1552VC_00341	NC002505_VC0574	petB	NA	11176	12434	15260.4	12956.8	45316	41529.9	32823.5	39889.8	6908.86	5456.26	6903.86	6422.99	11590.9	14575.5	12910	13025.4	332693	333958	1	1	Cytochrome b	AWB73115.1
A1552VC_00342	NC002505_VC0575	fbcH	NA	8088.98	8527.85	9875.81	8830.88	37149.7	34376	26803	32776.2	5458.24	4181.24	4821.62	4820.37	8052.23	10926.7	8577.57	9185.51	333955	334692	1	1	Cytochrome b/c1	AWB73116.1
A1552VC_00343	NC002505_VC0576	sspA	NA	9622.81	9638.56	11169.7	10143.7	3205.48	2931.55	2938.28	3025.1	15709.9	8714.8	9365.03	11263.2	3853.41	3375.25	3931.54	3720.07	334792	335427	1	1	Stringent starvation protein A	AWB73117.1
A1552VC_00344	NC002505_VC0577	sspB	NA	9801.35	8475.24	10143.4	9473.35	2516.16	2517.5	2169.13	2400.93	15232.5	8519.93	8162.77	10638.4	2896.39	2425.49	2998.99	2773.63	335439	335903	1	1	Stringent starvation protein B	AWB73118.1
A1552VC_00345	NC002505_VC0578	NA	NA	2238.96	2549.55	2047.75	2278.76	2590.96	2281.69	2725.17	2532.61	2931.96	2899.77	3135.94	2989.23	3809.04	3564.61	4221.97	3865.21	335971	336540	-1	1	hypothetical protein	AWB73119.1
A1552VC_00346	NC002505_VC0579	diaA	NA	1962.08	2087.48	1833.06	1960.87	1937.36	1802.33	1957.44	1899.04	2291.68	2584.89	2486.35	2454.31	2409.44	2405.96	2592.57	2469.32	336543	337133	-1	1	DnaA initiator-associating protein DiaA	AWB73120.1
A1552VC_00347	NC002505_VC0580	NA	NA	1080.99	1293.43	1058.05	1144.16	1421.62	1342.89	1356.24	1373.58	1272.36	1524.09	1441.45	1412.63	2431.62	2248.17	2342.96	2340.92	337137	337460	-1	1	hypothetical protein	AWB73121.1
A1552VC_00348	NC002505_VC0581	lpoA	NA	4346.6	4378.73	4580.73	4435.35	4900.04	5001.79	4084.23	4662.02	4771.87	5676.94	5853.93	5434.25	17377.3	16278.2	16359	16671.5	337492	339303	-1	1	Penicillin-binding protein activator LpoA	AWB73122.1
A1552VC_00349	NC002505_VC0582	rsmI	NA	3504.32	3338.82	3627.61	3490.25	1043.19	1040.66	1061.28	1048.38	4980.85	3315.31	3414.16	3903.44	1573.9	1639.54	1469.8	1561.08	339367	340233	1	1	Ribosomal RNA small subunit methyltransferase I	AWB73123.1
A1552VC_00350	NC002505_VC0583	luxR	hapR	14945.6	14655.4	13656.5	14419.2	97736.3	103430	135811	112326	10582.5	8483.79	8127.52	9064.61	64581.6	59597.4	57732.5	60637.2	340447	341058	-1	1	HTH-type transcriptional regulator LuxR	AWB73124.1
A1552VC_00351	NC002505_VC0585	hpt	NA	2407.16	2582.08	2811.21	2600.15	830.535	1140.29	742.331	904.386	4397.94	2553.91	3329.82	3427.22	1798.89	1810.86	2287.29	1965.68	341354	341887	1	1	Hypoxanthine phosphoribosyltransferase	AWB73125.1
A1552VC_00352	NC002505_VC0586	can	NA	2406.51	2483.54	2876.67	2588.91	539.178	662.034	495.358	565.523	2326.52	1637.65	2016.77	1993.65	534.492	533.489	554.888	540.956	341962	342630	-1	1	Carbonic anhydrase 2	AWB73126.1
A1552VC_00353	NC002505_VC0587	bicA_1	NA	859.745	825.616	767.305	817.555	1159.85	1636.26	773.379	1189.83	766.285	867.221	803.185	812.23	1135.53	1193.21	1190.5	1173.08	342778	344424	1	1	Bicarbonate transporter BicA	AWB73127.1
A1552VC_00354	NC002505_VC0589	ybhF_1	NA	738.773	843.793	1049.39	877.318	537.503	600.038	548.986	562.176	851.314	1153.71	1204.78	1069.93	1728.12	1307.42	1710.13	1581.89	344808	345725	1	1	putative ABC transporter ATP-binding protein YbhF	AWB73128.1
A1552VC_00355	NC002505_VC0590	yadH	NA	927.671	1111.66	1358.43	1132.59	617.319	696.354	546.164	619.946	1164.79	1511.18	1493.07	1389.68	1972.13	1457.7	2123.98	1851.27	345731	346501	1	1	Inner membrane transport permease YadH	AWB73129.1
A1552VC_00356	NC002505_VC0591	panC	NA	3812.25	3947.27	3752.77	3837.43	1792.24	2064.7	1590.51	1815.82	3788.4	4379.98	3956.75	4041.71	3420.32	3396.29	2923.83	3246.82	346565	347446	-1	1	Pantothenate synthetase	AWB73130.1
A1552VC_00357	NC002505_VC0592	panB	NA	2702.15	2637.57	2313.47	2551.06	631.273	741.744	519.35	630.789	2375.69	2850.73	2594.61	2607.01	2356.62	2359.37	1838.18	2184.73	347457	348251	-1	1	3-methyl-2-oxobutanoate hydroxymethyltransferase	AWB73131.1
A1552VC_00358	NC002505_VC0593	folK_2	NA	893.385	845.706	873.207	870.766	207.075	257.95	172.176	212.4	997.81	1112.42	960.548	1023.59	869.341	1003.86	791.504	888.235	348254	348757	-1	1	2-amino-4-hydroxy-6- hydroxymethyldihydropteridine pyrophosphokinase	AWB73132.1
A1552VC_00359	NC002505_VC0594	pcnB	NA	2011.89	2193.67	2418.41	2207.99	1404.88	1665.05	1278.62	1449.51	2968.84	2844.28	3065.45	2959.52	3821.72	3741.93	3751.52	3771.73	348754	350127	-1	1	Poly(A) polymerase I	AWB73133.1
A1552VC_00360	NC002505_VC0595	gluQ	NA	413.376	397.023	401.463	403.954	153.493	275.663	200.401	209.852	422.071	443.935	440.618	435.541	688.712	601.114	697.785	662.537	350218	351108	-1	1	Glutamyl-Q tRNA(Asp) synthetase	AWB73134.1
A1552VC_00361	NC002505_VC0596	dksA	NA	10288.5	9281.72	9027.63	9532.61	6917.77	8445.92	5516.68	6960.12	8598.17	9441.35	8762.01	8933.84	11451.4	9482.57	10049.2	10327.7	351182	351628	-1	1	RNA polymerase-binding transcription factor DksA	AWB73135.1
A1552VC_00362	NC002505_VC0597	sfsA	NA	559.578	533.828	545.875	546.427	1589.07	1259.86	1368.94	1405.95	537.834	730.427	638.267	635.509	960.183	933.229	829.548	907.654	351753	352523	-1	1	Sugar fermentation stimulation protein A	AWB73136.1
A1552VC_00363	NC002505_VC0600	NA	NA	101.565	73.6644	83.7585	86.3294	90.9793	68.639	90.3217	83.3133	98.3467	122.598	120.855	113.933	122.532	129.239	164.239	138.67	352761	354086	1	1	hypothetical protein	AWB73137.1
A1552VC_00364	NC002505_VC0601	srmB_1	NA	765.943	1164.28	1127.37	1019.2	553.132	619.965	541.93	571.675	1060.3	1597.65	1508.17	1388.71	3604.12	3711.88	3326.54	3547.51	354185	356647	1	1	ATP-dependent RNA helicase SrmB	AWB73138.1
A1552VC_00365	NC002505_VC0602	mrcB	NA	1869.57	1988.94	1828.25	1895.59	1194.45	1166.86	1295.55	1218.96	2392.08	2867.51	2925.71	2728.43	10873.6	10453.4	11164.6	10830.5	356644	358977	1	1	Penicillin-binding protein 1B	AWB73139.1
A1552VC_00366	NC002505_VC0603	NA	NA	3326.42	3605.73	3074.03	3335.39	3270.23	3238.21	3111.86	3206.77	3786.35	4453.54	4083.9	4107.93	9254.31	9538.17	8608.19	9133.56	359217	361502	1	1	putative NTE family protein	AWB73140.1
A1552VC_00367	NC002505_VC0604	acnB	NA	7967.36	8288.68	7648.02	7968.02	113993	102572	127332	114633	3970.75	4825.21	4036.07	4277.34	34726.1	28545.4	29024	30765.2	361767	364364	1	1	Aconitate hydratase B	AWB73141.1
A1552VC_00368	NC002505_VC0605	NA	NA	801.523	729.948	693.174	741.548	610.063	645.428	619.55	625.014	971.174	720.103	715.061	802.113	491.183	504.936	390.649	462.256	364519	364899	1	1	hypothetical protein	AWB73142.1
A1552VC_00369	NC002505_VC0606	glnB_1	NA	79.5701	58.3575	70.2802	69.4026	23.4425	18.8204	23.9917	22.0849	79.9067	100.66	74.2757	84.9473	35.9144	40.5752	31.5488	36.0128	365077	365415	1	1	Nitrogen regulatory protein P-II	AWB73143.1
A1552VC_00370	NC002505_VC0607	amtB	NA	97.6836	106.192	99.1624	101.013	60.8389	50.9257	57.8623	56.5423	103.469	96.788	96.9361	99.0644	38.0271	54.1002	39.9	44.0091	365437	366666	1	1	Ammonia channel	AWB73144.1
A1552VC_00371	NC002505_VC0608	futA1	NA	8919.61	10648.8	9137.38	9568.6	3193.2	4260.05	2442.92	3298.72	9516.07	8094.06	8060.8	8556.98	661.248	820.52	953.888	811.885	366808	367821	1	1	Iron uptake protein A1	AWB73145.1
A1552VC_00372	NC002505_VC0609	modB_1	NA	2050.06	2144.88	2166.17	2120.37	417.5	546.898	342.94	435.779	2380.81	1955.12	2114.97	2150.3	467.944	449.333	595.716	504.331	367905	369530	1	1	Molybdenum transport system permease protein ModB	AWB73146.1
A1552VC_00373	NC002505_VC0610	phnT	NA	1442.61	1596.7	1625.11	1554.81	879.652	927.733	841.12	882.835	1566.38	1702.18	1783.88	1684.14	1110.18	1095.53	1181.22	1128.98	369530	370561	1	1	Putative 2-aminoethylphosphonate import ATP-binding protein PhnT	AWB73147.1
A1552VC_00374	NC002505_VC0611	pgm_1	NA	230.3	263.087	224.319	239.236	270.705	223.63	331.65	275.328	171.082	194.867	176.247	180.732	289.428	272.004	259.814	273.749	370692	372104	-1	1	Phosphoglucomutase	AWB73148.1
A1552VC_00375	NC002505_VC0612	chbP	NA	597.746	586.445	590.161	591.451	407.453	369.765	433.262	403.493	410.803	525.236	440.618	458.886	737.303	676.253	656.958	690.171	372227	374632	-1	1	N,N'-diacetylchitobiose phosphorylase	AWB73149.1
A1552VC_00376	NC002505_VC0613	exo I	NA	151.377	139.675	155.001	148.685	136.19	122.886	170.764	143.28	128.056	141.956	124.632	131.548	307.385	315.585	313.632	312.201	374751	376664	-1	1	Beta-hexosaminidase	AWB73150.1
A1552VC_00377	NC002505_VC0614	gspK_1	NA	33.6394	38.2672	43.3234	38.41	38.5127	22.1416	38.1044	32.9196	20.4889	54.2013	30.2138	34.968	72.8852	78.1448	76.0883	75.7061	376661	377545	-1	1	Glucosamine kinase GspK	AWB73151.1
A1552VC_00378	NC002505_VC0615	NA	NA	131.323	158.809	121.305	137.146	238.332	150.563	245.562	211.486	134.202	135.503	128.409	132.705	273.584	318.59	250.535	280.903	377542	379266	-1	1	hypothetical protein	AWB73152.1
A1552VC_00379	NC002505_VC0616	oppF_1	NA	53.0467	60.2709	70.2802	61.1993	92.6537	66.4248	94.5555	84.5447	51.2223	69.6874	50.3564	57.0887	124.644	130.742	114.132	123.173	379323	380318	-1	1	Oligopeptide transport ATP-binding protein OppF	AWB73153.1
A1552VC_00380	NC002505_VC0617	oppD_1	NA	40.7554	45.9207	48.1371	44.9377	85.9559	58.6753	52.2172	65.6161	40.9778	52.9108	45.3208	46.4031	86.6172	96.1782	91.8627	91.5527	380361	381344	-1	1	Oligopeptide transport ATP-binding protein OppD	AWB73154.1
A1552VC_00381	NC002505_VC0618	dppC_1	NA	50.4591	41.1373	38.5097	43.3687	53.0247	43.1761	26.8142	41.005	34.8311	42.5867	33.9906	37.1361	50.7028	42.078	52.8907	48.5571	381347	382372	-1	1	Dipeptide transport system permease protein DppC	AWB73155.1
A1552VC_00382	NC002505_VC0619	dppB_1	NA	62.7504	56.4442	44.2861	54.4936	62.5134	39.8549	50.8059	51.0581	53.2711	56.7823	50.3564	53.47	46.4775	70.6309	51.9627	56.3571	382375	383361	-1	1	Dipeptide transport system permease protein DppB	AWB73156.1
A1552VC_00383	NC002505_VC0620	appA_1	NA	1057.05	853.359	718.205	876.206	2449.18	1692.73	2176.19	2106.03	646.425	918.841	710.025	758.43	1829.52	1876.98	1755.6	1820.7	383531	385201	-1	1	Oligopeptide-binding protein AppA	AWB73157.1
A1552VC_00384	NC002505_VC0622	torS_1	chiS	2324.35	2076.95	1862.91	2088.07	4937.44	4928.72	4573.95	4813.37	1355.34	1676.37	1459.08	1496.93	4398.46	4790.88	4136.61	4441.98	386112	389501	-1	1	Sensor protein TorS	AWB73158.1
A1552VC_00385	NC002505_VC0623	rsmC	NA	949.019	808.395	964.667	907.361	191.447	234.701	156.652	194.267	1241.63	916.26	916.486	1024.79	550.336	413.266	529.834	497.812	389709	390731	-1	1	Ribosomal RNA small subunit methyltransferase C	AWB73159.1
A1552VC_00386	NC002505_VC0624	NA	NA	1016.94	999.732	805.815	940.83	732.857	865.737	697.17	765.255	1128.94	1038.86	926.558	1031.45	852.44	961.782	942.753	918.992	390804	391889	-1	1	hypothetical protein	AWB73160.1
A1552VC_00387	NC002505_VC0625	NA	NA	66.6319	83.2312	64.5037	71.4556	111.073	128.421	117.136	118.877	51.2223	101.95	86.8648	80.0124	251.401	265.993	230.121	249.172	391926	392081	1	1	hypothetical protein	AWB73161.1
A1552VC_00388	NC002505_VC0626	hemL	NA	3285.66	3598.08	3868.3	3584.01	2148.9	3056.65	1470.55	2225.36	4230.96	3412.1	4039.84	3894.3	6911.42	6189.97	8071.86	7057.75	392143	393441	-1	1	Glutamate-1-semialdehyde 2,1-aminomutase	AWB73162.1
A1552VC_00389	NC002505_VC0627	erpA	NA	1731.13	1959.28	1815.73	1835.38	1599.11	1856.57	1680.83	1712.17	2315.25	1970.6	2167.84	2151.23	2462.25	2072.34	2726.19	2420.26	393725	394066	1	1	Iron-sulfur cluster insertion protein ErpA	AWB73163.1
A1552VC_00390	NC002505_VC0628	czcB	NA	1200.02	1110.71	1072.49	1127.74	1582.37	1923	1683.65	1729.67	1099.23	913.679	919.004	977.304	860.89	966.291	949.248	925.476	394164	395264	1	1	Cobalt-zinc-cadmium resistance protein CzcB	AWB73164.1
A1552VC_00391	NC002505_VC0629	mdtB	NA	1414.8	1320.22	1266.97	1333.99	3893.13	4298.79	4096.93	4096.29	799.067	735.589	712.543	749.066	593.645	614.639	611.49	606.591	395275	398394	1	1	Multidrug resistance protein MdtB	AWB73165.1
A1552VC_00392	NC002505_VC0630	mepM_2	shyC	1762.83	1471.38	1610.67	1614.96	578.807	759.457	678.824	672.362	1648.33	1320.19	1260.17	1409.56	616.883	710.817	718.199	681.967	398476	399777	-1	1	Murein DD-endopeptidase MepM	AWB73166.1
A1552VC_00393	NC002505_VC0631	tyrS_2	tyrS2	10192.1	10789.4	13227.1	11402.9	3587.82	4563.39	2550.18	3567.13	16771.2	11723	14151.4	14215.2	6220.59	5718.1	7142.09	6360.26	399908	401095	1	1	Tyrosine--tRNA ligase	AWB73167.1
A1552VC_00394	NC002505_VC0632	dacB	NA	1019.53	1048.52	1178.4	1082.15	750.16	822.561	745.154	772.625	1024.45	841.411	940.406	935.421	1270.74	1173.67	1235.97	1226.79	401163	402608	-1	1	D-alanyl-D-alanine carboxypeptidase DacB	AWB73168.1
A1552VC_00395	NC002505_VC0633	ompL_1	ompU	950355	833930	1.10913e+06	964470	1.08788e+06	1.4134e+06	985586	1.16229e+06	829920	756662	720829	769137	986137	993703	856184	945341	402706	403731	-1	1	Porin-like protein L	AWB73169.1
A1552VC_00396	NC002505_VC0634	greA	NA	7966.07	7819.91	7910.85	7898.94	3400.28	3737.5	3762.46	3633.41	8110.53	7108.11	7120.39	7446.35	2357.68	2831.25	2521.12	2570.02	404286	404759	1	1	Transcription elongation factor GreA	AWB73170.1
A1552VC_00397	NC002505_VC0635	yhbY	NA	5489.69	5300.01	5041.88	5277.19	2056.24	2288.33	2188.89	2177.82	7176.24	6003.44	6649.56	6609.75	2745.34	3430.86	2433.9	2870.03	404836	405132	-1	1	RNA-binding protein YhbY	AWB73171.1
A1552VC_00398	NC002505_VC0636	rlmE	rrmJ	3924.16	3780.8	4193.7	3966.22	4793.99	4403.97	6119.29	5105.75	4107	4333.52	4114.12	4184.88	4087.91	3728.41	3499.13	3771.82	405252	405881	1	1	Ribosomal RNA large subunit methyltransferase E	AWB73172.1
A1552VC_00399	NC002505_VC0637	ftsH	NA	34625.9	33041.8	35371.1	34346.3	36224.8	34495.5	33684.3	34801.6	38042.8	35494.1	34040.9	35859.3	44878.3	42924	43699.7	43834	405982	407937	1	1	ATP-dependent zinc metalloprotease FtsH	AWB73173.1
A1552VC_00400	NC002505_VC0638	folP	NA	1515.07	1504.86	1347.84	1455.92	414.709	414.048	478.423	435.727	1644.23	1668.63	1436.42	1583.09	667.586	628.164	729.334	675.028	408004	408840	1	1	Dihydropteroate synthase	AWB73174.1
A1552VC_00401	NC002505_VC0639	glmM	NA	7023.52	6812.53	7208.05	7014.7	2557.47	2693.53	2290.5	2513.83	6815.63	7180.38	6991.99	6996	5134.71	4926.13	4986.57	5015.8	408866	410206	1	1	Phosphoglucosamine mutase	AWB73175.1
A1552VC_00402	NA	NA	NA	458.66	406.589	451.526	438.925	212.099	181.561	193.345	195.668	537.834	454.259	445.654	479.249	305.273	371.188	287.651	321.371	410265	410447	1	1	hypothetical protein	AWB73176.1
A1552VC_00403	NC002505_VC0640	secG	NA	18771.4	20674.8	25669.6	21705.3	3027.99	4071.84	3384.24	3494.69	37246.8	18340.7	22000.7	25862.7	7156.48	5899.93	5942.31	6332.91	410463	410798	1	1	Protein-export membrane protein SecG	AWB73177.1
A1552VC_00404	NA	NA	NA	327.984	265.001	433.234	342.073	46.885	43.1761	43.7496	44.6036	656.669	300.688	280.737	412.698	95.0677	73.6364	84.4395	84.3812	NA	NA	NA	NA	NA	NA
A1552VC_00405	NA	NA	NA	1710.43	1712.46	2830.46	2084.45	277.961	347.623	311.892	312.492	3446.23	2093.2	1982.78	2507.41	547.167	444.824	548.393	513.461	NA	NA	NA	NA	NA	NA
A1552VC_00407	NC002505_VC0641	rimP	NA	9864.1	9290.33	10032.7	9729.06	1129.71	1421.49	1081.04	1210.74	11263.8	9751.07	10075.1	10363.3	2416.83	2647.91	2728.97	2597.9	411229	411684	1	1	Ribosome maturation factor RimP	AWB73178.1
A1552VC_00408	NC002505_VC0642	nusA	NA	46494.8	40543.2	45080.4	44039.5	7370.44	8773.61	5921.71	7355.25	40875.4	41167.2	38725.3	40256	13610.5	14153.2	14632.2	14132	411703	413190	1	1	Transcription termination/antitermination protein NusA	AWB73179.1
A1552VC_00409	NC002505_VC0643	infB	NA	99274.4	84939.9	94233.2	92815.8	22561.2	24340.3	24465.9	23789.1	77111	89430.9	77216.5	81252.8	41141.1	41401.7	38821.7	40454.8	413215	415911	1	1	Translation initiation factor IF-2	AWB73180.1
A1552VC_00410	NC002505_VC0644	rbfA	NA	2211.79	1807.17	1865.79	1961.58	375.08	397.442	437.496	403.339	1709.8	1862.2	1520.76	1697.59	751.035	754.398	682.939	729.457	416013	416411	1	1	Ribosome-binding factor A	AWB73181.1
A1552VC_00411	NC002505_VC0645	truB	NA	3475.21	3136	3620.87	3410.69	562.62	634.357	640.719	612.565	2869.47	2752.65	2792.26	2804.8	1129.19	1139.11	1102.35	1123.55	416411	417349	1	1	tRNA pseudouridine synthase B	AWB73182.1
A1552VC_00413	NC002505_VC0646	rpsO	NA	52679.3	49693.8	51076.3	51149.8	6095.61	9726.81	6232.19	7351.54	56946.9	54905.9	51957.7	54603.5	14845.3	15081.9	11887.4	13938.2	417491	417760	1	1	30S ribosomal protein S15	AWB73183.1
A1552VC_00414	NC002505_VC0647	pnp	NA	93425	87212.9	90712.4	90450.1	42713.4	43324.5	35665.8	40567.9	84854.8	80938	78528.3	81440.4	40905.5	35564.9	33631	36700.5	418123	420252	1	1	Polyribonucleotide nucleotidyltransferase	AWB73184.1
A1552VC_00415	NC002505_VC0648	nlpI	NA	4261.21	3774.11	3815.35	3950.22	2655.14	2297.19	2664.49	2538.94	4799.53	4217.38	3801.91	4272.94	6381.15	6215.52	5764.15	6120.27	420368	421279	1	1	Lipoprotein NlpI	AWB73185.1
A1552VC_00416	NC002505_VC0649	slyA	NA	649.499	729.948	641.186	673.544	352.196	483.794	471.366	435.785	761.163	885.288	576.581	741.01	515.478	512.45	507.565	511.831	421378	421785	1	1	Transcriptional regulator SlyA	AWB73186.1
A1552VC_00417	NC002505_VC0650	mepA_1	vmrA	2061.06	2017.64	1920.67	1999.79	1209.52	1608.59	1261.68	1359.93	2163.63	2419.7	1447.75	2010.36	1557	1552.38	2020.98	1710.12	421832	423169	1	1	Multidrug export protein MepA	AWB73187.1
A1552VC_00418	NC002505_VC0651	NA	NA	116.444	109.062	85.684	103.73	1138.64	753.922	983.659	958.739	77.8578	76.1399	84.347	79.4482	686.6	247.959	147.537	360.699	423222	424100	-1	1	hypothetical protein	AWB73188.1
A1552VC_00419	NC002505_VC0652	yhbU	NA	397.85	351.102	455.377	401.443	1368.04	1729.26	1368.94	1488.74	166.985	179.381	188.836	178.401	667.586	404.249	193.932	421.923	424112	425125	-1	1	putative protease YhbU	AWB73189.1
A1552VC_00420	NC002505_VC0653	NA	NA	3019.78	2849	3277.17	3048.65	5629.55	4893.29	5770.71	5431.18	2942.21	2880.41	3234.14	3018.92	5486.46	6113.33	6272.65	5957.48	425233	427287	-1	1	putative signaling protein	AWB73190.1
A1552VC_00421	NC002505_VC0654	NA	NA	1323.58	1112.62	1209.2	1215.13	2290.67	3409.81	2530.42	2743.63	642.327	696.874	733.944	691.049	1134.47	1562.9	1054.1	1250.49	427520	428047	1	1	hypothetical protein	AWB73191.1
A1552VC_00422	NC002505_VC0655	NA	NA	1394.74	1008.34	1180.32	1194.47	1662.74	2055.85	1781.03	1833.21	861.558	818.182	844.729	841.49	1438.69	1719.19	1611.77	1589.88	428031	428534	1	1	hypothetical protein	AWB73192.1
A1552VC_00423	NC002505_VC0656	holD	NA	560.872	469.73	620.006	550.203	548.108	570.146	577.212	565.155	578.812	478.778	521.189	526.259	626.39	664.231	670.876	653.832	428645	429052	1	1	DNA polymerase III subunit psi	AWB73193.1
A1552VC_00424	NC002505_VC0657	rimI	NA	758.827	677.33	798.113	744.757	501.223	542.469	550.398	531.363	881.023	695.583	824.586	800.397	672.868	751.392	796.144	740.135	429049	429498	1	1	Ribosomal-protein-alanine acetyltransferase	AWB73194.1
A1552VC_00425	NC002505_VC0658	gmr	NA	407.554	324.315	322.519	351.463	5358.29	2845.2	5663.45	4622.31	398.509	441.353	411.664	417.175	566.181	583.08	492.718	547.326	429487	431544	-1	1	Cyclic di-GMP phosphodiesterase Gmr	AWB73195.1
A1552VC_00426	NC002505_VC0659	prfC	NA	4537.44	5221.56	6960.62	5573.21	2410.67	3085.43	1734.46	2410.19	6148.72	5089.76	7031.01	6089.83	4312.9	4231.84	5598.99	4714.58	431754	433343	1	1	Peptide chain release factor RF3	AWB73196.1
A1552VC_00427	NC002505_VC0660	srmB_2	NA	2205.97	2556.25	3297.39	2686.54	798.72	934.376	776.202	836.432	3244.42	2839.12	3370.1	3151.21	1991.14	1430.65	1803.85	1741.88	433465	434736	-1	1	ATP-dependent RNA helicase SrmB	AWB73197.1
A1552VC_00428	NC002505_VC0661	yfiC	NA	220.597	253.52	265.717	246.611	245.588	199.274	304.836	249.899	259.185	332.951	284.514	292.216	188.023	232.932	203.211	208.055	434824	435474	-1	1	tRNA1(Val) (adenine(37)-N6)-methyltransferase	AWB73198.1
A1552VC_00429	NC002505_VC0662	brnQ	NA	3761.14	3642.08	3916.43	3773.22	759.091	810.383	829.83	799.768	3929.77	3252.08	3561.46	3581.1	1367.92	1369.04	1643.32	1460.09	435855	437168	1	1	Branched-chain amino acid transport system 2 carrier protein	AWB73199.1
A1552VC_00430	NC002505_VC0663	prfB	NA	10875.2	12025.5	14775.2	12558.6	2009.36	2592.78	1644.14	2082.09	13864.8	13253.5	15177.4	14098.6	5872.01	5217.67	6650.3	5913.33	437537	438436	1	1	Peptide chain release factor RF2	AWB73200.1
A1552VC_00431	NC002505_VC0664	lysU	lysS	16907.7	20692.1	25919.9	21173.2	5088.7	6958	3401.17	5149.29	22988.5	22514.2	26352.8	23951.8	14825.3	12420.5	14928.2	14058	438467	439999	1	1	Lysine--tRNA ligase, heat inducible	AWB73201.1
A1552VC_00432	NC002505_VC0665	zraR_1	vpsR	3616.88	3642.08	3230.96	3496.64	16001.7	10823.9	13673.9	13499.8	6265.51	5525.95	6241.68	6011.04	13020	14311	14235	13855.4	440273	441607	1	1	Transcriptional regulatory protein ZraR	AWB73202.1
A1552VC_00433	NC002505_VC0666	NA	NA	921.849	677.33	578.608	725.929	2249.92	1960.64	4194.31	2801.62	472.269	412.962	333.611	406.281	589.419	632.672	543.753	588.615	442185	442436	1	1	hypothetical protein	AWB73203.1
A1552VC_00434	NC002505_VC0667	yhdN	NA	2982.26	2714.1	2587.85	2761.41	3084.92	2937.08	2509.25	2843.75	2145.19	1902.21	1772.55	1939.98	882.017	997.849	857.385	912.417	442474	443508	-1	1	General stress protein 69	AWB73204.1
A1552VC_00435	NC002505_VC0668	mutH	NA	564.107	623.756	587.272	591.712	269.589	358.694	262.497	296.927	495.831	563.952	533.778	531.187	497.521	458.349	522.411	492.76	443725	444390	-1	1	DNA mismatch repair protein MutH	AWB73205.1
A1552VC_00436	NC002505_VC0671	rppH_1	rppH	3290.19	3225.93	3391.74	3302.62	3671.54	3871.46	3766.7	3769.9	3148.12	3397.91	3619.37	3388.46	3986.5	4395.65	3676.36	4019.5	445021	445539	1	1	RNA pyrophosphohydrolase	AWB73206.1
A1552VC_00437	NC002505_VC0672	ptsP	NA	5778.86	6037.61	6763.26	6193.24	8919.32	8615.3	8294.07	8609.56	6142.57	5947.95	6292.03	6127.52	6335.73	7252.44	6345.95	6644.71	445542	447788	1	1	Phosphoenolpyruvate-dependent phosphotransferase system	AWB73207.1
A1552VC_00438	NC002505_VC0673	NA	NA	1509.24	1547.91	1391.16	1482.77	1668.88	1446.95	1505.83	1540.56	1284.65	1638.94	1762.47	1562.02	1462.99	1250.32	2441.32	1718.21	447798	448592	1	1	hypothetical protein	AWB73208.1
A1552VC_00439	NC002505_VC0674	lgt	NA	2273.25	2414.66	1900.45	2196.12	1755.96	1734.79	1477.61	1656.12	1935.18	2533.27	2336.54	2268.33	1576.01	1516.31	1927.26	1673.19	448621	449436	1	1	Prolipoprotein diacylglyceryl transferase	AWB73209.1
A1552VC_00440	NC002505_VC0675	thyA	NA	5483.87	5733.39	5349.96	5522.4	4012.02	4081.81	3166.9	3753.58	7081.99	6344.13	6717.54	6714.56	3754.12	3648.76	4623.76	4008.88	449446	450297	1	1	Thymidylate synthase	AWB73210.1
A1552VC_00441	NC002505_VC0676	nptA	NA	388.794	161.679	182.921	244.465	641.878	879.022	650.598	723.833	202.84	566.533	172.471	313.948	202.811	151.781	244.039	199.544	450390	451538	-1	1	hypothetical protein	AWB73211.1
A1552VC_00442	NC002505_VC0677	nhaR_1	nhaR	1430.32	1280.04	1197.65	1302.67	749.602	818.132	784.669	784.135	1314.36	1251.79	1189.67	1251.94	1855.93	1827.39	1701.78	1795.03	451933	452823	1	1	Transcriptional activator protein NhaR	AWB73212.1
A1552VC_00443	NC002505_VC0678	hlyU	NA	3330.95	3071.9	2607.1	3003.32	1487.48	1780.19	1613.09	1626.92	3936.94	3523.08	3390.24	3616.76	3623.13	3743.44	3433.25	3599.94	453046	453348	1	1	Transcriptional activator HlyU	AWB73213.1
A1552VC_00444	NC002505_VC0679	rpsT	NA	71140.8	56874.7	67244.6	65086.7	9229.09	13277.2	9640.43	10715.6	81236.5	62769	59409.2	67804.9	13816.5	12758.6	14154.3	13576.5	453417	453677	-1	1	30S ribosomal protein S20	AWB73214.1
A1552VC_00445	NC002505_VC0680	murJ	mviN	2054.59	1935.37	2142.1	2044.02	885.792	924.412	913.096	907.766	2361.35	1831.23	2279.89	2157.49	4488.25	4291.95	5190.71	4656.97	453935	455497	1	1	putative lipid II flippase MurJ	AWB73215.1
A1552VC_00446	NC002505_VC0681	ribF	NA	4600.19	4644.69	5320.11	4854.99	1555.02	1793.47	1587.69	1645.39	5592.45	5271.72	5731.82	5532	4703.74	4547.43	4942.03	4731.06	455566	456534	1	1	Riboflavin biosynthesis protein RibF	AWB73216.1
A1552VC_00447	NC002505_VC0682	ileS	NA	24725.6	25256.4	29742	26574.7	12349.7	13259.5	10199.3	11936.2	29631.1	27121.3	28885.7	28546	29043.2	27791	28677.9	28504	456565	459414	1	1	Isoleucine--tRNA ligase	AWB73217.1
A1552VC_00448	NC002505_VC0683	lspA	NA	5476.1	4811.15	5985.37	5424.21	1622.56	1801.22	1607.44	1677.07	5911.05	5116.86	4963.88	5330.6	3014.7	3061.17	3043.53	3039.8	459430	459945	1	1	Lipoprotein signal peptidase	AWB73218.1
A1552VC_00449	NC002505_VC0684	fkpB	NA	771.765	839.966	750.939	787.557	338.242	391.906	376.811	368.986	790.872	871.092	817.033	826.332	1300.31	1066.98	1342.68	1236.66	460108	460542	1	1	FKBP-type 16 kDa peptidyl-prolyl cis-trans isomerase	AWB73219.1
A1552VC_00450	NC002505_VC0685	ispH	NA	2006.07	2061.65	2387.6	2151.77	889.141	1034.01	817.129	913.428	2350.08	2081.59	2310.1	2247.26	2897.45	2290.24	3719.98	2969.22	460589	461539	1	1	4-hydroxy-3-methylbut-2-enyl diphosphate reductase	AWB73220.1
A1552VC_00451	NC002505_VC0687	yjiY	cstA	4064.54	1949.72	1001.25	2338.5	135.632	128.421	186.288	150.114	425.145	794.952	391.521	537.206	109.856	111.206	102.07	107.711	461676	463160	-1	1	Inner membrane protein YjiY	AWB73221.1
A1552VC_00452	NC002505_VC0688	NA	NA	390.734	305.181	252.238	316.051	573.783	545.791	526.406	548.66	292.991	393.605	302.138	329.578	517.591	658.22	477.872	551.227	463431	463754	1	1	hypothetical protein	AWB73222.1
A1552VC_00453	NC002505_VC0689	nhaP2_1	NA	1026	994.948	879.946	966.965	2238.2	1818.93	1992.72	2016.62	1003.96	1082.74	1039.86	1042.18	1732.34	1895.01	1988.5	1871.95	463773	465569	1	1	K(+)/H(+) antiporter NhaP2	AWB73223.1
A1552VC_00454	NC002505_VC0690	murQ_1	murQ2	324.103	375.976	337.922	346	1118.54	1029.58	1105.03	1084.39	423.096	391.024	435.583	416.567	1462.99	1456.2	1255.46	1391.55	465593	466516	-1	1	N-acetylmuramic acid 6-phosphate etherase	AWB73224.1
A1552VC_00455	NC002505_VC0691	anmK	NA	525.939	580.705	577.645	561.43	1201.71	1243.25	1112.09	1185.68	432.316	624.606	555.179	537.367	2051.35	1971.65	1606.21	1876.4	466534	467646	-1	1	Anhydro-N-acetylmuramic acid kinase	AWB73225.1
A1552VC_00456	NC002505_VC0692	nagZ	NA	1140.5	1460.85	1564.46	1388.6	877.978	1089.37	543.341	836.895	1494.67	1508.6	1656.73	1553.33	2035.5	1958.13	2403.28	2132.3	467752	468744	1	1	Beta-hexosaminidase	AWB73226.1
A1552VC_00457	NC002505_VC0693	yehT	NA	223.831	270.741	287.86	260.811	654.158	639.892	492.535	595.528	232.549	207.772	230.381	223.567	528.154	534.991	444.467	502.537	468771	469484	-1	1	Transcriptional regulatory protein YehT	AWB73227.1
A1552VC_00458	NC002505_VC0694	yehU	NA	1016.94	893.54	865.505	925.33	1022.54	1158.01	980.837	1053.79	716.087	743.332	684.847	714.755	1045.74	1107.55	939.969	1031.09	469494	471170	-1	1	Sensor histidine kinase YehU	AWB73228.1
A1552VC_00459	NC002505_VC0695	aroF	NA	15401.7	15107.9	15674.4	15394.7	1426.64	1600.84	1226.4	1417.96	19853.7	20984.9	19567.2	20135.3	6953.67	5546.78	6624.32	6374.92	471412	472485	1	1	Phospho-2-dehydro-3-deoxyheptonate aldolase, Tyr-sensitive	AWB73229.1
A1552VC_00460	NC002505_VC0696	tyrA	NA	13502.3	12945.8	14032.9	13493.7	1938.47	2134.45	1724.58	1932.5	16475.1	17109.5	15963	16515.9	5592.09	4810.41	5519.19	5307.23	472498	473625	1	1	T-protein	AWB73230.1
A1552VC_00461	NC002505_VC0697	NA	NA	426.315	340.578	319.63	362.174	6996.47	5156.78	7883.39	6678.88	299.138	286.493	246.746	277.459	759.485	915.196	762.739	812.473	473692	474063	-1	1	Cyclic diguanosine monophosphate-binding protein	AWB73231.1
A1552VC_00462	NC002505_VC0698	ettA	NA	7831.51	9341.99	9930.68	9034.73	7991.66	8055.12	5835.63	7294.13	8356.4	8571.55	9832.09	8920.01	13398.2	12945	13346.1	13229.8	474234	475901	-1	1	Energy-dependent translational throttle protein EttA	AWB73232.1
A1552VC_00463	NC002505_VC0700	slt	NA	870.096	950.941	979.108	933.382	1992.05	2038.13	1391.52	1807.24	1261.09	1023.37	1156.94	1147.13	978.141	996.346	1177.51	1050.67	476263	478209	1	1	Soluble lytic murein transglycosylase	AWB73233.1
A1552VC_00464	NC002505_VC0701	trpR	NA	539.524	487.907	693.174	573.535	805.418	822.561	718.339	782.106	585.983	521.365	536.296	547.881	441.536	456.847	514.988	471.124	478264	478575	1	1	Trp operon repressor	AWB73234.1
A1552VC_00465	NC002505_VC0702	NA	NA	928.318	1076.27	926.158	976.914	510.154	477.152	611.082	532.796	1172.99	1166.62	1263.95	1201.18	1899.24	2105.4	2072.94	2025.86	478653	479177	-1	1	Non-canonical purine NTP phosphatase	AWB73235.1
A1552VC_00466	NC002505_VC0703	mbaA	NA	1988.61	2318.99	2163.28	2156.96	1878.75	2125.59	1673.77	1892.71	2835.66	2519.07	2889.2	2747.98	5790.68	6194.48	5946.95	5977.37	479125	481500	-1	1	putative signaling protein	AWB73236.1
A1552VC_00467	NC002505_VC0704	spuD	nspS	1084.87	1099.23	1265.04	1149.71	891.373	1235.5	845.354	990.743	1588.91	1201.46	1465.37	1418.58	2094.66	2375.9	2464.52	2311.69	481484	482563	-1	1	Putrescine-binding periplasmic protein SpuD	AWB73237.1
A1552VC_00468	NC002505_VC0705	pheA	NA	4478.57	3534.94	4193.7	4069.07	1670.56	1535.52	1583.45	1596.51	5094.57	4101.23	3945.42	4380.41	2642.88	2802.69	2286.36	2577.31	482706	483881	-1	1	P-protein	AWB73238.1
A1552VC_00470	NC002505_VC0706	yfiA	vrp	29611.7	13016.6	8417.25	17015.2	23733.9	26268.8	29444.9	26482.5	1959.76	10570.5	3801.91	5444.07	28468.5	35235.8	16892.5	26865.6	484121	484447	-1	1	Ribosome-associated factor Y	AWB73239.1
A1552VC_00471	NC002505_VC0708	bamD	NA	7360.56	6420.29	6022.91	6601.25	3857.97	3880.32	3622.75	3787.01	9756.82	8411.53	7272.72	8480.35	4346.7	4037.98	4968.01	4450.9	484849	485574	-1	1	Outer membrane protein assembly factor BamD	AWB73240.1
A1552VC_00472	NC002505_VC0709	rluD_1	rluD	6381.13	6233.73	6382.98	6332.62	2785.19	3107.57	2915.7	2936.15	6960.08	6400.92	6070.46	6477.15	6225.88	6263.61	5615.69	6035.06	485729	486703	1	1	Ribosomal large subunit pseudouridine synthase D	AWB73241.1
A1552VC_00473	NC002505_VC0710	yfiH	NA	3309.6	3162.79	3632.42	3368.27	1278.17	1422.6	1240.51	1313.76	4039.39	3164.32	3167.42	3457.04	2271.06	2384.92	2449.67	2368.55	486706	487428	1	1	Laccase domain protein YfiH	AWB73242.1
A1552VC_00474	NC002505_VC0711	clpB_1	clpB	3333.53	3270.89	3964.57	3523	7767.28	7005.6	6579.37	7117.42	3431.89	4551.62	4282.81	4088.77	13443.6	9572.74	13159.6	12058.6	487553	490126	1	1	Chaperone protein ClpB	AWB73243.1
A1552VC_00475	NA	NA	NA	0	0	0	0	0	0	0	0	0	0	0	0	0	0	0	0	NA	NA	NA	NA	NA	NA
A1552VC_00476	NA	NA	NA	0	0	0	0	0	0	0	0	0	0	0	0	0	0	0	0	NA	NA	NA	NA	NA	NA
A1552VC_00477	NA	NA	NA	6.46911	1.91336	10.5902	6.32421	0	1.10708	1.41128	0.839452	12.2933	5.16203	0	5.81846	1.05631	0	3.71162	1.58931	NA	NA	NA	NA	NA	NA
A1552VC_00478	NA	NA	NA	42.0492	38.2672	41.3979	40.5715	3.90708	5.5354	4.23383	4.55877	55.32	32.2627	37.7673	41.7833	3.16892	3.00557	13.9186	6.69769	NA	NA	NA	NA	NA	NA
A1552VC_00479	NC002505_VC0714	NA	NA	1647.04	1391.01	1221.72	1419.92	578.807	655.392	646.364	626.854	1366.61	1246.63	1029.79	1214.34	566.181	613.136	576.23	585.182	496097	496420	1	1	hypothetical protein	AWB73244.1
A1552VC_00480	NC002505_VC0715	frp	NA	3718.45	2965.71	2739.96	3141.37	2230.39	2262.87	1814.9	2102.72	3099.97	3113.99	2400.74	2871.57	2383.03	2369.89	2379.15	2377.36	496430	497152	1	1	NADPH-flavin oxidoreductase	AWB73245.1
A1552VC_00481	NC002505_VC0716	yfhL	NA	289.169	346.319	480.408	371.965	97.119	150.563	76.2089	107.964	448.707	362.633	412.922	408.087	146.827	144.267	186.509	159.201	497187	497441	-1	1	putative ferredoxin-like protein YfhL	AWB73246.1
A1552VC_00482	NC002505_VC0717	ydcP	NA	2530.07	2902.57	3876	3102.88	644.669	917.77	506.648	689.696	3501.55	2762.98	3561.46	3275.33	2196.06	1885.99	2420.91	2167.66	497444	498844	-1	1	putative protease YdcP	AWB73247.1
A1552VC_00483	NC002505_VC0718	rdgC	NA	1661.27	1894.23	2171.95	1909.15	704.392	927.733	430.439	687.521	1997.67	1933.18	2473.76	2134.87	5024.85	4559.45	6249.45	5277.92	498995	499909	-1	1	Recombination-associated protein RdgC	AWB73248.1
A1552VC_00484	NC002505_VC0719	phoB_1	phoB	834.516	655.326	627.708	705.85	2953.2	3652.26	2632.03	3079.16	818.532	806.567	698.695	774.598	1286.58	1317.94	1760.24	1454.92	500146	500835	1	1	Phosphate regulon transcriptional regulatory protein PhoB	AWB73249.1
A1552VC_00485	NC002505_VC0720	phoR	NA	271.056	226.733	260.903	252.897	565.411	587.86	486.89	546.72	322.7	326.498	329.834	326.344	691.881	661.225	685.723	679.61	500857	502158	1	1	Phosphate regulon sensor protein PhoR	AWB73250.1
A1552VC_00486	NC002505_VC0721	pstS	pstS1	221.891	211.426	231.058	221.458	595.551	543.576	606.849	581.992	301.187	281.331	334.87	305.796	444.705	438.813	478.8	454.106	502164	503132	1	1	Phosphate-binding protein PstS	AWB73251.1
A1552VC_00487	NC002505_VC0722	ppx	NA	1258.24	1162.37	1472.99	1297.87	3622.98	2911.62	3656.62	3397.07	1682.14	1349.87	1450.26	1494.09	2045.01	2162.51	2165.73	2124.42	503200	504702	-1	1	Exopolyphosphatase	AWB73252.1
A1552VC_00488	NC002505_VC0723	ppk	NA	690.254	647.673	542.024	626.65	3614.05	3638.97	3631.21	3628.08	443.585	694.293	600.5	579.459	1583.4	1683.12	1527.33	1597.95	504683	506788	-1	1	Polyphosphate kinase	AWB73253.1
A1552VC_00489	NC002505_VC0724	pstC1	NA	1323.58	1099.23	1235.2	1219.33	1437.81	1516.7	1524.18	1492.9	1630.92	1293.09	1325.63	1416.55	1017.22	1068.48	1028.12	1037.94	506987	509182	1	1	Phosphate transport system permease protein PstC 1	AWB73254.1
A1552VC_00490	NC002505_VC0725	pstA_1	pstA1	646.911	729.948	663.329	680.063	1013.61	934.376	1236.28	1061.42	879.998	854.316	795.631	843.315	680.262	677.756	701.497	686.505	509192	510838	1	1	Phosphate transport system permease protein PstA	AWB73255.1
A1552VC_00491	NC002505_VC0726	pstB	pstB1	803.464	908.847	819.293	843.868	1193.89	1222.22	1270.15	1228.75	1007.03	973.042	1057.48	1012.52	935.888	1080.5	945.536	987.309	510841	511662	1	1	Phosphate import ATP-binding protein PstB	AWB73256.1
A1552VC_00492	NC002505_VC0727	phoU	NA	665.672	684.984	708.578	686.411	1561.16	1628.52	1582.04	1590.57	730.429	791.081	741.498	754.336	1652.06	1411.11	1611.77	1558.32	511696	512406	1	1	Phosphate-specific transport system accessory protein PhoU	AWB73257.1
A1552VC_00493	NC002505_VC0728	NA	NA	402.379	402.763	337.922	381.021	2316.34	1454.7	2816.91	2195.98	288.894	385.862	303.397	326.051	534.492	534.991	483.439	517.641	512467	513243	-1	1	hypothetical protein	AWB73258.1
A1552VC_00494	NC002505_VC0730	cutC	NA	877.859	954.768	908.828	913.818	636.855	492.651	749.388	626.298	641.303	729.137	738.98	703.14	528.154	440.316	435.188	467.886	513446	514210	-1	1	Copper homeostasis protein CutC	AWB73259.1
A1552VC_00495	NC002505_VC0731	tsaA	NA	35922.3	49381	48265.1	44522.8	44621.1	54947.7	38822.8	46130.5	58210	45327.8	53171.3	52236.4	44212.8	36478.6	48270.6	42987.3	514545	515150	-1	1	putative peroxiredoxin	AWB73260.1
A1552VC_00496	NC002505_VC0732	oxyR_1	NA	1953.03	1556.52	1724.27	1744.61	881.885	864.63	845.354	863.956	1875.76	1598.94	1426.34	1633.68	1340.45	1331.47	1278.65	1316.86	515372	516277	1	1	Hydrogen peroxide-inducible genes activator	AWB73261.1
A1552VC_00497	NC002505_VC0734	aceB	NA	621.682	403.719	399.538	474.98	18648.5	17138.7	12784.7	16190.7	321.676	332.951	229.122	294.583	1231.65	1432.15	1324.12	1329.31	516861	518498	1	1	Malate synthase A	AWB73262.1
A1552VC_00498	NC002505_VC0736	aceA	NA	172.725	137.762	138.635	149.707	28993.4	23796.7	31361.4	28050.5	67.6134	131.632	61.6866	86.9772	505.971	504.936	523.339	511.415	518628	519941	1	1	Isocitrate lyase	AWB73263.1
A1552VC_00499	NC002505_VC0737	guaB_1	NA	406.907	342.492	243.574	330.991	7290.62	4678.52	7815.65	6594.93	118.836	295.526	188.836	201.066	2754.85	2778.65	2061.81	2531.77	520094	520543	-1	1	Inosine-5'-monophosphate dehydrogenase	AWB73264.1
A1552VC_00500	NC002505_VC0739	queA	NA	2186.56	2322.82	2426.11	2311.83	427.547	564.611	396.569	462.909	2284.51	2321.62	2417.11	2341.08	1691.15	1185.7	1613.63	1496.82	520833	521891	1	1	S-adenosylmethionine:tRNA ribosyltransferase-isomerase	AWB73265.1
A1552VC_00501	NC002505_VC0741	tgt	NA	7300.39	6911.06	7227.3	7146.25	2640.07	3124.18	2900.17	2888.14	6329.02	7370.09	7106.55	6935.22	5159	4670.65	4165.37	4665.01	522120	523259	1	1	Queuine tRNA-ribosyltransferase	AWB73266.1
A1552VC_00502	NC002505_VC0742	yajC	NA	3393.05	3929.09	3218.45	3513.53	3505.77	4349.72	3052.59	3636.03	2666.63	3747.63	3259.32	3224.53	3242.86	3061.17	2667.73	2990.59	523364	523696	1	1	hypothetical protein	AWB73267.1
A1552VC_00503	NC002505_VC0743	mzrA	secD	6535.75	7333.92	8130.35	7333.34	3946.71	4684.06	3278.39	3969.72	5216.47	4976.2	5850.15	5347.61	3628.42	3955.33	4295.28	3959.67	523718	525571	1	1	Modulator protein MzrA	AWB73268.1
A1552VC_00504	NC002505_VC0744	secF	NA	5976.81	6573.35	6493.69	6347.95	3188.74	3919.06	2382.23	3163.35	4853.82	4743.9	5300.01	4965.91	2545.7	2948.46	2696.5	2730.22	525586	526533	1	1	hypothetical protein	AWB73269.1
A1552VC_00505	NC002505_VC0745	suhB	NA	8698.37	9384.08	13616.1	10566.2	824.395	1139.19	1054.22	1005.93	13267.6	9638.8	11896.7	11601	1502.07	1493.77	1838.18	1611.34	526701	527504	-1	1	Inositol-1-monophosphatase	AWB73270.1
A1552VC_00506	NC002505_VC0746	trmJ	NA	1971.14	2525.64	2774.62	2423.8	557.039	746.172	608.26	637.157	2283.49	2685.55	2774.64	2581.22	1244.33	1134.6	1321.34	1233.42	527683	528417	1	1	tRNA (cytidine/uridine-2'-O-)-methyltransferase TrmJ	AWB73271.1
A1552VC_00507	NC002505_VC0747	iscR	NA	10628.1	5448.3	5191.1	7089.17	1147.57	1446.95	1433.86	1342.79	8315.42	10568	5683.98	8189.12	4832.61	3462.42	5494.13	4596.38	528487	529053	1	1	HTH-type transcriptional regulator IscR	AWB73272.1
A1552VC_00508	NC002505_VC0748	iscS	NA	21168.2	15531.7	16802.7	17834.2	4105.79	6894.9	4827.97	5276.22	18464.6	27267.1	15881.1	20537.6	23096.2	13924.8	26657.8	21226.3	529080	530294	1	1	Cysteine desulfurase IscS	AWB73273.1
A1552VC_00509	NC002505_VC0749	iscU	NA	6333.91	4910.64	5419.27	5554.61	2039.5	3914.64	2639.09	2864.41	6180.48	8741.9	4804	6575.46	11043.7	5925.48	9949.94	8973.04	530331	530714	1	1	Iron-sulfur cluster assembly scaffold protein IscU	AWB73274.1
A1552VC_00510	NC002505_VC0750	iscA	NA	5257.45	5061.8	4789.64	5036.3	2007.13	3744.15	2980.61	2910.63	6231.7	7354.6	4606.35	6064.22	8765.24	5369.45	8157.22	7430.64	530775	531098	1	1	Iron-binding protein IscA	AWB73275.1
A1552VC_00511	NC002505_VC0751	hscB	NA	1566.17	1442.67	1586.6	1531.82	357.219	532.506	478.423	456.049	1782.53	2107.4	1498.1	1796.01	2182.33	1340.48	2342.04	1954.95	531147	531662	1	1	Co-chaperone protein HscB	AWB73276.1
A1552VC_00512	NC002505_VC0752	hscA_1	hscA	4796.85	5063.71	6387.79	5416.12	1609.72	2227.45	1717.52	1851.56	5434.68	6989.39	5187.97	5870.68	7838.86	4966.7	7552.23	6785.93	531686	533536	1	1	Chaperone protein HscA	AWB73277.1
A1552VC_00513	NC002505_VC0753	fdx	NA	1672.27	1638.79	1709.83	1673.63	753.509	783.813	863.701	800.341	1781.51	1898.34	1610.15	1763.33	1620.38	1241.3	1473.52	1445.06	533550	533888	1	1	2Fe-2S ferredoxin	AWB73278.1
A1552VC_00514	NC002505_VC0754	NA	NA	1212.96	1246.56	1210.17	1223.23	561.504	543.576	558.865	554.649	1256.99	1318.9	1073.85	1216.58	977.084	683.767	946.464	869.105	533937	534131	1	1	hypothetical protein	AWB73279.1
A1552VC_00515	NC002505_VC0755	pepB	NA	5273.62	5672.16	4828.15	5257.98	8338.83	9495.43	5293.7	7709.32	3689.03	4147.69	3715.04	3850.59	11293	10343.7	10245	10627.2	534351	535640	1	1	Peptidase B	AWB73280.1
A1552VC_00516	NC002505_VC0756	ndk	NA	2493.2	2398.4	2382.79	2424.79	8633.54	7422.97	7368.27	7808.26	1711.85	1902.21	1595.04	1736.36	7187.12	7025.52	5033.89	6415.51	535844	536272	1	1	Nucleoside diphosphate kinase	AWB73281.1
A1552VC_00517	NC002505_VC0757	rlmN	NA	3215.8	2877.7	4687.59	3593.69	390.15	491.544	454.431	445.375	4104.95	2562.95	3468.3	3378.73	778.498	596.606	813.774	729.626	536446	537567	1	1	Dual-specificity RNA methyltransferase RlmN	AWB73282.1
A1552VC_00518	NC002505_VC0758	rodZ	NA	4324.6	3904.22	3975.16	4067.99	4673.99	4478.14	4758.82	4636.98	3958.46	4120.59	4237.49	4105.51	5509.7	5617.41	5806.84	5644.65	537881	538963	1	1	Cytoskeleton protein RodZ	AWB73283.1
A1552VC_00519	NC002505_VC0759	ispG	NA	3940.34	4322.28	4159.04	4140.56	1997.08	2285.01	1620.14	1967.41	4673.52	4817.46	5172.86	4887.95	5186.47	4963.7	5957.16	5369.11	538968	540098	1	1	4-hydroxy-3-methylbut-2-en-1-yl diphosphate synthase (flavodoxin)	AWB73284.1
A1552VC_00520	NC002505_VC0760	hisS	NA	5997.52	6194.51	5499.18	5897.07	3169.76	3269.21	2409.05	2949.34	6643.53	6435.76	6406.59	6495.29	6803.68	6598.73	7788.85	7063.75	540154	541392	1	1	Histidine--tRNA ligase	AWB73285.1
A1552VC_00521	NC002505_VC0761	NA	NA	6332.62	6010.83	4944.64	5762.69	4602.55	4442.71	4374.96	4473.4	5948.95	6487.38	5798.54	6078.29	7112.12	6914.31	7402.84	7143.09	541429	542043	1	1	hypothetical protein	AWB73286.1
A1552VC_00522	NC002505_VC0762	bamB	NA	8527.59	8399.66	7569.08	8165.44	4322.35	4211.33	4626.16	4386.62	8776.42	8464.44	7796.43	8345.76	6935.71	6595.72	7845.45	7125.63	542056	543216	1	1	Outer membrane protein assembly factor BamB	AWB73287.1
A1552VC_00523	NC002505_VC0763	der	engA	18993.3	19294.3	19844	19377.2	3446.61	3625.69	3471.74	3514.68	23692.3	19644.1	18843.4	20726.6	5392.45	4609.04	4625.61	4875.7	543409	544893	1	1	GTPase Der	AWB73288.1
A1552VC_00524	NC002505_VC0764	NA	NA	2357.35	1795.69	1424.86	1859.3	385.127	414.048	572.978	457.384	1805.07	1758.96	1329.41	1631.15	618.996	583.08	567.879	589.985	544947	545831	1	1	hypothetical protein	AWB73289.1
A1552VC_00525	NC002505_VC0765	NA	NA	896.619	625.669	529.508	683.932	615.645	656.499	688.703	653.615	572.665	655.578	449.431	559.224	510.196	568.053	401.783	493.344	546136	546369	1	1	hypothetical protein	AWB73290.1
A1552VC_00526	NC002505_VC0766	xseA	NA	1320.35	1388.14	1920.67	1543.05	573.225	666.462	618.139	619.275	1661.65	1085.32	1430.12	1392.36	821.807	626.661	975.229	807.899	546350	547690	-1	1	Exodeoxyribonuclease 7 large subunit	AWB73291.1
A1552VC_00527	NC002505_VC0767	guaB_2	guaB	4457.87	4817.85	6195.24	5156.99	1677.81	2143.31	1635.67	1818.93	6930.37	4200.6	5269.8	5466.92	3675.95	4086.07	4757.38	4173.13	547898	549361	1	1	Inosine-5'-monophosphate dehydrogenase	AWB73292.1
A1552VC_00528	NC002505_VC0768	guaA	NA	3583.89	3084.34	3294.5	3320.91	3256.83	4606.56	2013.89	3292.43	3116.36	2888.16	2864.02	2956.18	4517.83	7219.38	5957.16	5898.12	549468	551021	1	1	GMP synthase [glutamine-hydrolyzing]	AWB73293.1
A1552VC_00529	NC002505_VC0769	endo I_1	NA	185.017	164.549	146.337	165.301	779.742	349.837	867.935	665.838	170.058	157.442	226.604	184.701	1038.35	847.571	1290.72	1058.88	551278	552981	1	1	Chitodextrinase	AWB73294.1
A1552VC_00530	NC002505_VC0770	satP	NA	6562.27	6764.69	10702.8	8009.92	42.4198	56.4611	63.5074	54.1294	6423.27	3834.1	6179.99	5479.12	50.7028	73.6364	83.5116	69.2836	553172	553765	1	1	Succinate-acetate/proton symporter SatP	AWB73295.1
A1552VC_00531	NC002505_VC0771	vibB	NA	3131.7	3745.41	2549.34	3142.15	135.632	107.387	91.7329	111.584	5921.29	6966.16	5155.24	6014.23	79.223	93.1726	96.5022	89.6326	554077	554958	1	1	Vibriobactin-specific isochorismatase	AWB73296.1
A1552VC_00532	NC002505_VC0772	dhbE	vibE	636.561	705.074	272.456	538.03	77.5835	58.6753	84.6766	73.6451	930.196	1397.62	788.078	1038.63	87.6735	87.1615	111.349	95.3946	555059	556690	-1	1	2,3-dihydroxybenzoate-AMP ligase	AWB73297.1
A1552VC_00533	NC002505_VC0773	dhbC	vibC	373.915	371.192	197.362	314.156	15.6283	14.392	11.2902	13.7702	564.469	909.808	587.911	687.396	11.6194	18.0334	12.9907	14.2145	556701	557888	-1	1	Isochorismate synthase DhbC	AWB73298.1
A1552VC_00534	NC002505_VC0774	dhbA	vibA	1110.1	1145.15	768.268	1007.84	49.6758	53.1399	49.3947	50.7368	1255.97	1792.51	1359.62	1469.37	40.1397	73.6364	51.9627	55.2463	558065	558844	1	1	2,3-dihydro-2,3-dihydroxybenzoate dehydrogenase	AWB73299.1
A1552VC_00535	NC002505_VC0775	dhbF	NA	394.616	467.817	351.401	404.611	9.48863	8.85664	15.524	11.2898	1099.23	1124.03	934.111	1052.46	13.732	13.5251	12.9907	13.4159	558856	560166	-1	1	Dimodular nonribosomal peptide synthase	AWB73300.1
A1552VC_00536	NC002505_VC0776	fepB	viuP	626.21	712.727	483.296	607.411	179.168	121.779	153.829	151.592	1067.47	1286.64	975.655	1109.92	137.32	135.251	120.628	131.066	560368	561327	1	1	Ferrienterobactin-binding periplasmic protein	AWB73301.1
A1552VC_00537	NC002505_VC0777	yfiZ	viuD	544.052	672.547	373.544	530.048	122.236	105.173	135.482	120.964	791.896	1293.09	966.843	1017.28	103.518	130.742	144.753	126.338	561324	562376	1	1	putative siderophore transport system permease protein YfiZ	AWB73302.1
A1552VC_00538	NC002505_VC0778	fepG	viuG	415.317	469.73	252.238	379.095	75.9091	63.1036	101.612	80.2082	694.574	1014.34	647.08	785.331	130.982	118.72	131.763	127.155	562355	563431	1	1	Ferric enterobactin transport system permease protein FepG	AWB73303.1
A1552VC_00539	NC002505_VC0779	fepC	NA	437.959	584.532	255.127	425.873	98.7934	76.3885	134.071	103.084	629.009	938.199	595.464	720.891	134.151	97.681	131.763	121.198	563548	564387	1	1	Ferric enterobactin transport ATP-binding protein FepC	AWB73304.1
A1552VC_00540	NC002505_VC0780	entD	NA	231.594	259.261	167.517	219.457	32.9311	42.0691	26.8142	33.9381	399.534	518.784	317.245	411.854	43.3086	30.0557	51.9627	41.7757	564390	565103	1	1	Enterobactin synthase component D	AWB73305.1
A1552VC_00541	NC002505_VC0781	leuO_1	NA	2028.71	1968.85	1582.75	1860.1	645.785	789.348	646.364	693.833	2964.74	2246.77	2245.9	2485.8	1161.94	1112.06	1186.79	1153.6	565119	566039	1	1	HTH-type transcriptional regulator LeuO	AWB73306.1
A1552VC_00542	NC002505_VC0783	yjcS	NA	519.47	507.041	425.532	484.014	322.614	321.053	309.069	317.579	778.578	659.449	551.403	663.143	438.368	473.377	414.774	442.173	566257	568239	1	1	Putative alkyl/aryl-sulfatase YjcS	AWB73307.1
A1552VC_00543	NC002505_VC0784	acp	NA	1831.41	1281	956.003	1356.13	10567	10988.9	7863.63	9806.5	392.363	529.108	329.834	417.102	4456.56	3611.19	4962.44	4343.4	568319	569869	-1	1	Sodium/proton-dependent alanine carrier protein	AWB73308.1
A1552VC_00544	NC002505_VC0786	dadA1	dadA	386.206	492.691	544.912	474.603	1209.52	902.27	1121.96	1077.92	458.951	526.527	567.768	517.749	4340.37	2165.51	4343.53	3616.47	570247	571509	-1	1	D-amino acid dehydrogenase 1	AWB73309.1
A1552VC_00545	NC002505_VC0787	gcvA_1	NA	408.201	364.495	399.538	390.745	318.148	301.126	320.36	313.211	206.938	290.364	260.594	252.632	866.172	503.433	977.085	782.23	571613	572545	1	1	Glycine cleavage system transcriptional activator	AWB73310.1
A1552VC_00546	NC002505_VC0788	NA	NA	275.584	274.567	300.375	283.509	415.825	380.836	485.479	427.38	196.693	263.263	190.095	216.684	663.361	351.652	550.248	521.754	572670	572999	1	1	hypothetical protein	AWB73311.1
A1552VC_00547	NC002505_VC0789	NA	NA	285.288	243.954	221.431	250.224	304.753	266.806	468.544	346.701	173.131	178.09	227.863	193.028	372.876	300.557	325.695	333.043	573165	573437	1	1	hypothetical protein	AWB73312.1
A1552VC_00548	NC002505_VC0790	dpiA	NA	48.5184	52.6175	43.3234	48.1531	98.7934	66.4248	88.9104	84.7095	46.1	60.6538	37.7673	48.1737	74.9978	78.1448	57.5302	70.2243	573471	574154	-1	1	Transcriptional regulatory protein DpiA	AWB73313.1
A1552VC_00549	NC002505_VC0791	citA	NA	57.5751	46.8774	43.3234	49.2586	123.91	145.028	167.942	145.627	35.8556	33.5532	31.4727	33.6272	77.1104	93.1726	63.0976	77.7936	574168	575865	-1	1	Sensor histidine kinase CitA	AWB73314.1
A1552VC_00550	NC002505_VC0792	oadB	NA	31.6987	42.094	29.845	34.5459	35.1638	25.4628	39.5157	33.3808	30.7334	40.0057	27.696	32.8117	74.9978	78.1448	65.8813	73.008	575936	577237	-1	1	Oxaloacetate decarboxylase beta chain	AWB73315.1
A1552VC_00551	NC002505_VC0793m	oadA2	NA	14.879	24.8737	16.3666	18.7064	48.0013	25.4628	49.3947	40.9529	14.3422	32.2627	20.1426	22.2492	95.0677	85.6587	86.2953	89.0072	577253	579052	-1	1	Methylmalonyl-CoA carboxyltransferase 5S subunit	AWB73316.1
A1552VC_00552	NC002505_VC0794	oadG_2	oadG2	3.88147	4.7834	0	2.88829	1.67446	0	0	0.558155	5.12223	2.58101	1.25891	2.98738	6.33784	9.01671	6.49534	7.2833	579071	579343	-1	1	oxaloacetate decarboxylase gamma chain	AWB73317.1
A1552VC_00553	NC002505_VC0795	citS	NA	15.5259	19.1336	12.5156	15.725	45.7687	25.4628	47.9834	39.7383	20.4889	15.4861	22.6604	19.5451	43.3086	34.564	33.4046	37.0924	579438	580784	-1	1	Citrate-sodium symporter	AWB73318.1
A1552VC_00554	NC002505_VC0796	citC	NA	5.8222	6.69677	9.62742	7.38213	3.90708	5.5354	0	3.1475	6.14667	6.45254	1.25891	4.61937	3.16892	4.50835	4.63953	4.1056	581061	582116	1	1	[Citrate [pro-3S]-lyase] ligase	AWB73319.1
A1552VC_00555	NC002505_VC0797	citD	NA	1.94073	3.82672	0.962742	2.2434	0.558155	2.21416	0	0.924105	0	0	1.25891	0.419637	6.33784	7.51392	1.85581	5.23586	582168	582464	1	1	Citrate lyase acyl carrier protein	AWB73320.1
A1552VC_00556	NC002505_VC0798	citE	NA	14.879	22.9603	19.2548	19.0314	18.9773	19.9274	18.3466	19.0838	13.3178	21.9386	13.848	16.3681	41.196	43.5808	39.9	41.5589	582461	583336	1	1	Citrate lyase subunit beta	AWB73321.1
A1552VC_00557	NC002505_VC0799	citF	NA	18.1135	32.5272	21.1803	23.9403	30.6985	27.677	15.524	24.6332	23.5622	23.2291	26.4371	24.4095	83.4483	72.1337	70.5209	75.3676	583347	584876	1	1	Citrate lyase alpha chain	AWB73322.1
A1552VC_00558	NC002505_VC0800	citX	NA	10.3506	13.3935	14.4411	12.7284	17.3028	6.64248	16.9353	13.6269	12.2933	21.9386	12.5891	15.607	49.6464	34.564	38.9721	41.0609	584873	585409	1	1	Apo-citrate lyase phosphoribosyl-dephospho-CoA transferase	AWB73323.1
A1552VC_00559	NC002505_VC0801	citG	NA	25.8765	18.1769	27.9195	23.991	25.117	28.7841	33.8706	29.2572	26.6356	47.7488	32.7317	35.7053	46.4775	51.0947	60.3139	52.6287	585387	586328	1	1	2-(5''-triphosphoribosyl)-3'-dephosphocoenzyme-A synthase	AWB73324.1
A1552VC_00560	NC002505_VC0802	NA	NA	78.9232	85.1446	73.1684	79.0787	480.013	478.259	551.809	503.36	87.0778	94.207	67.9811	83.0887	350.694	353.154	232.904	312.251	586675	587073	1	1	hypothetical protein	AWB73325.1
A1552VC_00561	NC002505_VC0803	rlmB_1	NA	643.03	760.561	823.144	742.245	353.312	407.406	417.738	392.818	674.085	711.07	775.488	720.214	486.958	547.014	527.051	520.341	587187	587921	1	1	23S rRNA (guanosine-2'-O-)-methyltransferase RlmB	AWB73326.1
A1552VC_00562	NC002505_VC0804	NA	NA	198.602	158.809	203.139	186.85	85.3977	64.2107	71.9751	73.8611	150.593	112.274	159.882	140.916	60.2095	54.1002	55.6744	56.6614	588100	588423	-1	1	Ferredoxin 1	AWB73327.1
A1552VC_00563	NC002505_VC0806	NA	NA	892.091	999.732	1283.33	1058.39	271.821	419.583	231.449	307.618	1242.65	984.657	1227.44	1151.58	1008.77	803.99	1272.16	1028.31	588670	590286	1	1	hypothetical protein	AWB73328.1
A1552VC_00564	NC002505_VC0807	yciB_1	NA	811.227	573.052	616.155	666.811	449.315	536.934	447.374	477.874	884.096	784.628	731.427	800.05	946.451	852.079	1365.88	1054.8	590354	591037	-1	1	intracellular septation protein A	AWB73329.1
A1552VC_00565	NC002505_VC0809	NA	NA	894.678	923.197	1143.74	987.204	703.833	784.92	444.552	644.435	990.638	1002.72	1116.65	1036.67	1422.85	1391.58	1536.61	1450.35	591260	592939	1	1	hypothetical protein	AWB73330.1
A1552VC_00566	NC002505_VC0810	NA	NA	283.347	300.398	227.207	270.317	116.654	133.957	124.192	124.934	285.82	240.034	264.371	263.409	154.221	157.792	167.951	159.988	593137	593646	1	1	hypothetical protein	AWB73331.1
A1552VC_00567	NC002505_VC0811	NA	NA	2169.74	2419.45	1830.17	2139.79	1468.51	1760.26	1781.03	1669.93	1815.32	1996.41	1597.56	1803.1	2263.67	2508.15	1743.54	2171.78	593980	594684	-1	1	hypothetical protein	AWB73332.1
A1552VC_00568	NC002505_VC0812	radD_1	NA	5881.72	6624.06	6848.95	6451.57	4120.3	4782.59	3281.22	4061.37	5713.33	5689.85	5901.77	5768.32	5293.16	5853.35	5580.43	5575.64	594754	597690	-1	1	Putative DNA repair helicase RadD	AWB73333.1
A1552VC_00569	NC002505_VC0813	tehB	NA	1639.92	1658.88	1468.18	1589	795.929	1055.05	718.339	856.439	1183.23	1406.65	1300.45	1296.78	1241.16	1248.81	1435.47	1308.48	597694	598272	-1	1	Tellurite methyltransferase	AWB73334.1
A1552VC_00570	NC002505_VC0814	NA	NA	526.586	487.907	491.961	502.151	486.711	493.758	571.567	517.345	409.778	467.164	399.074	425.339	357.032	378.702	324.767	353.5	598700	599167	-1	1	hypothetical protein	AWB73335.1
A1552VC_00571	NC002505_VC0815	NA	NA	1438.73	1578.52	1492.25	1503.17	873.512	845.809	841.12	853.481	1119.72	1210.5	1150.64	1160.29	732.021	761.912	618.913	704.282	599164	600525	-1	1	hypothetical protein	AWB73336.1
A1552VC_00572	NA	NA	NA	76.3355	59.3142	74.1311	69.927	88.1885	106.28	124.192	106.22	82.9801	77.4304	83.0881	81.1662	45.4212	70.6309	46.3953	54.1491	601187	601336	1	1	hypothetical protein	AWB73337.1
A1552VC_00573	NC002505_VC0817	NA	NA	317.633	268.827	304.226	296.896	379.545	344.302	477.011	400.286	333.969	305.85	242.97	294.263	126.757	184.843	122.484	144.694	601354	602106	1	1	hypothetical protein	AWB73338.1
A1552VC_00574	NC002505_VC0819	aldB	aldA	127.442	112.888	107.827	116.052	30.6985	33.2124	35.2819	33.0643	101.42	73.5589	61.6866	78.8885	43.3086	28.5529	54.7465	42.2027	603154	604593	-1	1	Aldehyde dehydrogenase B	AWB73339.1
A1552VC_00575	NC002505_VC0820	stcE_1	tagA	1445.85	1201.59	1154.33	1267.26	221.588	239.129	234.272	231.663	1302.07	967.88	849.764	1039.9	343.3	411.763	352.604	369.222	604891	607896	1	1	Metalloprotease StcE	AWB73340.1
A1552VC_00576	NC002505_VC0821-VC0822	NA	NA	6598.5	6032.83	5279.68	5970.33	769.696	822.561	836.887	809.714	5845.48	4305.13	4120.41	4757.01	1319.33	1450.19	1211.85	1327.12	608009	612610	1	1	hypothetical protein	AWB73341.1
A1552VC_00577	NC002505_VC0823	mop	NA	5119.01	5046.49	4367	4844.17	494.525	605.573	625.195	575.098	5135.54	3708.92	3394.02	4079.49	991.873	1145.12	1082.87	1073.29	612607	613545	1	1	hypothetical protein	AWB73342.1
A1552VC_00578	NC002505_VC0824	tpx	tpx_ tagD	4935.29	5476.04	5144.89	5185.41	1976.98	2409.01	1648.37	2011.45	4968.56	3408.23	3468.3	3948.36	2329.16	1953.62	1799.21	2027.33	613655	614149	1	1	Thiol peroxidase	AWB73343.1
A1552VC_00579	NC002505_VC0825	mcpQ_1	tcpI	340.922	301.355	346.587	329.621	97.119	142.813	132.66	124.197	321.676	202.61	237.934	254.073	109.856	135.251	118.772	121.293	614425	616287	-1	1	Methyl-accepting chemotaxis protein McpQ	AWB73344.1
A1552VC_00581	NC002505_VC0826	tcpP	NA	2262.25	2615.57	2489.65	2455.82	207.634	236.915	306.247	250.265	2708.63	3128.19	2913.12	2916.65	541.886	563.544	577.158	560.863	616728	617393	1	1	hypothetical protein	AWB73345.1
A1552VC_00582	NC002505_VC0827	tcpH	NA	1551.29	1844.48	1911.04	1768.94	163.539	172.705	235.683	190.642	2148.26	2454.54	2313.88	2305.56	428.861	444.824	434.26	435.982	617378	617788	1	1	hypothetical protein	AWB73346.1
A1552VC_00583	NC002505_VC0828	tcpA	NA	603.568	722.294	612.304	646.055	288.008	345.409	335.884	323.1	853.363	716.232	691.142	753.579	292.597	261.485	236.616	263.566	618331	619005	1	1	Toxin coregulated pilin	AWB73347.1
A1552VC_00584	NC002505_VC0829	tcpB	NA	323.456	293.701	254.164	290.44	114.422	157.205	111.491	127.706	256.111	296.817	258.077	270.335	152.108	147.273	250.535	183.305	619085	620377	1	1	hypothetical protein	AWB73348.1
A1552VC_00585	NC002505_VC0830	tcpQ	NA	125.501	97.5815	94.3487	105.81	76.4672	92.9947	80.4427	83.3016	72.7356	105.822	91.9004	90.1525	118.306	108.2	125.267	117.258	620377	620829	1	1	hypothetical protein	AWB73349.1
A1552VC_00586	NC002505_VC0831	tcpC	NA	332.512	375.976	347.55	352.013	333.777	371.979	287.9	331.219	328.847	313.593	292.067	311.502	408.791	314.082	405.495	376.123	620832	622301	1	1	hypothetical protein	AWB73350.1
A1552VC_00587	NC002505_VC0832	tcpR	NA	106.74	101.408	82.7958	96.9815	46.885	63.1036	67.7412	59.2433	75.8089	94.207	75.5346	81.8502	49.6464	67.6253	75.1604	64.1441	622294	622749	1	1	Toxin coregulated pilus biosynthesis protein R	AWB73351.1
A1552VC_00588	NC002505_VC0833	tcpD	NA	318.28	287.961	284.972	297.071	106.049	116.243	122.781	115.025	239.72	249.068	220.309	236.366	137.32	112.709	134.546	128.192	622752	623573	1	1	hypothetical protein	AWB73352.1
A1552VC_00589	NC002505_VC0834	tcpS	NA	142.321	138.719	136.709	139.25	60.8389	75.2815	64.9187	67.013	115.762	131.632	120.855	122.75	79.223	84.1559	81.6557	81.6782	623589	624047	1	1	hypothetical protein	AWB73353.1
A1552VC_00590	NC002505_VC0835	tcpT	NA	475.48	474.514	448.638	466.21	148.469	142.813	152.418	147.9	462.025	398.767	401.592	420.795	210.205	168.312	188.365	188.961	624037	625548	1	1	Toxin coregulated pilus biosynthesis protein T	AWB73354.1
A1552VC_00591	NC002505_VC0836	tcpE	NA	315.046	313.791	288.823	305.887	100.468	116.243	112.902	109.871	321.676	247.777	234.157	267.87	161.615	154.787	146.609	154.337	625523	626545	1	1	Toxin coregulated pilus biosynthesis protein E	AWB73355.1
A1552VC_00592	NC002505_VC0837	tcpF	NA	2046.83	2317.08	1886.01	2083.31	859	1331.82	1133.25	1108.02	2066.31	1806.71	1717.15	1863.39	2014.38	1650.06	1465.16	1709.87	626555	627571	1	1	Toxin coregulated pilus biosynthesis protein F	AWB73356.1
A1552VC_00593	NC002505_VC0838	tcpN_1	toxT_tcpN	336.394	370.236	280.158	328.929	54.141	73.0673	62.0961	63.1015	364.702	245.196	249.264	286.388	49.6464	85.6587	51.0348	62.1133	627778	628608	1	1	TCP pilus virulence regulatory protein	AWB73357.1
A1552VC_00594	NC002505_VC0839	pppA	tcpJ	226.419	320.488	252.238	266.382	34.0475	45.3903	29.6368	36.3582	253.038	206.481	210.238	223.252	34.8581	36.0668	27.8372	32.9207	628608	629369	1	1	Leader peptidase PppA	AWB73358.1
A1552VC_00595	NC002505_VC0840	pctA_1	acfB	1228.48	1314.48	1165.88	1236.28	257.309	269.021	234.272	253.534	1253.92	1018.21	988.244	1086.79	323.23	317.088	263.525	301.281	629376	631256	1	1	Methyl-accepting chemotaxis protein PctA	AWB73359.1
A1552VC_00596	NC002505_VC0841	acfC	NA	809.933	878.233	774.044	820.737	342.707	385.264	347.174	358.382	783.701	667.192	701.213	717.369	405.622	383.21	323.839	370.89	631271	632032	1	1	hypothetical protein	AWB73360.1
A1552VC_00597	NC002505_VC0842	pra	NA	158.493	169.333	183.884	170.57	30.1404	55.354	55.0398	46.8447	161.862	153.57	125.891	147.108	43.3086	57.1058	29.693	43.3691	632048	632521	1	1	Proline-rich antigen	AWB73361.1
A1552VC_00598	NA	tagE	NA	2.58765	5.74009	9.62742	5.98505	2.79077	1.10708	0	1.29929	8.19556	3.87152	10.0713	7.37945	0	3.00557	0	1.00186	632508	632681	-1	1	hypothetical protein	AWB73362.1
A1552VC_00599	NC002505_VC0843	mepM_3	NA	305.342	281.264	292.674	293.093	39.629	48.7115	53.6285	47.323	309.382	200.029	207.72	239.044	66.5474	49.5919	64.0255	60.0549	632782	633438	1	1	Murein DD-endopeptidase MepM	AWB73363.1
A1552VC_00600	NC002505_VC0844	acfA	NA	172.078	183.683	178.107	177.956	206.517	228.059	211.691	215.422	145.471	134.213	139.739	139.808	332.737	293.043	238.472	288.084	633441	634088	-1	1	hypothetical protein	AWB73364.1
A1552VC_00601	NC002505_VC0845	acfD	NA	4586.6	4148.17	4489.26	4408.01	1364.69	1688.3	1735.87	1596.29	4071.15	3457.27	3417.94	3648.78	1815.79	1968.65	2007.99	1930.81	634261	638823	1	1	hypothetical protein	AWB73365.1
A1552VC_00603	NC002505_VC0847	intA_2	int	905.676	891.627	950.226	915.843	299.171	486.008	286.489	357.223	1092.06	898.193	993.28	994.511	899.974	925.715	912.132	912.607	640738	642006	-1	1	Prophage integrase IntA	AWB73366.1
A1552VC_00604	NA	NA	NA	458212	448654	453517	453461	1.08653e+06	889086	1.41989e+06	1.13184e+06	521201	772912	626398	640170	967140	1.04523e+06	1.27905e+06	1.09714e+06	NA	NA	NA	NA	NA	NA
A1552VC_00606	NC002505_VC0848	smpB	NA	3429.92	3276.63	3417.73	3374.76	1487.48	1635.16	1678.01	1600.22	3331.5	3684.4	3769.18	3595.02	3777.35	3776.5	3618.83	3724.23	642608	643093	-1	1	SsrA-binding protein	AWB73367.1
A1552VC_00607	NC002505_VC0849	pasT	NA	1005.3	908.847	1015.69	976.613	521.317	598.93	608.26	576.169	1064.4	890.45	1061.26	1005.37	585.194	601.114	767.378	651.229	643277	643711	1	1	Persistence and stress-resistance toxin PasT	AWB73368.1
A1552VC_00608	NC002505_VC0850	pasI	NA	657.909	598.882	692.211	649.667	380.104	446.153	309.069	378.442	800.092	584.6	581.616	655.436	446.818	443.321	564.167	484.769	643714	644019	1	1	Persistence and stress-resistance antitoxin PasI	AWB73369.1
A1552VC_00609	NC002505_VC0851	bamE	smpA	2967.38	2752.37	1691.54	2470.43	766.905	874.593	838.298	826.599	2647.17	2662.32	2113.71	2474.4	1715.44	1629.02	1801.99	1715.49	644097	644456	-1	1	Outer membrane protein assembly factor BamE	AWB73370.1
A1552VC_00610	NC002505_VC0852	recN	NA	2365.75	2241.5	2478.1	2361.79	1443.39	1620.77	1948.97	1671.04	2402.32	2187.41	2006.7	2198.81	2019.66	2000.21	1767.66	1929.18	644615	646279	-1	1	DNA repair protein RecN	AWB73371.1
A1552VC_00611	NC002505_VC0853	nadK	ppnK	2163.27	2111.39	2411.67	2228.78	1241.89	1394.92	1248.98	1295.27	2997.53	2255.81	2375.56	2542.97	1600.31	1463.71	1437.33	1500.45	646409	647293	-1	1	NAD kinase	AWB73372.1
A1552VC_00612	NC002505_VC0854	grpE	NA	3771.49	4858.03	6491.77	5040.43	4245.33	5434.66	3559.24	4413.07	4768.79	5798.25	6210.2	5592.41	5055.49	4285.94	4951.31	4764.25	647439	648041	1	1	Protein GrpE	AWB73373.1
A1552VC_00613	NC002505_VC0855	dnaK_1	dnaK	16777.6	20387.8	33164.5	23443.3	36100.9	39239.4	32378.9	35906.4	20688.7	31012.2	31689.3	27796.7	68553.3	49809.8	60668.4	59677.2	648305	650212	1	1	Chaperone protein DnaK	AWB73374.1
A1552VC_00614	NC002505_VC0856	dnaJ_1	dnaJ	1081.64	1390.06	2047.75	1506.48	853.419	1040.66	872.169	922.081	1147.38	1733.15	1887.11	1589.21	3293.57	2411.97	4179.29	3294.94	650413	651558	1	1	Chaperone protein DnaJ	AWB73375.1
A1552VC_00615	NC002505_VC0857	fimA	NA	131.97	108.105	72.2056	104.094	675.926	830.31	628.018	711.418	73.7601	112.274	76.7935	87.6092	429.917	425.288	411.99	422.399	651608	652051	-1	1	Fimbrial protein	AWB73376.1
A1552VC_00616	NC002505_VC0858	NA	NA	29.7579	21.047	15.4039	22.0696	103.817	102.958	88.9104	98.5619	24.5867	16.7766	17.6247	19.6627	49.6464	66.1225	98.3581	71.3757	652148	652660	1	1	hypothetical protein	AWB73377.1
A1552VC_00617	NC002505_VC0859	NA	NA	25.2295	22.0037	21.1803	22.8045	103.259	96.316	90.3217	96.6321	35.8556	15.4861	21.4015	24.2477	57.0406	63.117	66.8092	62.3223	652641	653231	1	1	hypothetical protein	AWB73378.1
A1552VC_00618	NC002505_VC0860	NA	NA	105.447	79.4045	75.0939	86.6483	203.168	156.098	194.756	184.674	87.0778	65.8159	49.0975	67.3304	89.7861	96.1782	95.5743	93.8462	653231	654463	1	1	hypothetical protein	AWB73379.1
A1552VC_00619	NC002505_VC0861	NA	NA	29.111	26.7871	25.0313	26.9765	65.3041	47.6045	40.927	51.2785	17.4156	10.3241	20.1426	15.9607	15.8446	25.5473	31.5488	24.3136	654453	654866	1	1	hypothetical protein	AWB73380.1
A1552VC_00620	NC002505_VC0863	abgT_1	NA	3573.54	4086.94	4154.23	3938.24	2185.18	2510.86	2210.06	2302.03	4125.44	3391.45	4192.17	3903.02	1198.91	2185.05	1080.08	1488.01	655264	656823	1	1	p-aminobenzoyl-glutamate transport protein	AWB73381.1
A1552VC_00621	NC002505_VC0864	tadA_1	NA	458.013	420.94	483.296	454.083	195.912	283.413	249.796	243.04	519.394	480.069	488.457	495.973	403.509	369.685	568.807	447.334	656946	657473	1	1	tRNA-specific adenosine deaminase	AWB73382.1
A1552VC_00622	NC002505_VC0865	NA	NA	1192.9	1199.68	962.742	1118.44	1424.97	1480.17	1270.15	1391.76	1283.63	1493.12	1229.95	1335.57	3157.3	2511.15	2280.79	2649.75	657519	657650	-1	1	hypothetical protein	AWB73383.1
A1552VC_00623	NC002505_VC0866	mltF	NA	1560.35	1363.27	1613.56	1512.39	784.208	771.635	829.83	795.224	1855.27	1582.16	1680.64	1706.03	1517.91	1502.78	1625.69	1548.8	657829	659421	-1	1	Membrane-bound lytic murein transglycosylase F	AWB73384.1
A1552VC_00624	NC002505_VC0869	purL	NA	785.35	732.818	630.596	716.255	3176.46	4436.07	3298.15	3636.89	663.84	791.081	697.436	717.453	6990.64	9294.72	7130.96	7805.44	659731	663624	1	1	Phosphoribosylformylglycinamidine synthase	AWB73385.1
A1552VC_00625	NC002505_VC0870	tnpA	NA	0	0	0	0	0	0	0	0	0	0	0	0	0	0	0	0	663799	664236	1	1	hypothetical protein	AWB73386.1
A1552VC_00626	NC002505_VC0871	NA	NA	625.563	586.445	482.334	564.781	257.309	297.805	201.812	252.309	528.614	477.488	430.547	478.883	158.446	111.206	173.518	147.724	664347	664538	-1	1	hypothetical protein	AWB73387.1
A1552VC_00627	NC002505_VC0872	NA	NA	282.7	309.008	267.642	286.45	274.054	278.984	189.111	247.383	289.918	233.582	290.808	271.436	162.671	219.407	210.635	197.571	664544	664747	-1	1	hypothetical protein	AWB73388.1
A1552VC_00628	NC002505_VC0873	yebE	NA	766.59	870.58	644.074	760.415	2298.48	1998.28	2135.26	2144.01	854.387	762.69	848.505	821.861	2008.04	1613.99	1590.43	1737.49	664850	665494	-1	1	Inner membrane protein YebE	AWB73389.1
A1552VC_00629	NC002505_VC0875	proS	NA	9004.36	10469.9	11890.8	10455	2668.54	3878.1	1802.2	2782.95	10890.9	10867.4	12877.4	11545.2	6681.14	5694.05	8598.91	6991.37	665736	667451	-1	1	Proline--tRNA ligase	AWB73390.1
A1552VC_00630	NC002505_VC0876	trmO	NA	617.8	663.937	634.447	638.728	361.684	350.944	361.287	357.972	612.618	664.611	639.526	638.919	495.408	623.656	589.22	569.428	667677	668372	-1	1	tRNA (adenine(37)-N6)-methyltransferase	AWB73391.1
A1552VC_00631	NC002505_VC0878	rpmE2	NA	150.73	174.116	147.299	157.382	50.7921	57.5682	66.33	58.2301	129.08	145.827	148.551	141.153	82.392	66.1225	48.2511	65.5885	668507	668764	1	1	50S ribosomal protein L31 type B	AWB73392.1
A1552VC_00632	NC002505_VC0879	ykgO	rpmJ2	99.6244	106.192	106.864	104.227	35.7219	38.7478	36.6932	37.0543	85.029	74.8494	66.7222	75.5335	65.4911	52.5975	67.7372	61.9419	668761	668886	1	1	50S ribosomal protein L36 2	AWB73393.1
A1552VC_00633	NC002505_VC0880	abgT_2	NA	782.763	737.601	602.676	707.68	656.39	1028.48	608.26	764.376	301.187	348.437	287.031	312.218	154.221	157.792	187.437	166.483	669087	670673	1	1	p-aminobenzoyl-glutamate transport protein	AWB73394.1
A1552VC_00634	NC002505_VC0881	NA	NA	313.105	401.806	303.264	339.392	303.078	359.801	292.134	318.338	462.025	570.404	512.376	514.935	745.753	641.689	661.597	683.013	670739	671188	-1	1	hypothetical protein	AWB73395.1
A1552VC_00635	NC002505_VC0882	NA	NA	272.35	268.827	227.207	256.128	132.841	180.454	118.547	143.947	413.876	378.119	387.744	393.246	395.059	377.199	386.009	386.089	671185	671484	-1	1	hypothetical protein	AWB73396.1
A1552VC_00637	NC002505_VC0884	NA	NA	576.398	483.124	775.97	611.831	103.259	122.886	97.378	107.841	63.5156	40.0057	42.8029	48.7748	43.3086	54.1002	51.0348	49.4812	672339	672872	1	1	hypothetical protein	AWB73397.1
A1552VC_00638	NC002505_VC0885	NA	NA	83.4516	109.062	147.299	113.271	138.981	138.385	125.604	134.323	92.2001	99.3691	110.784	100.784	140.489	94.6754	142.898	126.021	672829	673131	-1	1	hypothetical protein	AWB73398.1
A1552VC_00639	NC002505_VC0886	NA	NA	293.051	357.799	459.228	370.026	552.015	649.856	632.252	611.374	285.82	401.348	399.074	362.081	626.39	461.355	627.265	571.67	673135	674172	-1	1	hypothetical protein	AWB73399.1
A1552VC_00640	NC002505_VC0887	NA	NA	304.048	266.914	337.922	302.962	56.9318	83.031	45.1608	61.7079	366.751	273.588	366.343	335.561	183.797	165.306	165.167	171.424	674261	674572	1	1	hypothetical protein	AWB73400.1
A1552VC_00641	NC002505_VC0888	truC	NA	885.622	855.273	985.848	908.914	216.006	218.095	183.466	205.856	1079.77	825.925	1015.94	973.877	414.072	314.082	471.376	399.844	674573	675307	1	1	tRNA pseudouridine synthase C	AWB73401.1
A1552VC_00642	NC002505_VC0889	dxs	NA	4080.07	4296.45	5024.55	4467.02	4062.81	4730.55	3475.97	4089.78	5750.21	4827.79	5420.87	5332.95	12011.3	10752.4	13211.5	11991.7	675405	677285	-1	1	1-deoxy-D-xylulose-5-phosphate synthase	AWB73402.1
A1552VC_00643	NC002505_VC0890	ispA	NA	1584.29	1760.29	1655.92	1666.83	1234.08	1455.81	1151.6	1280.5	1704.68	1844.13	1971.45	1840.09	3080.19	2790.67	3539.96	3136.94	677305	678189	-1	1	Farnesyl diphosphate synthase	AWB73403.1
A1552VC_00644	NC002505_VC0891	xseB	NA	758.827	658.197	661.404	692.809	463.827	618.858	447.374	510.02	617.74	592.343	702.472	637.518	1040.46	985.827	1134.83	1053.71	678231	678473	-1	1	Exodeoxyribonuclease 7 small subunit	AWB73404.1
A1552VC_00645	NC002505_VC0892	pomA	motA_pomA	1768.66	1401.54	1332.43	1500.88	4920.69	4558.96	5379.78	4953.14	1255.97	1336.97	1274.02	1288.98	1291.86	1559.89	1392.79	1414.85	678788	679552	1	1	Chemotaxis protein PomA	AWB73405.1
A1552VC_00646	NC002505_VC0893	motB	motB_pomB	1441.97	1370.92	1241.94	1351.61	4883.3	3819.43	4957.81	4553.51	1270.31	1358.9	1316.82	1315.35	1886.56	2000.21	2018.2	1968.32	679564	680520	1	1	Motility protein B	AWB73406.1
A1552VC_00647	NC002505_VC0894	thiI	NA	3212.56	3232.62	3903.92	3449.7	370.057	492.651	364.109	408.939	3732.05	3156.58	3834.64	3574.42	944.339	760.409	1019.77	908.172	680824	682275	1	1	tRNA sulfurtransferase	AWB73407.1
A1552VC_00649	NC002505_VC0896	gcvA_2	NA	589.336	570.182	504.477	554.665	376.196	397.442	419.149	397.596	602.374	593.633	528.742	574.916	716.176	704.806	617.986	679.656	682896	683816	1	1	Glycine cleavage system transcriptional activator	AWB73408.1
A1552VC_00650	NC002505_VC0897	NA	NA	277.525	267.871	243.574	262.99	265.682	266.806	326.005	286.164	249.965	228.42	261.853	246.746	273.584	290.037	285.795	283.139	683838	684224	1	1	hypothetical protein	AWB73409.1
A1552VC_00651	NC002505_VC0898	ygdG	xni	1238.19	1321.18	1176.47	1245.28	507.921	653.177	550.398	570.499	1727.21	1454.4	1489.29	1556.97	884.129	754.398	845.323	827.95	684254	685033	-1	1	Flap endonuclease Xni	AWB73410.1
A1552VC_00652	NC002505_VC0899	NA	NA	1152.8	1274.3	671.031	1032.71	5079.77	4495.85	5050.96	4875.53	1082.84	1775.74	1314.3	1390.96	13320	10907.2	9720.75	11316	685144	686502	-1	1	hypothetical protein	AWB73411.1
A1552VC_00653	NC002505_VC0900	pleD_1	NA	3636.29	3344.56	3581.4	3520.75	4668.97	3993.24	5697.32	4786.51	4284.23	3803.12	3924.02	4003.79	3585.11	4056.02	3613.27	3751.46	686722	688287	-1	1	Response regulator PleD	AWB73412.1
A1552VC_00654	NC002505_VC0901	NA	NA	1277.65	1611.05	1682.87	1523.86	1501.99	1698.26	1031.64	1410.63	1646.28	1396.33	1883.33	1641.98	1095.39	1106.05	1207.21	1136.22	688398	690659	-1	1	hypothetical protein	AWB73413.1
A1552VC_00655	NC002505_VC0902	queF	NA	776.294	805.525	992.587	858.135	604.482	741.744	546.164	630.796	1009.08	858.187	1127.98	998.416	780.611	805.493	902.853	829.652	690674	691519	-1	1	NADPH-dependent 7-cyano-7-deazaguanine reductase	AWB73414.1
A1552VC_00656	NC002505_VC0903	syd	NA	344.157	421.896	362.954	376.336	209.866	255.736	203.224	222.942	387.24	434.901	445.654	422.598	403.509	395.232	454.674	417.805	691616	692164	1	1	Protein Syd	AWB73415.1
A1552VC_00657	NC002505_VC0904	NA	NA	489.712	532.871	511.216	511.266	266.798	327.696	201.812	265.435	575.738	517.493	585.393	559.542	437.311	428.294	566.023	477.209	692166	692942	1	1	hypothetical protein	AWB73416.1
A1552VC_00658	NC002505_VC0905	metQ	NA	2585.06	2563.9	2607.1	2585.36	4176.12	5974.91	4527.37	4892.8	1260.07	1286.64	1144.35	1230.35	2235.15	1813.86	2143.46	2064.16	693075	693884	-1	1	D-methionine-binding lipoprotein MetQ	AWB73417.1
A1552VC_00659	NC002505_VC0906	metI	NA	587.396	633.323	715.317	645.345	437.035	666.462	427.617	510.371	555.249	609.119	572.804	579.058	1277.08	1026.4	1277.73	1193.73	693921	694598	-1	1	D-methionine transport system permease protein MetI	AWB73418.1
A1552VC_00660	NC002505_VC0907	metN	NA	690.901	827.529	958.891	825.774	270.705	399.656	275.199	315.187	853.363	917.551	823.327	864.747	1431.3	1107.55	1664.66	1401.17	694588	695622	-1	1	Methionine import ATP-binding protein MetN	AWB73419.1
A1552VC_00661	NC002505_VC0908	gmhB	NA	1877.34	1717.24	1911.04	1835.21	862.908	1034.01	832.653	909.858	2055.04	1685.4	1928.65	1889.7	834.483	871.615	901.925	869.341	695858	696418	1	1	D-glycero-beta-D-manno-heptose-1,7-bisphosphate 7-phosphatase	AWB73420.1
A1552VC_00662	NC002505_VC0909	treR	NA	2317.24	2379.27	2679.31	2458.6	982.911	1128.11	749.388	953.471	2811.08	2099.66	2744.42	2551.72	916.875	1044.44	1222.05	1061.12	696429	697433	1	1	HTH-type transcriptional regulator TreR	AWB73421.1
A1552VC_00663	NC002505_VC0910	treB	NA	6704.59	9002.37	10730.7	8812.56	3395.81	2062.49	2637.67	2698.66	6248.09	4816.17	7087.66	6050.64	204.924	270.501	258.886	244.77	697682	699106	1	1	PTS system trehalose-specific EIIBC component	AWB73422.1
A1552VC_00664	NC002505_VC0911	treA	NA	11158.6	13058.7	14207.2	12808.2	1951.87	1097.12	1527	1525.33	8137.17	7322.34	9563.94	8341.15	178.516	193.859	199.5	190.625	699186	700874	1	1	Trehalose-6-phosphate hydrolase	AWB73423.1
A1552VC_00665	NA	NA	NA	273.644	334.838	275.344	294.609	18.4191	38.7478	36.6932	31.2867	819.556	231.001	295.844	448.8	64.4347	57.1058	48.2511	56.5972	NA	NA	NA	NA	NA	NA
A1552VC_00666	NA	NA	NA	2.58765	1.91336	4.81371	3.10491	1.11631	0	1.41128	0.842529	16.3911	2.58101	2.51782	7.16332	1.05631	0	0.927906	0.661405	NA	NA	NA	NA	NA	NA
A1552VC_00667	NA	NA	NA	7.76294	0.956681	10.5902	6.43659	0	0	0	0	17.4156	5.16203	3.77673	8.78478	1.05631	1.50278	1.85581	1.47163	NA	NA	NA	NA	NA	NA
A1552VC_00668	NA	NA	NA	579.633	602.709	566.092	582.811	39.629	58.6753	57.8623	52.0555	1535.64	576.857	589.17	900.557	211.261	154.787	127.123	164.39	NA	NA	NA	NA	NA	NA
A1552VC_00669	NC002505_VC0913	mdtA_1	NA	785.35	574.009	507.365	622.241	579.923	671.998	570.155	607.359	898.438	1036.28	888.79	941.169	1038.35	1092.52	942.753	1024.54	701931	702989	1	1	Multidrug resistance protein MdtA	AWB73424.1
A1552VC_00670	NC002505_VC0914	bepE_1	NA	1598.52	1446.5	1433.52	1492.85	2435.23	2244.05	2049.17	2242.82	2364.42	2391.31	2238.34	2331.36	2488.66	2820.73	2694.64	2668.01	702989	706099	1	1	Efflux pump membrane transporter BepE	AWB73425.1
A1552VC_00671	NC002505_VC0916	vpsU	NA	1332.64	835.182	1777.22	1315.01	16.1865	21.0345	22.5804	19.9338	7666.95	5096.21	4899.68	5887.61	1786.22	1241.3	1494.86	1507.46	706676	707026	1	1	hypothetical protein	AWB73426.1
A1552VC_00672	NA	NA	NA	0	0	0.962742	0.320914	0	0	0	0	0	1.29051	0	0.430169	0	0	0	0	707107	707196	-1	1	hypothetical protein	AWB73427.1
A1552VC_00673	NC002505_VC0917	wecB	vpsA	1356.57	761.518	2059.3	1392.47	37.3964	30.9982	42.3383	36.911	8536.7	6229.28	6506.05	7090.68	2389.37	1663.58	1927.26	1993.4	707339	708457	1	1	UDP-N-acetylglucosamine 2-epimerase	AWB73428.1
A1552VC_00674	NC002505_VC0918	wecC	vpsB	1197.43	706.987	1856.17	1253.53	790.347	551.326	629.429	657.034	8179.17	5234.3	6253.01	6555.49	3621.02	2161	2750.31	2844.11	708477	709718	1	1	UDP-N-acetyl-D-mannosamine dehydrogenase	AWB73429.1
A1552VC_00675	NC002505_VC0919	cysE_1	vpsC	359.036	245.867	566.092	390.332	189.773	126.207	143.95	153.31	2450.47	1500.86	1916.06	1955.8	926.382	504.936	756.244	729.187	709715	710269	1	1	Serine acetyltransferase	AWB73430.1
A1552VC_00676	NC002505_VC0920	bshA	vpsD	570.576	359.712	930.009	620.099	299.729	226.951	266.731	264.471	4200.23	2224.83	3023.9	3149.65	1030.96	613.136	1103.28	915.791	710266	711414	1	1	N-acetyl-alpha-D-glucosaminyl L-malate synthase	AWB73431.1
A1552VC_00677	NC002505_VC0921	vpsE	NA	538.23	362.582	789.448	563.42	272.38	235.808	311.892	273.36	3365.3	1680.24	2398.22	2481.26	447.874	281.021	515.916	414.937	711411	712820	1	1	hypothetical protein	AWB73432.1
A1552VC_00678	NC002505_VC0922	vpsF	NA	696.077	583.575	873.207	717.62	377.871	286.734	414.915	359.84	3287.44	1873.82	2318.91	2493.39	542.942	380.205	524.267	482.471	712817	714037	1	1	hypothetical protein	AWB73433.1
A1552VC_00679	NC002505_VC0923	cysE_2	vpsG	455.426	409.459	551.651	472.179	406.337	306.661	396.569	369.856	1904.44	1367.94	1579.93	1617.44	590.476	548.516	610.562	583.185	714048	714479	1	1	Serine acetyltransferase	AWB73434.1
A1552VC_00680	NC002505_VC0924	paaK	vpsH	1216.19	1093.49	1381.53	1230.4	1236.87	1072.76	1296.96	1202.2	4416.38	3365.64	4041.1	3941.04	1850.65	1701.15	1931.9	1827.9	714479	715819	1	1	Phenylacetate-coenzyme A ligase	AWB73435.1
A1552VC_00681	NC002505_VC0925	mshA	vpsI	718.072	685.94	895.35	766.454	844.488	701.889	858.056	801.478	2222.02	1859.62	2214.42	2098.69	1043.63	889.649	1118.13	1017.14	715816	716892	1	1	D-inositol 3-phosphate glycosyltransferase	AWB73436.1
A1552VC_00682	NC002505_VC0926	vpsJ	NA	807.345	778.738	1043.61	876.565	994.632	705.21	1117.73	939.191	2222.02	2346.14	2680.22	2416.13	1336.23	1229.28	1340.82	1302.11	716889	718061	1	1	hypothetical protein	AWB73437.1
A1552VC_00683	NC002505_VC0927	tagA	vpsK	586.102	474.514	647.925	569.514	394.057	323.267	475.6	397.642	1604.28	1424.72	1610.15	1546.38	587.307	542.505	780.369	636.727	718066	718803	1	1	N-acetylglucosaminyldiphosphoundecaprenol N-acetyl-beta-D-mannosaminyltransferase	AWB73438.1
A1552VC_00684	NC002505_VC0928	rbmA	NA	2926.63	2774.37	4081.06	3260.69	612.296	773.849	697.17	694.438	13996	8451.53	9861.04	10769.5	7472.32	4762.32	5785.5	6006.71	719023	719814	1	1	hypothetical protein	AWB73439.1
A1552VC_00685	NC002505_VC0929	rbmB	NA	1243.36	1025.56	1102.34	1123.75	566.527	474.937	697.17	579.545	2455.6	2037.71	1758.7	2084	757.372	840.057	759.027	785.485	720020	721246	-1	1	hypothetical protein	AWB73440.1
A1552VC_00686	NC002505_VC0930	stcE_2	rbmC	3664.11	2900.66	4949.46	3838.07	1472.97	1420.38	1596.15	1496.5	14201.9	10056.9	12110.7	12123.2	7704.71	6667.86	6066.65	6813.07	721510	724383	1	1	Metalloprotease StcE	AWB73441.1
A1552VC_00687	NC002505_VC0931	rbmD	NA	38.8147	32.5272	43.3234	38.2217	15.0702	18.8204	22.5804	18.8237	177.229	114.855	125.891	139.325	49.6464	52.5975	58.4581	53.5673	724538	725854	-1	1	hypothetical protein	AWB73442.1
A1552VC_00688	NC002505_VC0933	rbmE	NA	69.8664	60.2709	98.1997	76.1123	30.6985	28.7841	23.9917	27.8248	488.66	471.035	390.262	449.986	514.422	333.618	347.965	398.668	726030	726635	-1	1	hypothetical protein	AWB73443.1
A1552VC_00689	NC002505_VC0934	wcaJ	vpsL	100.271	72.7078	140.56	104.513	52.4666	45.3903	67.7412	55.1994	1649.36	943.361	910.192	1167.64	610.546	320.093	427.765	452.801	727136	728530	1	1	UDP-glucose:undecaprenyl-phosphate glucose-1-phosphate transferase	AWB73444.1
A1552VC_00690	NC002505_VC0935	vpsM	NA	155.906	175.073	212.766	181.248	570.434	377.514	517.938	488.629	1253.92	649.125	774.23	892.425	718.289	474.88	565.095	586.088	728601	729797	1	1	hypothetical protein	AWB73445.1
A1552VC_00691	NC002505_VC0936	vpsN	NA	65.985	62.1843	67.3919	65.187	693.787	425.119	752.21	623.705	455.878	184.543	255.559	298.66	183.797	138.256	203.211	175.088	729801	730328	1	1	hypothetical protein	AWB73446.1
A1552VC_00692	NC002505_VC0937	ptk	vpsO	542.759	503.214	555.502	533.825	1907.22	1203.4	1824.78	1645.13	1611.45	1011.76	1256.39	1293.2	965.465	883.637	1004.92	951.342	730353	732566	1	1	Tyrosine-protein kinase ptk	AWB73447.1
A1552VC_00693	NC002505_VC0938	vpsP	NA	91.8614	92.7981	104.939	96.5328	306.985	202.596	341.529	283.703	223.329	129.051	154.846	169.075	188.023	120.223	157.744	155.33	732563	733270	1	1	hypothetical protein	AWB73448.1
A1552VC_00694	NC002505_VC0939	vpsQ	NA	881.74	894.497	794.262	856.833	368.382	327.696	455.842	383.973	1147.38	831.087	872.425	950.297	476.395	405.752	463.953	448.7	733249	733683	1	1	hypothetical protein	AWB73449.1
A1552VC_00695	NC002505_VC0940	NA	NA	114.503	91.8414	97.2369	101.194	36.8382	39.8549	67.7412	48.1448	111.665	74.8494	71.7579	86.0906	34.8581	34.564	48.2511	39.2244	733834	734430	-1	1	hypothetical protein	AWB73450.1
A1552VC_00696	NC002505_VC0941	glyA	NA	7097.91	8960.27	8787.91	8282.03	11342.8	13970.2	8868.46	11393.8	4802.6	6065.38	6415.4	5761.13	11523.3	10811	11909.7	11414.7	734771	736021	1	1	Serine hydroxymethyltransferase	AWB73451.1
A1552VC_00697	NC002505_VC0942	NA	NA	1909.04	2031.03	1700.2	1880.09	1911.68	2184.27	2016.71	2037.55	2403.35	1951.25	1942.5	2099.03	1947.83	2097.89	1845.61	1963.77	736185	736511	-1	1	hypothetical protein	AWB73452.1
A1552VC_00698	NC002505_VC0943	lipA	NA	2246.08	2542.86	2366.42	2385.12	467.734	610.001	427.617	501.784	2483.26	2217.09	2371.79	2357.38	2878.44	2402.95	2948.89	2743.43	736707	737672	-1	1	Lipoyl synthase	AWB73453.1
A1552VC_00699	NC002505_VC0944	lipB	NA	1373.39	1549.82	1343.99	1422.4	342.707	477.152	383.867	401.242	1437.3	1419.56	1476.7	1444.52	1337.29	1346.5	1379.8	1354.53	737665	738315	-1	1	Octanoyltransferase	AWB73454.1
A1552VC_00700	NC002505_VC0945	NA	NA	721.306	739.514	866.468	775.763	215.448	267.913	206.046	229.803	871.803	674.935	813.256	786.665	368.651	326.104	311.776	335.511	738503	738781	-1	1	hypothetical protein	AWB73455.1
A1552VC_00701	NC002505_VC0947	dacA_1	NA	18553.4	22262.9	22294.2	21036.9	7455.28	7157.27	6707.79	7106.78	37778.5	27116.1	33057.7	32650.8	17026.6	14737.8	20812	17525.5	738929	740104	-1	1	D-alanyl-D-alanine carboxypeptidase DacA	AWB73456.1
A1552VC_00702	NC002505_VC0948	rlpA	NA	4996.74	4948.91	4735.73	4893.79	2406.76	2331.51	2506.43	2414.9	6717.29	5815.03	6040.25	6190.85	5730.47	6093.79	5758.59	5860.95	740196	740987	-1	1	Endolytic peptidoglycan transglycosylase RlpA	AWB73457.1
A1552VC_00703	NC002505_VC0949	mrdB	NA	1998.96	1842.57	2179.65	2007.06	989.609	1125.9	904.628	1006.71	2596.97	2169.34	2535.44	2433.92	1555.94	1734.21	1600.64	1630.26	740987	742108	-1	1	Peptidoglycan glycosyltransferase MrdB	AWB73458.1
A1552VC_00704	NC002505_VC0950	mrdA	NA	4014.73	3837.25	3898.14	3916.71	1509.81	1698.26	1172.77	1460.28	5126.32	4589.04	4772.53	4829.3	2463.31	2249.67	2874.65	2529.21	742105	744021	-1	1	Peptidoglycan D,D-transpeptidase MrdA	AWB73459.1
A1552VC_00705	NC002505_VC0951	rlmH	NA	1030.53	1200.63	1169.73	1133.63	465.501	446.153	306.247	405.967	1290.8	1374.39	1413.76	1359.65	724.627	646.197	786.864	719.23	744028	744498	-1	1	Ribosomal RNA large subunit methyltransferase H	AWB73460.1
A1552VC_00706	NC002505_VC0952	rsfS	NA	1614.69	1774.64	1643.4	1677.58	772.486	801.526	611.082	728.365	2050.94	1802.84	2084.75	1979.51	1252.78	1148.13	1188.65	1196.52	744501	744818	-1	1	Ribosomal silencing factor RsfS	AWB73461.1
A1552VC_00707	NC002505_VC0953	holA	NA	2561.77	2795.42	3169.35	2842.18	1529.34	1562.09	1601.8	1564.41	3447.26	3043.02	3488.44	3326.24	2093.6	1902.53	2493.28	2163.14	744887	745915	-1	1	DNA polymerase III subunit delta	AWB73462.1
A1552VC_00708	NC002505_VC0954	lptE	NA	1958.85	2385.01	2474.25	2272.7	1179.38	1225.54	1233.46	1212.79	2353.15	2108.69	2323.95	2261.93	1257.01	1253.32	1271.23	1260.52	745921	746535	-1	1	LPS-assembly lipoprotein LptE	AWB73463.1
A1552VC_00709	NC002505_VC0956	leuS	NA	14756.7	17777	19453.2	17329	7707.56	9705.77	4684.02	7365.79	17100	17193.4	19673	17988.8	15423.1	14253.9	15550.8	15075.9	746712	749288	-1	1	Leucine--tRNA ligase	AWB73464.1
A1552VC_00710	NC002505_VC0957	NA	NA	1425.15	783.522	541.061	916.576	13984.6	9772.2	15764	13173.6	408.754	720.103	395.298	508.051	4290.72	4278.43	3145.6	3904.92	749418	749888	1	1	hypothetical protein	AWB73465.1
A1552VC_00711	NC002505_VC0958	lnt	NA	3202.86	3123.56	3116.4	3147.61	317.59	334.338	344.351	332.093	3814.01	3730.86	3429.27	3658.05	813.357	799.481	1003.07	871.968	749944	751461	-1	1	Apolipoprotein N-acyltransferase	AWB73466.1
A1552VC_00712	NC002505_VC0959	corC_2	corC	24902.9	23310.5	20590.2	22934.5	8843.41	8370.63	9530.35	8914.8	32432.9	29131.9	27921.4	29828.7	16134	17083.7	14338	15851.9	751502	752377	-1	1	Magnesium and cobalt efflux protein CorC	AWB73467.1
A1552VC_00713	NC002505_VC0960	ybeY	NA	3440.27	3336.9	3117.36	3298.18	1857.54	1794.58	2097.16	1916.42	3745.37	4381.27	4329.39	4152.01	3547.08	3609.69	3314.48	3490.42	752447	752911	-1	1	Endoribonuclease YbeY	AWB73468.1
A1552VC_00714	NC002505_VC0961	ybeZ	NA	4944.99	4890.55	4861.85	4899.13	2371.6	2464.36	2351.19	2395.72	4913.24	5676.94	5442.27	5344.15	5018.52	4823.94	4620.97	4821.14	752908	754011	-1	1	PhoH-like protein	AWB73469.1
A1552VC_00715	NC002505_VC0962	miaB	NA	5250.33	5433.95	5868.87	5517.72	564.853	905.592	447.374	639.273	5899.78	6070.55	6497.23	6155.85	4275.93	3154.34	5163.8	4198.03	754079	755503	-1	1	tRNA-2-methylthio-N(6)-dimethylallyladenosine synthase	AWB73470.1
A1552VC_00716	NC002505_VC0963	ubiF	NA	1017.59	999.732	1032.06	1016.46	761.323	934.376	526.406	740.702	912.781	969.171	1054.97	978.973	1370.03	1363.03	1870.66	1534.57	755757	756920	1	1	2-octaprenyl-3-methyl-6-methoxy-1,4-benzoquinol hydroxylase	AWB73471.1
A1552VC_00717	NC002505_VC0964	crr	NA	19308.4	21611.4	22143.1	21020.9	23636.7	22738.3	17044	21139.7	25618.3	18953.7	22583.6	22385.2	16879.8	15931	15164.8	15991.9	757033	757542	-1	1	PTS system glucose-specific EIIA component	AWB73472.1
A1552VC_00718	NC002505_VC0965	ptsI	NA	16295.7	16709.4	21913	18306	19163.1	16009.5	14129.7	16434.1	17879.6	12867.6	15950.4	15565.9	7752.24	8148.1	9064.72	8321.68	757651	759372	-1	1	Phosphoenolpyruvate-protein phosphotransferase	AWB73473.1
A1552VC_00719	NC002505_VC0966	ptsH	NA	7193.01	6341.84	7754.89	7096.58	9205.09	7807.13	7596.9	8203.04	6357.71	5018.78	5366.73	5581.07	4211.5	4033.47	3706.99	3983.99	759506	759763	-1	1	Phosphocarrier protein HPr	AWB73474.1
A1552VC_00720	NC002505_VC0968	cysK	NA	2837.35	2215.67	3536.15	2863.06	8139.57	19617.5	15017.4	14258.1	3975.87	7629.48	2555.59	4720.31	34466.3	31011.5	26913.9	30797.2	760061	761029	-1	1	Cysteine synthase A	AWB73475.1
A1552VC_00721	NC002505_VC0969	cysZ	NA	1520.89	1442.67	1457.59	1473.72	740.672	936.59	657.655	778.305	1656.53	1305.99	1279.05	1413.86	2289.02	2222.62	2471.94	2327.86	761152	761904	-1	1	Sulfate transporter CysZ	AWB73476.1
A1552VC_00722	NC002505_VC0970	zipA	NA	4650	4124.25	4563.4	4445.88	5738.95	6433.24	5694.5	5955.56	6445.81	4440.64	5283.64	5390.03	6642.06	7363.64	7665.43	7223.71	762134	763009	1	1	Cell division protein ZipA	AWB73477.1
A1552VC_00723	NC002505_VC0971	ligA_1	ligA	1389.57	1531.65	1795.51	1572.24	1325.06	1259.86	962.49	1182.47	2100.11	1604.1	2033.14	1912.45	1784.1	1743.23	1859.52	1795.62	763142	765151	1	1	DNA ligase	AWB73478.1
A1552VC_00724	NC002505_VC0972	chiP	NA	4640.3	3401	1693.46	3244.92	11011.3	11863.5	12135.6	11670.1	1887.03	2932.03	1534.61	2117.89	7006.49	7721.31	6193.77	6973.86	765782	766831	1	1	Chitoporin	AWB73479.1
A1552VC_00725	NC002505_VC0973	NA	NA	1001.42	1038	879.946	973.121	2532.35	2782.09	2602.39	2638.94	1091.03	989.819	869.907	983.587	3251.31	2843.27	2346.67	2813.75	766911	767723	1	1	hypothetical protein	AWB73480.1
A1552VC_00726	NC002505_VC0974	cueR	NA	279.466	244.91	294.599	272.992	223.262	250.2	266.731	246.731	333.969	312.303	283.255	309.842	302.104	320.093	330.335	317.511	767748	768203	1	1	HTH-type transcriptional regulator CueR	AWB73481.1
A1552VC_00727	NC002505_VC0975	ybbJ	NA	2858.7	3448.83	2495.43	2934.32	3888.67	4279.97	3025.78	3731.47	2111.38	2251.94	1996.63	2119.98	1217.92	1229.28	1094	1180.4	768247	768696	-1	1	Inner membrane protein YbbJ	AWB73482.1
A1552VC_00728	NC002505_VC0976	hflK_2	NA	5963.23	7527.17	5121.79	6204.06	7914.08	9030.45	6007.8	7650.78	4597.71	4689.7	4297.92	4528.44	2643.94	2775.64	2436.68	2618.75	768704	769624	-1	1	Modulator of FtsH protease HflK	AWB73483.1
A1552VC_00729	NC002505_VC0977	trxA_1	NA	753.652	944.244	810.629	836.175	1217.89	1239.93	1408.45	1288.76	847.216	1344.71	1127.98	1106.64	2387.25	1737.22	2196.35	2106.94	770055	770909	-1	1	Thioredoxin 1	AWB73484.1
A1552VC_00730	NC002505_VC0979	NA	NA	440.547	478.34	440.936	453.274	873.512	647.642	777.613	766.256	427.194	469.745	493.493	463.477	520.76	608.628	569.734	566.374	771338	772165	-1	1	putative oxidoreductase	AWB73485.1
A1552VC_00731	NC002505_VC0980	NA	NA	695.43	598.882	560.316	618.209	1682.28	1410.42	1709.06	1600.58	582.909	725.265	615.607	641.26	1306.65	1363.03	1289.79	1319.82	772208	773122	-1	1	Epimerase family protein	AWB73486.1
A1552VC_00732	NC002505_VC0981	yfcE	NA	566.047	469.73	464.042	499.94	856.21	953.196	874.991	894.799	576.763	481.359	566.509	541.544	443.649	608.628	478.8	510.359	773537	774085	1	1	Phosphodiesterase YfcE	AWB73487.1
A1552VC_00733	NC002505_VC0982	NA	NA	1263.42	1270.47	1381.53	1305.14	1572.32	1740.33	1817.72	1710.13	1151.48	1096.93	1075.11	1107.84	1323.55	1351	1268.45	1314.33	774166	774459	-1	1	hypothetical protein	AWB73488.1
A1552VC_00734	NC002505_VC0983	toxS	NA	1959.49	2207.06	2201.79	2122.78	2251.6	2607.17	2322.96	2393.91	2012.01	1931.89	2054.54	1999.48	2511.9	2619.35	2487.72	2539.66	774500	775021	-1	1	Transmembrane regulatory protein ToxS	AWB73489.1
A1552VC_00735	NC002505_VC0984	cadC_1	toxR	3314.77	3422.05	3800.9	3512.58	3175.34	3789.54	3646.74	3537.21	3392.96	2894.61	3259.32	3182.3	3557.64	3693.84	3592.85	3614.78	775031	775879	-1	1	Transcriptional activator CadC	AWB73490.1
A1552VC_00736	NC002505_VC0985	htpG	NA	8200.9	8971.75	12094.9	9755.86	9390.4	11762.7	6455.18	9202.77	8678.08	10518.9	10754.9	9983.96	17412.2	14094.6	17112.4	16206.4	776104	778050	1	1	Chaperone protein HtpG	AWB73491.1
A1552VC_00737	NC002505_VC0986	adk	NA	16139.1	16182.3	17416	16579.1	14426.1	21881.4	9534.58	15280.7	20969.4	15877.1	17228.2	18024.9	12974.6	11768.3	15178.7	13307.2	778385	779029	1	1	Adenylate kinase	AWB73492.1
A1552VC_00738	NC002505_VC0987	hemH	NA	1305.47	1496.25	1369.02	1390.25	1629.25	1732.58	1344.95	1568.93	1273.39	1169.2	1248.84	1230.47	1250.67	1272.86	1299.07	1274.2	779156	780118	1	1	Ferrochelatase	AWB73493.1
A1552VC_00739	NC002505_VC0988	dtpA_1	tppB	16872.7	16454	21174.5	18167.1	835	788.241	795.96	806.4	29168	21172.1	21195	23845	921.1	913.693	833.26	889.351	780218	781699	-1	1	Dipeptide and tripeptide permease A	AWB73494.1
A1552VC_00740	NC002505_VC0990	rfaH	NA	1385.68	1292.48	1382.5	1353.55	375.08	449.475	461.487	428.681	1806.1	1104.67	1297.94	1402.9	514.422	431.299	475.088	473.603	782261	782704	1	1	Transcription antitermination protein RfaH	AWB73495.1
A1552VC_00741	NC002505_VC0991	asnB	NA	6698.12	3694.7	2541.64	4311.49	4190.07	3685.47	3519.72	3798.42	3302.81	4520.65	3056.63	3626.7	24459.9	33659.4	40930.9	33016.7	782852	784516	-1	1	Asparagine synthetase B [glutamine-hydrolyzing]	AWB73496.1
A1552VC_00742	NC002505_VC0992	ybaL	NA	1394.09	1079.14	1179.36	1217.53	2441.93	2256.23	2222.76	2306.97	812.385	674.935	691.142	726.154	723.571	698.795	639.327	687.231	784712	786298	-1	1	Inner membrane protein YbaL	AWB73497.1
A1552VC_00743	NC002505_VC0993	nagC_1	nagC	4131.18	3290.03	2994.13	3471.78	9106.3	9982.54	8285.6	9124.81	2519.11	2849.44	2349.13	2572.56	4651.98	5079.41	4940.17	4890.52	786393	787607	-1	1	N-acetylglucosamine repressor	AWB73498.1
A1552VC_00744	NC002505_VC0994	nagA_1	nagA	2584.41	2338.13	1776.26	2232.93	2849.94	3036.72	2732.23	2872.96	1668.82	1749.93	1412.5	1610.42	2585.84	2470.58	2352.24	2469.55	787610	788746	-1	1	N-acetylglucosamine-6-phosphate deacetylase	AWB73499.1
A1552VC_00745	NC002505_VC0995	nagE	nagE1	5135.83	4935.52	3941.46	4670.94	30973.1	24894.9	21522	25796.7	4085.49	3894.75	3751.55	3910.6	11387	10914.7	10155	10818.9	789215	790786	1	1	PTS system N-acetylglucosamine-specific EIICBA component	AWB73500.1
A1552VC_00746	NC002505_VC0997	glnS	NA	13298.6	14848.6	19647.6	15931.6	7304.02	8418.24	5300.75	7007.67	23248.8	14496.3	20082.1	19275.7	9999.01	9692.96	11470.8	10387.6	791034	792704	1	1	Glutamine--tRNA ligase	AWB73501.1
A1552VC_00747	NC002505_VC0998	NA	NA	5611.96	5459.78	5393.28	5488.34	17981	14304.6	18767.1	17017.6	5332.24	5816.32	6639.49	5929.35	14014	16171.5	16432.3	15539.3	792932	797734	1	1	hypothetical protein	AWB73502.1
A1552VC_00748	NC002505_VC0999	truA	NA	852.629	1032.26	1301.63	1062.17	470.525	452.796	584.268	502.53	1095.13	1147.26	1432.64	1225.01	920.044	788.962	943.681	884.229	797856	798650	1	1	tRNA pseudouridine synthase A	AWB73503.1
A1552VC_00749	NC002505_VC1000	accD	NA	7817.92	7364.53	10142.5	8441.65	4772.78	5132.42	4098.35	4667.85	12934.6	8398.62	11088.5	10807.2	6217.42	5318.35	8601.69	6712.49	798824	799750	1	1	Acetyl-coenzyme A carboxylase carboxyl transferase subunit beta	AWB73504.1
A1552VC_00750	NC002505_VC1001	folC	NA	4661.64	4572.94	5548.28	4927.62	1220.68	1526.66	1082.45	1276.6	6294.19	4658.73	5160.27	5371.06	2103.11	2112.92	2388.43	2201.48	799795	801060	1	1	Dihydrofolate synthase/folylpolyglutamate synthase	AWB73505.1
A1552VC_00751	NC002505_VC1002	dedD	NA	1985.37	2016.68	1931.26	1977.77	829.418	937.697	691.525	819.547	2359.3	1997.71	1957.6	2104.87	1728.12	1873.97	1790.86	1797.65	801061	801657	1	1	Cell division protein DedD	AWB73506.1
A1552VC_00752	NC002505_VC1003	cvpA	NA	1846.93	1476.16	1294.89	1539.33	888.583	1062.8	866.523	939.301	1488.52	1315.03	1236.25	1346.6	1297.15	1451.69	1357.53	1368.79	801720	802211	1	1	Colicin V production protein	AWB73507.1
A1552VC_00753	NC002505_VC1004	purF	NA	1641.21	1508.69	1594.3	1581.4	2180.71	2371.37	1728.81	2093.63	1502.86	1419.56	1248.84	1390.42	2670.34	2470.58	2860.73	2667.22	802244	803758	1	1	Amidophosphoribosyltransferase	AWB73508.1
A1552VC_00754	NC002505_VC1005	NA	NA	3734.62	3682.27	4017.52	3811.47	781.417	834.739	628.018	748.058	4781.09	4359.33	4382.27	4507.56	1295.03	1326.96	1258.24	1293.41	803886	805211	-1	1	hypothetical protein	AWB73509.1
A1552VC_00755	NC002505_VC1006	rnt	NA	1663.21	1500.08	1875.42	1679.57	492.293	579.003	536.285	535.86	2459.69	2000.29	2298.77	2252.92	830.258	834.045	783.153	815.819	805312	805986	-1	1	Ribonuclease T	AWB73510.1
A1552VC_00756	NC002505_VC1008	arfA_1	NA	887.562	819.876	718.205	808.548	3328.28	2306.05	4329.79	3321.37	653.596	711.07	712.543	692.403	269.358	241.948	246.823	252.71	806260	807144	1	1	Peptidoglycan-binding protein ArfA	AWB73511.1
A1552VC_00757	NC002505_VC1009	NA	NA	1051.23	1138.45	770.193	986.625	138.981	149.456	159.474	149.304	1062.35	1325.35	994.539	1127.41	184.854	180.334	216.202	193.797	807193	807630	-1	1	hypothetical protein	AWB73512.1
A1552VC_00758	NC002505_VC1010	gloA	NA	2256.43	2709.32	2127.66	2364.47	2585.37	3082.11	2075.99	2581.16	3262.86	2753.94	3064.19	3027	4341.42	3504.49	4117.12	3987.68	807792	808208	-1	1	Lactoylglutathione lyase	AWB73513.1
A1552VC_00759	NC002505_VC1011	nth	NA	892.091	1024.61	786.56	901.085	738.439	652.07	777.613	722.707	1245.73	1272.44	1116.65	1211.61	1737.63	1430.65	1536.61	1568.3	808249	808890	-1	1	Endonuclease III	AWB73514.1
A1552VC_00760	NC002505_VC1012	rsxE	rnfE	945.138	959.551	982.959	962.549	735.09	783.813	948.377	822.427	1445.49	1437.63	1358.36	1413.83	2514.01	2559.24	2381.01	2484.75	808917	809609	-1	1	Electron transport complex subunit RsxE	AWB73515.1
A1552VC_00761	NC002505_VC1013	rsxG	rnfG	881.74	882.06	718.205	827.335	596.109	612.215	763.5	657.275	1230.36	1051.76	1052.45	1111.52	1403.83	1588.44	1237.83	1410.03	809611	810240	-1	1	Electron transport complex subunit RsxG	AWB73516.1
A1552VC_00762	NC002505_VC1014	rsxD	rnfD	994.303	1121.23	1107.15	1074.23	817.697	788.241	938.498	848.146	1452.66	1361.49	1447.75	1420.63	1881.28	1864.96	1762.09	1836.11	810252	811298	-1	1	Electron transport complex subunit RsxD	AWB73517.1
A1552VC_00763	NC002505_VC1015	rsxC	rnfC	2226.02	3041.29	3197.27	2821.53	2009.92	2189.8	1546.76	1915.49	3617.32	3942.5	4134.26	3898.03	6058.98	5180.1	5764.15	5667.74	811298	813622	-1	1	Electron transport complex subunit RsxC	AWB73518.1
A1552VC_00764	NC002505_VC1016	rsxB_1	rnfB	875.271	825.616	809.666	836.851	469.408	501.507	436.084	469	1353.29	985.948	939.147	1092.8	863.003	706.309	829.548	799.62	813631	814218	-1	1	Electron transport complex subunit RsxB	AWB73519.1
A1552VC_00765	NC002505_VC1017	rsxA	rnfA	1603.69	1522.08	1665.54	1597.11	620.11	701.889	643.542	655.18	2144.16	1231.14	1433.9	1603.07	796.456	799.481	682.939	759.625	814218	814832	-1	1	Electron transport complex subunit RsxA	AWB73520.1
A1552VC_00766	NA	NA	NA	18.7604	18.1769	15.4039	17.4471	1.11631	3.32124	2.82255	2.42003	46.1	15.4861	16.3658	25.984	2.11261	1.50278	5.56744	3.06095	NA	NA	NA	NA	NA	NA
A1552VC_00767	NC002505_VC1018	uvrB	NA	2762.31	2970.49	3207.86	2980.22	3056.46	3271.42	2181.83	2836.57	3095.87	3083.02	3455.71	3211.53	4479.8	4404.66	4625.61	4503.36	815681	817711	1	1	UvrABC system protein B	AWB73521.1
A1552VC_00769	NC002505_VC1021	luxO_1	luxO	3169.87	3688.96	4225.47	3694.77	7265.5	6671.27	7794.48	7243.75	3104.07	3661.17	4169.51	3644.92	5030.14	4810.41	4794.49	4878.35	818100	819509	1	1	Regulatory protein LuxO	AWB73522.1
A1552VC_00770	NC002505_VC1022	luxU	NA	894.678	959.551	968.518	940.916	1575.11	1305.25	1531.23	1470.53	817.507	771.723	828.363	805.864	959.127	910.687	821.197	897.004	819513	819854	1	1	Phosphorelay protein LuxU	AWB73523.1
A1552VC_00771	NC002505_VC1023	ybhK	NA	626.857	631.409	488.11	582.126	892.49	941.018	1006.24	946.583	538.858	714.941	667.222	640.34	1263.34	2082.86	2029.33	1791.84	819843	820733	-1	1	Putative gluconeogenesis factor	AWB73524.1
A1552VC_00773	NC002505_VC1024	moaA	NA	2861.29	2074.08	2896.89	2610.75	814.906	697.461	915.918	809.428	3451.36	2706.19	3268.13	3141.89	3523.84	1310.43	1265.66	2033.31	821039	822028	1	1	GTP 3',8-cyclase	AWB73525.1
A1552VC_00774	NC002505_VC1025	moaB	NA	929.612	794.045	1196.69	973.448	810.441	694.139	660.477	721.686	944.538	1091.77	1202.26	1079.52	2970.34	1149.63	1226.69	1782.22	822088	822600	1	1	Molybdenum cofactor biosynthesis protein B	AWB73526.1
A1552VC_00775	NC002505_VC1026	moaC	NA	510.413	573.052	697.025	593.497	573.225	443.939	557.454	524.873	481.489	756.237	793.113	676.947	1918.25	813.006	842.539	1191.27	822611	823090	1	1	Cyclic pyranopterin monophosphate synthase	AWB73527.1
A1552VC_00776	NC002505_VC1027	moaD	NA	250.355	215.253	351.401	272.336	266.24	211.452	278.021	251.905	250.989	349.727	387.744	329.487	884.129	365.177	431.476	560.261	823087	823332	1	1	Molybdopterin synthase sulfur carrier subunit	AWB73528.1
A1552VC_00777	NC002505_VC1028	moaE	NA	659.85	628.539	845.287	711.225	634.622	521.435	752.21	636.089	665.889	814.31	867.389	782.529	1926.7	853.582	922.339	1234.21	823334	823786	1	1	Molybdopterin synthase catalytic subunit	AWB73529.1
A1552VC_00778	NC002505_VC1029	cph2_1	NA	118.385	67.9243	78.9448	88.418	332.102	191.525	467.132	330.253	145.471	130.341	134.703	136.839	136.264	139.759	119.7	131.908	823801	824775	-1	1	Phytochrome-like protein cph2	AWB73530.1
A1552VC_00779	NC002505_VC1031	guaB_3	NA	302.755	249.694	243.574	265.341	4677.34	2913.84	4280.4	3957.19	186.449	299.398	211.497	232.448	291.541	213.395	171.663	225.533	825004	825420	1	1	Inosine-5'-monophosphate dehydrogenase	AWB73531.1
A1552VC_00780	NC002505_VC1033	zntA	NA	10087.3	5808.01	5304.71	7066.67	38483.1	23901.9	80013.7	47466.2	5393.7	11992.7	4236.23	7207.54	404797	295707	322592	341032	825533	827839	1	1	Lead, cadmium, zinc and mercury-transporting ATPase	AWB73532.1
A1552VC_00781	NC002505_VC1034	udp_1	upd	4725.69	4958.48	4880.14	4854.77	7533.42	5905.17	10824.5	8087.69	4254.52	5181.39	5472.48	4969.46	47617.3	40781.1	45740.2	44712.9	828300	829061	1	1	Uridine phosphorylase	AWB73533.1
A1552VC_00782	NC002505_VC1035	NA	NA	20.7012	32.5272	22.1431	25.1238	17.3028	17.7133	19.7579	18.258	48.1489	20.6481	42.8029	37.2	9.50677	7.51392	12.0628	9.69449	829134	829949	-1	1	hypothetical protein	AWB73534.1
A1552VC_00783	NC002505_VC1036	metG	NA	9339.46	11104.2	14767.5	11737.1	5253.35	7436.26	3388.47	5359.36	14793	10578.3	14735.5	13368.9	7687.8	7375.67	8671.28	7911.59	830253	832304	-1	1	Methionine--tRNA ligase	AWB73535.1
A1552VC_00784	NC002505_VC1037	apbC	NA	1582.99	1919.1	1836.91	1779.67	1698.47	1727.05	1480.43	1635.31	1942.35	1930.6	1929.91	1934.29	3520.67	2662.93	3027.76	3070.45	832441	833538	1	1	Iron-sulfur cluster carrier protein	AWB73536.1
A1552VC_00785	NC002505_VC1038	udk	NA	5192.76	5136.42	6535.09	5621.42	716.113	916.662	714.106	782.294	7204.92	4325.78	5375.55	5635.42	902.086	1002.36	1171.95	1025.46	833715	834356	1	1	Uridine kinase	AWB73537.1
A1552VC_00786	NC002505_VC1039	NA	NA	3893.76	4556.67	4812.75	4421.06	5712.16	5586.33	4020.73	5106.4	4280.13	4001.86	4980.25	4420.75	15624.9	13018.6	15903.4	14849	834454	836565	1	1	hypothetical protein	AWB73538.1
A1552VC_00787	NC002505_VC1040	btuR	NA	2677.57	2689.23	2236.45	2534.42	344.94	507.043	314.715	388.899	2733.22	2369.37	2224.49	2442.36	1671.08	1233.79	1464.24	1456.37	836637	837242	-1	1	Cob(I)yrinic acid a,c-diamide adenosyltransferase	AWB73539.1
A1552VC_00788	NC002505_VC1041	yfkJ	NA	297.579	254.477	283.046	278.367	253.402	322.16	275.199	283.587	294.016	246.487	260.594	267.032	260.908	278.015	280.228	273.05	837328	837795	1	1	Low molecular weight protein-tyrosine-phosphatase YfkJ	AWB73540.1
A1552VC_00789	NC002505_VC1042	NA	NA	580.926	646.716	597.863	608.502	191.447	235.808	204.635	210.63	663.84	543.304	523.707	576.95	296.822	288.535	296.93	294.096	837822	839120	-1	1	47 kDa outer membrane protein	AWB73541.1
A1552VC_00790	NA	fadL_1	NA	5564.73	5742	6369.5	5892.08	18069.7	15914.3	18549.8	17511.3	6552.35	5005.88	5141.39	5566.54	6902.97	7082.62	6329.25	6771.61	839423	839746	-1	1	Long-chain fatty acid transport protein	AWB73542.1
A1552VC_00791	NC002505_VC1043	fadL_2	NA	13964.9	15865.6	15941.1	15257.2	70205.3	60775.4	74077.9	68352.8	13343.4	14627.9	14658.7	14210	24171.5	23635.8	21533	23113.4	839831	840709	-1	1	Long-chain fatty acid transport protein	AWB73543.1
A1552VC_00792	NC002505_VC1044	NA	NA	1788.06	2049.21	1938	1925.09	1800.05	1711.55	1371.76	1627.79	2072.45	2130.63	2198.06	2133.71	1381.65	1161.65	1750.03	1431.11	840969	841700	-1	1	hypothetical protein	AWB73544.1
A1552VC_00793	NC002505_VC1045	ecfG	NA	1673.56	1828.22	1627.03	1709.6	1434.46	1336.25	1405.63	1392.11	1733.36	1780.9	1879.55	1797.94	1427.07	1130.09	1604.35	1387.17	841693	842256	-1	1	ECF RNA polymerase sigma factor EcfG	AWB73545.1
A1552VC_00794	NC002505_VC1046	fadI	NA	1067.4	987.295	716.28	923.659	4484.22	4150.44	4901.36	4512.01	329.871	433.61	254.3	339.261	3656.94	2789.17	3559.45	3335.18	842787	844094	1	1	3-ketoacyl-CoA thiolase	AWB73546.1
A1552VC_00795	NC002505_VC1047	fadJ	NA	1066.11	1089.66	939.636	1031.8	8204.88	7316.69	11988.8	9170.12	415.925	494.264	474.609	461.599	5997.71	4751.81	5861.58	5537.03	844094	846220	1	1	Fatty acid oxidation complex subunit alpha	AWB73547.1
A1552VC_00796	NC002505_VC1048	ydjA	NA	5115.78	4627.47	4101.28	4614.84	2086.38	1955.1	1877	1972.83	5864.95	4585.17	4226.16	4892.09	1203.13	1260.84	1211.85	1225.27	846346	846894	1	1	Putative NAD(P)H nitroreductase YdjA	AWB73548.1
A1552VC_00797	NC002505_VC1049	dmlR_1	NA	2663.98	2558.16	2467.51	2563.22	1973.64	2158.81	2382.23	2171.56	2574.43	2605.53	2807.37	2662.44	1206.3	1337.48	1099.57	1214.45	846973	847848	-1	1	HTH-type transcriptional regulator DmlR	AWB73549.1
A1552VC_00798	NC002505_VC1050	rssB	NA	814.461	665.85	593.049	691.12	7924.13	4174.8	8955.96	7018.29	875.901	934.327	814.515	874.914	792.23	749.89	708.92	750.347	848096	849187	1	1	Regulator of RpoS	AWB73550.1
A1552VC_00799	NC002505_VC1051	NA	NA	1405.74	1468.51	1270.82	1381.69	1082.26	1134.76	1450.79	1222.6	1526.42	1646.69	1625.25	1599.45	1674.25	1160.15	1243.39	1359.26	849357	849488	1	1	hypothetical protein	AWB73551.1
A1552VC_00800	NC002505_VC1052	ybaN	NA	1906.45	1937.28	1995.76	1946.5	342.707	266.806	489.713	366.409	2203.58	1860.91	1989.08	2017.86	676.037	706.309	928.834	770.393	849488	849886	1	1	Inner membrane protein YbaN	AWB73552.1
A1552VC_00801	NC002505_VC1053	apt	NA	3243.61	3301.51	3369.6	3304.91	1067.19	1079.4	973.78	1040.13	3501.55	3379.84	3775.47	3552.29	1663.68	1623.01	1592.29	1626.33	850018	850563	1	1	Adenine phosphoribosyltransferase	AWB73553.1
A1552VC_00802	NC002505_VC1054	dnaX	NA	6980.82	7786.43	9337.63	8034.96	3317.11	3744.15	2900.17	3320.48	8571.53	8921.28	9426.72	8973.18	6771.99	6487.52	6817.33	6692.28	850582	852660	1	1	DNA polymerase III subunit tau	AWB73554.1
A1552VC_00803	NC002505_VC1055	ybaB	NA	1790.65	2172.62	2221.05	2061.44	1390.36	1474.63	1388.7	1417.9	2059.13	2692	2765.83	2505.65	2541.48	2417.98	2099.85	2353.1	852731	853060	1	1	Nucleoid-associated protein YbaB	AWB73555.1
A1552VC_00804	NC002505_VC1056	recR	NA	3129.11	3679.39	4631.75	3813.42	1670	1800.11	1853.01	1774.37	4391.8	4568.4	4888.35	4616.18	2836.19	2523.18	3140.03	2833.13	853075	853677	1	1	Recombination protein RecR	AWB73556.1
A1552VC_00805	NC002505_VC1057	NA	NA	327.984	281.264	264.754	291.334	49.6758	39.8549	63.5074	51.0127	285.82	250.358	232.898	256.359	45.4212	51.0947	47.3232	47.9464	853787	854035	-1	1	hypothetical protein	AWB73557.1
A1552VC_00806	NC002505_VC1058	NA	NA	2092.11	1791.86	2320.21	2068.06	132.283	133.957	160.885	142.375	3363.25	1911.24	2150.22	2474.9	365.482	351.652	342.397	353.177	854173	854610	1	1	hypothetical protein	AWB73558.1
A1552VC_00807	NC002505_VC1059	yciK	NA	3396.28	3420.13	2735.15	3183.86	6639.81	7890.16	5551.96	6693.98	1832.73	2431.32	1905.99	2056.68	6300.87	6341.75	5461.66	6034.76	854704	855447	-1	1	putative oxidoreductase YciK	AWB73559.1
A1552VC_00808	NC002505_VC1060	sohB	NA	4060.66	4035.28	3979.97	4025.31	2696.45	3167.36	2437.27	2767.03	3126.61	2817.18	3331.08	3091.62	2202.4	2248.17	2210.27	2220.28	855606	856667	1	1	putative protease SohB	AWB73560.1
A1552VC_00809	NC002505_VC1061	sbnA	NA	412.729	262.131	387.985	354.282	120.003	104.066	128.426	117.498	130.105	104.531	139.739	124.792	69.7163	61.6142	72.3767	67.9024	856792	857859	-1	1	putative siderophore biosynthesis protein SbnA	AWB73561.1
A1552VC_00810	NC002505_VC1062	decR	NA	296.285	276.481	233.946	268.904	400.755	317.732	410.681	376.39	220.256	276.169	225.345	240.59	374.989	345.64	287.651	336.094	857981	858439	1	1	DNA-binding transcriptional activator DecR	AWB73562.1
A1552VC_00811	NC002505_VC1063	tesB	NA	928.965	1089.66	972.369	996.998	1011.38	755.029	1044.34	936.917	1440.37	1397.62	1532.09	1456.69	1085.88	960.279	1003.07	1016.41	858448	859308	-1	1	Acyl-CoA thioesterase 2	AWB73563.1
A1552VC_00812	NC002505_VC1064	NA	NA	1604.99	1555.56	1325.7	1495.42	2134.94	2028.17	2464.09	2209.07	2632.82	2094.49	2475.02	2400.78	2104.16	1858.94	2232.54	2065.22	859459	859890	1	1	hypothetical protein	AWB73564.1
A1552VC_00813	NC002505_VC1065	NA	NA	333.159	306.138	298.45	312.582	186.982	197.06	200.401	194.814	340.116	311.012	293.326	314.818	251.401	258.479	241.256	250.379	859944	860246	-1	1	DNA base-flipping protein	AWB73565.1
A1552VC_00814	NC002505_VC1066	NA	NA	763.355	697.42	628.67	696.482	3727.92	2778.77	3882.42	3463.04	743.747	631.058	610.571	661.792	841.877	1080.5	826.764	916.381	860297	861040	1	1	hypothetical protein	AWB73566.1
A1552VC_00815	NC002505_VC1067	yeaP	NA	2633.58	2544.77	3318.57	2832.31	2608.82	2390.19	2496.55	2498.52	3731.03	2289.36	3006.28	3008.89	2292.19	2234.64	2414.41	2313.75	861187	863208	1	1	putative diguanylate cyclase YeaP	AWB73567.1
A1552VC_00817	NC002505_VC1068	arsR1	NA	525.939	326.228	348.513	400.227	73.1183	49.8186	47.9834	56.9734	668.963	321.336	299.621	429.973	148.939	118.72	128.051	131.903	863750	864091	1	1	Arsenic resistance transcriptional regulator ArsR1	AWB73568.1
A1552VC_00818	NC002505_VC1069	gap3	NA	1406.39	882.06	822.181	1036.88	614.529	709.638	628.018	650.728	806.238	925.294	654.633	795.388	912.65	737.867	790.576	813.698	864188	865189	1	1	Glyceraldehyde-3-phosphate dehydrogenase 3	AWB73569.1
A1552VC_00819	NC002505_VC1070	NA	NA	346.098	268.827	276.307	297.077	469.408	484.901	484.068	479.459	139.325	228.42	180.024	182.589	403.509	341.132	333.118	359.253	865203	865700	1	1	hypothetical protein	AWB73570.1
A1552VC_00820	NC002505_VC1071	NA	NA	235.476	162.636	153.076	183.729	107.166	121.779	141.128	123.357	130.105	148.408	134.703	137.739	189.079	153.284	163.311	168.558	865745	866974	1	1	hypothetical protein	AWB73571.1
A1552VC_00821	NC002505_VC1073	endo I_2	NA	363.564	321.445	366.805	350.605	298.613	333.231	299.19	310.345	443.585	503.298	553.92	500.268	2099.94	2097.89	2246.46	2148.1	867625	870804	1	1	Chitodextrinase	AWB73572.1
A1552VC_00822	NC002505_VC1074	NA	NA	1392.15	1331.7	1282.37	1335.41	98.7934	167.169	95.9668	120.643	1443.44	1136.94	1212.33	1264.24	257.739	214.898	296.002	256.213	870894	871724	-1	1	hypothetical protein	AWB73573.1
A1552VC_00823	NC002505_VC1075	lppC	NA	135.204	133.935	111.678	126.939	166.33	142.813	174.998	161.381	115.762	209.062	169.953	164.926	200.698	229.926	197.644	209.423	872008	872550	1	1	Putative lipoprotein LppC	AWB73574.1
A1552VC_00824	NC002505_VC1076	tcpN_2	NA	124.207	135.849	119.38	126.479	164.656	176.026	191.934	177.538	170.058	221.967	214.015	202.013	199.642	217.904	223.625	213.724	872563	873351	1	1	TCP pilus virulence regulatory protein	AWB73575.1
A1552VC_00825	NC002505_VC1077	NA	NA	3396.28	3255.59	2920	3190.62	2630.03	2823.05	3725.77	3059.62	3066.16	3621.16	3084.33	3257.22	2391.48	2312.79	2177.8	2294.02	873400	873888	-1	1	hypothetical protein	AWB73576.1
A1552VC_00826	NC002505_VC1079	ywlC	NA	2561.77	2651.92	2849.72	2687.8	555.922	758.35	554.631	622.968	2684.05	2799.11	2919.41	2800.86	1633.05	1313.43	1575.58	1507.36	874152	875141	-1	1	Threonylcarbamoyl-AMP synthase	AWB73577.1
A1552VC_00827	NC002505_VC1080	NA	NA	251.649	126.282	91.4605	156.464	5280.7	3735.29	6006.39	5007.46	78.8823	112.274	79.3113	90.1559	573.575	583.08	458.386	538.347	875387	875752	1	1	hypothetical protein	AWB73578.1
A1552VC_00828	NC002505_VC1081	NA	NA	608.744	347.275	335.997	430.672	20462	12656.1	27906.6	20341.6	237.671	335.532	280.737	284.647	2332.33	2608.83	2118.41	2353.19	875749	876891	1	1	hypothetical protein	AWB73579.1
A1552VC_00829	NC002505_VC1082	cheY_1	NA	114.503	108.105	66.4292	96.3458	6973.03	3762.97	8525.52	6420.5	57.3689	86.464	80.5702	74.8011	510.196	619.147	516.844	548.729	876926	877291	1	1	Chemotaxis protein CheY	AWB73580.1
A1552VC_00830	NC002505_VC1083	NA	NA	113.856	116.715	104.939	111.837	8413.07	4526.85	9025.11	7321.68	87.0778	120.017	93.1593	100.085	616.883	649.203	559.527	608.538	877288	877872	1	1	hypothetical protein	AWB73581.1
A1552VC_00831	NC002505_VC1084	kinE	NA	279.466	333.882	307.115	306.821	14920.6	8009.73	15478.9	12803.1	212.06	250.358	259.335	240.585	1305.6	1245.81	1289.79	1280.4	877883	879202	1	1	Sporulation kinase E	AWB73582.1
A1552VC_00832	NC002505_VC1085	zraS_1	NA	199.896	212.383	204.101	205.46	6033.65	3663.33	5376.96	5024.65	134.202	174.218	125.891	144.771	701.388	739.37	706.137	715.632	879214	880518	1	1	Sensor protein ZraS	AWB73583.1
A1552VC_00833	NC002505_VC1086	cph2_2	NA	399.144	376.932	304.226	360.101	9450.12	5251.99	9027.93	7910.01	229.476	371.666	270.666	290.602	1199.97	1716.18	1096.79	1337.64	880518	882128	1	1	Phytochrome-like protein cph2	AWB73584.1
A1552VC_00834	NC002505_VC1087	hupR1_1	NA	1027.94	931.807	909.791	956.513	17090.1	8220.07	16287.5	13865.9	764.236	833.668	822.068	806.657	2381.97	2427	2221.41	2343.46	882151	883488	1	1	Hydrogenase transcriptional regulatory protein hupR1	AWB73585.1
A1552VC_00835	NC002505_VC1088	kinD_1	NA	175.96	166.462	176.182	172.868	2903.52	1740.33	3103.4	2582.42	203.865	152.28	152.328	169.491	140.489	202.876	199.5	180.955	883517	885121	-1	1	Sporulation kinase D	AWB73586.1
A1552VC_00836	NC002505_VC1089	phnD	NA	60.8097	62.1843	74.1311	65.7083	1706.84	1121.47	1720.35	1516.22	105.518	92.9165	64.2044	87.5463	74.9978	123.228	127.123	108.45	885125	885937	-1	1	Phosphate-import protein PhnD	AWB73587.1
A1552VC_00837	NC002505_VC1091	oppA	NA	34500.4	30326.8	30200.2	31675.8	230419	191276	222962	214886	18811.9	14547.9	12541.3	15300.3	21384.9	21187.8	21155.3	21242.7	886561	888192	1	1	Periplasmic oligopeptide-binding protein	AWB73588.1
A1552VC_00838	NC002505_VC1092	oppB	NA	3689.98	3138.87	2593.63	3140.83	8885.83	8328.57	6040.26	7751.55	767.309	707.198	518.671	664.393	411.96	371.188	361.883	381.677	888341	889261	1	1	Oligopeptide transport system permease protein OppB	AWB73589.1
A1552VC_00839	NC002505_VC1093	oppC	NA	2647.81	2206.11	1862.91	2238.94	7797.42	7188.27	5402.36	6796.02	479.44	554.918	334.87	456.41	386.608	297.551	373.018	352.393	889275	890177	1	1	Oligopeptide transport system permease protein OppC	AWB73590.1
A1552VC_00840	NC002505_VC1094	oppD_2	oppD	2074.64	1794.73	1507.65	1792.34	9875.99	8512.34	8241.85	8876.73	347.287	440.063	278.219	355.19	690.825	518.461	540.041	583.109	890205	891176	1	1	Oligopeptide transport ATP-binding protein OppD	AWB73591.1
A1552VC_00841	NC002505_VC1095	oppF_2	NA	1829.47	1625.4	1479.73	1644.87	12248.7	11508.1	13085.4	12280.7	407.729	383.281	285.773	358.927	817.582	766.42	605.923	729.975	891173	892165	1	1	Oligopeptide transport ATP-binding protein OppF	AWB73592.1
A1552VC_00842	NC002505_VC1096	yqjG	NA	68.5726	62.1843	68.3547	66.3705	188.098	203.703	239.917	210.573	68.6378	83.883	91.9004	81.4737	106.687	117.217	134.546	119.484	892315	893262	1	1	Glutathionyl-hydroquinone reductase YqjG	AWB73593.1
A1552VC_00843	NC002505_VC1097	pta	NA	35381.5	45035.8	47712.5	42709.9	4924.04	4390.68	3370.13	4228.28	50574.8	50181.4	55331.6	52029.3	10925.4	9344.31	11368.7	10546.1	893360	895504	-1	1	Phosphate acetyltransferase	AWB73594.1
A1552VC_00844	NC002505_VC1098	ackA_1	ackA1	22240.8	26615.8	36868.2	28574.9	4536.68	4758.23	3910.65	4401.85	30244.7	28469.9	37700.6	32138.4	4125.94	4194.27	5484.85	4601.69	895640	896836	-1	1	Acetate kinase	AWB73595.1
A1552VC_00845	NC002505_VC1099	NA	NA	1761.54	1573.74	1882.16	1739.15	3192.09	2454.4	3549.36	3065.28	1905.47	1946.08	1578.67	1810.08	1927.76	2004.71	1851.17	1927.88	897189	897641	1	1	hypothetical protein	AWB73596.1
A1552VC_00846	NC002505_VC1100	NA	NA	553.756	518.521	517.955	530.077	587.179	428.44	652.009	555.876	466.123	412.962	453.208	444.097	173.234	156.29	141.042	156.855	897764	898174	-1	1	DNA-binding protein	AWB73597.1
A1552VC_00847	NC002505_VC1101	NA	NA	1766.71	1248.47	916.53	1310.57	2270.57	1771.33	2304.61	2115.51	779.603	970.461	696.177	815.414	1867.55	1735.72	1754.67	1785.98	898612	899577	1	1	hypothetical protein	AWB73598.1
A1552VC_00848	NC002505_VC1102	NA	NA	617.153	571.139	481.371	556.554	1366.36	1012.98	1241.92	1207.09	366.751	454.259	419.217	413.409	476.395	455.344	573.446	501.728	899692	900636	1	1	hypothetical protein	AWB73599.1
A1552VC_00849	NC002505_VC1103	ssuB	NA	668.906	611.319	479.445	586.557	1750.37	1247.68	1474.78	1490.95	390.314	465.873	411.664	422.617	358.088	386.216	476.016	406.773	900633	901427	1	1	Aliphatic sulfonates import ATP-binding protein SsuB	AWB73600.1
A1552VC_00850	NC002505_VC1104	adrA_1	NA	987.187	1074.35	1299.7	1120.41	545.317	528.077	544.752	539.382	1679.07	1055.63	1313.04	1349.25	539.773	599.611	566.023	568.469	901594	903063	1	1	putative diguanylate cyclase AdrA	AWB73601.1
A1552VC_00851	NC002505_VC1105	dusC	NA	836.456	823.702	1205.35	955.17	116.654	123.993	138.305	126.317	983.467	708.488	852.282	848.079	177.46	132.245	169.807	159.837	903096	904046	-1	1	tRNA-dihydrouridine(16) synthase	AWB73602.1
A1552VC_00852	NC002505_VC1106	NA	NA	479.361	481.211	499.663	486.745	245.588	321.053	231.449	266.03	491.734	542.013	561.474	531.74	634.841	450.835	569.734	551.804	904233	904853	1	1	hypothetical protein	AWB73603.1
A1552VC_00853	NC002505_VC1107	lolA	NA	1174.79	1209.24	1149.51	1177.85	904.211	985.301	738.097	875.87	1401.44	1405.36	1583.71	1463.5	4517.83	4352.06	5007.91	4625.93	904949	905545	1	1	Outer-membrane lipoprotein carrier protein	AWB73604.1
A1552VC_00854	NC002505_VC1108	rarA	NA	1147.62	1454.16	1457.59	1353.12	1281.52	1226.64	1031.64	1179.94	1555.11	1690.56	1923.61	1723.1	5902.65	5635.44	6514.83	6017.64	905570	906919	1	1	Replication-associated recombination protein A	AWB73605.1
A1552VC_00855	NC002505_VC1110	serS	NA	9537.41	9687.35	12945	10723.3	7040.01	8805.72	7080.37	7642.03	13263.5	9481.36	11984.8	11576.6	9706.41	10032.6	10877.8	10205.6	907023	908330	1	1	Serine--tRNA ligase	AWB73606.1
A1552VC_00856	NC002505_VC1111	bioA	NA	64.0442	72.7078	92.4232	76.3917	51.3503	61.9965	46.5721	53.3063	69.6623	61.9443	46.5797	59.3954	61.2658	73.6364	86.2953	73.7325	908437	909717	-1	1	Adenosylmethionine-8-amino-7-oxononanoate aminotransferase	AWB73607.1
A1552VC_00857	NC002505_VC1112	bioB	NA	98.3305	92.7981	113.604	101.577	62.5134	92.9947	50.8059	68.7713	86.0534	81.302	110.784	92.7131	254.57	267.496	278.372	266.813	909850	910902	1	1	Biotin synthase	AWB73608.1
A1552VC_00858	NC002505_VC1113	bioF	NA	119.679	132.022	131.896	127.865	75.3509	83.031	81.854	80.0786	81.9556	105.822	124.632	104.136	200.698	284.026	238.472	241.066	910886	912040	1	1	8-amino-7-oxononanoate synthase	AWB73609.1
A1552VC_00859	NC002505_VC1114	bioC	NA	251.649	231.517	282.083	255.083	457.687	753.922	539.107	583.572	157.765	149.699	208.979	172.147	227.106	402.746	193.932	274.595	912043	912840	1	1	Malonyl-[acyl-carrier protein] O-methyltransferase	AWB73610.1
A1552VC_00860	NC002505_VC1115	bioD1	bioD	1062.23	952.854	1364.21	1126.43	2667.42	3537.12	2792.92	2999.15	415.925	332.951	377.673	375.516	595.757	1115.07	337.758	682.86	912837	913532	1	1	ATP-dependent dethiobiotin synthetase BioD 1	AWB73611.1
A1552VC_00861	NC002505_VC1116	NA	NA	168.844	76.5345	20.2176	88.532	11183.8	10730.9	8404.15	10106.3	9.22001	20.6481	7.55346	12.4739	1287.64	952.765	2093.36	1444.59	913614	913784	-1	1	hypothetical protein	AWB73612.1
A1552VC_00862	NC002505_VC1117	htpX	NA	1375.98	1255.17	1289.11	1306.75	4171.65	5150.14	3881.01	4400.93	1337.93	1384.71	1251.36	1324.67	5299.49	4733.77	7165.29	5732.85	914050	914913	1	1	Protease HtpX	AWB73613.1
A1552VC_00863	NC002505_VC1118	NA	NA	668.259	552.005	556.465	592.243	593.319	657.606	721.162	657.362	431.291	318.755	271.925	340.657	233.444	332.115	199.5	255.02	915132	915551	1	1	hypothetical protein	AWB73614.1
A1552VC_00864	NC002505_VC1119	sdh	NA	602.274	677.33	599.788	626.464	730.067	659.82	774.79	721.559	344.214	247.777	214.015	268.669	208.093	249.462	280.228	245.927	915548	916273	1	1	Serine 3-dehydrogenase	AWB73615.1
A1552VC_00865	NC002505_VC1120	NA	NA	916.673	830.399	615.192	787.421	1627.58	1402.67	1425.39	1485.21	297.089	334.241	232.898	288.076	620.052	764.917	665.309	683.426	916287	917564	1	1	hypothetical protein	AWB73616.1
A1552VC_00866	NC002505_VC1121	NA	NA	351.273	368.322	255.127	324.907	919.281	866.844	942.732	909.619	126.007	183.252	140.998	150.086	394.003	495.919	388.793	426.238	917564	918373	1	1	hypothetical protein	AWB73617.1
A1552VC_00867	NC002505_VC1122	ufaA1	NA	1060.29	1241.77	727.833	1009.96	2435.79	2002.71	2358.24	2265.58	357.531	532.98	353.754	414.755	1956.28	2186.55	1635.9	1926.24	918363	919604	1	1	Tuberculostearic acid methyltransferase UfaA1	AWB73618.1
A1552VC_00868	NC002505_VC1123	NA	NA	272.997	359.712	253.201	295.303	510.712	442.832	585.68	513.074	117.811	147.118	86.8648	117.265	355.976	444.824	383.225	394.675	919607	920146	1	1	hypothetical protein	AWB73619.1
A1552VC_00869	NC002505_VC1124	NA	NA	203.777	269.784	171.368	214.976	708.299	604.466	716.928	676.564	95.2734	98.0786	101.972	98.4412	221.825	264.49	184.653	223.656	920109	920645	1	1	hypothetical protein	AWB73620.1
A1552VC_00870	NC002505_VC1125	NA	NA	406.26	440.073	291.711	379.348	1205.06	1001.91	1532.65	1246.54	170.058	166.475	120.855	152.463	289.428	318.59	273.732	293.917	920642	921169	1	1	hypothetical protein	AWB73621.1
A1552VC_00871	NC002505_VC1126	purB	NA	5972.93	7179.89	9754.5	7635.77	3153.02	4122.77	1957.44	3077.74	10185	8387.01	11009.2	9860.4	5475.9	5539.26	6540.81	5851.99	921260	922630	-1	1	Adenylosuccinate lyase	AWB73622.1
A1552VC_00872	NC002505_VC1127	hflD	NA	1726.61	2074.08	2529.12	2109.94	722.252	919.984	629.429	757.222	2259.93	2382.28	2729.32	2457.17	1339.4	1397.59	1383.51	1373.5	922688	923305	-1	1	High frequency lysogenization protein HflD	AWB73623.1
A1552VC_00873	NC002505_VC1128	mnmA	NA	6558.39	6707.29	7772.21	7012.63	2006.01	2218.59	2155.02	2126.54	9212.84	7626.9	9147.24	8662.32	3966.43	3614.2	3784.93	3788.52	923328	924443	-1	1	tRNA-specific 2-thiouridylase MnmA	AWB73624.1
A1552VC_00874	NC002505_VC1129	gsk_1	NA	1986.02	2192.71	3438.91	2539.21	299.171	476.045	323.182	366.133	4239.15	2365.5	3443.12	3349.26	625.334	498.925	709.848	611.369	924708	926012	1	1	Inosine-guanosine kinase	AWB73625.1
A1552VC_00875	NC002505_VC1130	hns	NA	9675.85	9494.1	9959.56	9709.84	20403.4	22354.2	17722.8	20160.1	11083.5	9939.49	10054.9	10359.3	10078.2	9243.63	8481.99	9267.95	926060	926467	-1	1	DNA-binding protein H-NS	AWB73626.1
A1552VC_00877	NC002505_VC1131	mleN_1	NA	1808.12	1617.75	1865.79	1763.89	1272.04	1139.19	1292.73	1234.65	3588.63	3368.22	3813.24	3590.03	346.469	447.83	400.855	398.385	927161	928762	1	1	Malate-2H(+)/Na(+)-lactate antiporter	AWB73627.1
A1552VC_00879	NC002505_VC1132	hisG	NA	934.14	949.984	946.375	943.5	918.165	953.196	887.693	919.685	705.843	957.556	851.023	838.141	1314.05	1233.79	1017.91	1188.58	929171	930067	1	1	ATP phosphoribosyltransferase	AWB73628.1
A1552VC_00880	NC002505_VC1133	hisD	NA	581.573	560.615	581.496	574.561	977.887	1057.26	812.895	949.348	364.702	561.371	508.6	478.224	1022.51	1011.37	1122.77	1052.22	930072	931367	1	1	Histidinol dehydrogenase	AWB73629.1
A1552VC_00881	NC002505_VC1134	hisC	NA	442.487	500.344	387.985	443.605	1073.89	1128.11	1138.9	1113.63	313.48	405.219	375.155	364.618	997.154	822.023	1049.46	956.213	931371	932411	1	1	Histidinol-phosphate aminotransferase	AWB73630.1
A1552VC_00882	NC002505_VC1135	hisB	NA	491.006	421.896	386.059	432.987	1064.4	1011.87	1337.89	1138.05	246.891	370.376	318.504	311.924	873.566	781.448	1052.25	902.42	932463	933536	1	1	Histidine biosynthesis bifunctional protein HisB	AWB73631.1
A1552VC_00883	NC002505_VC1136	hisH	NA	269.762	271.697	291.711	277.723	707.182	741.744	941.321	796.749	150.593	211.643	196.39	186.209	451.043	432.802	568.807	484.217	933536	934147	1	1	Imidazole glycerol phosphate synthase subunit HisH	AWB73632.1
A1552VC_00884	NC002505_VC1137	hisA	NA	310.517	289.874	265.717	288.703	726.16	771.635	886.281	794.692	196.693	243.906	208.979	216.526	372.876	512.45	436.116	440.481	934190	934927	1	1	1-(5-phosphoribosyl)-5-[(5- phosphoribosylamino)methylideneamino] imidazole-4-carboxamide isomerase	AWB73633.1
A1552VC_00885	NC002505_VC1138	hisF	NA	223.831	272.654	238.76	245.082	857.326	805.954	848.177	837.152	132.153	201.319	192.613	175.362	339.075	363.674	322.911	341.887	934909	935682	1	1	Imidazole glycerol phosphate synthase subunit HisF	AWB73634.1
A1552VC_00886	NC002505_VC1139	hisI	NA	491.006	497.474	477.52	488.667	1393.15	1554.34	1431.03	1459.51	358.556	352.308	347.459	352.774	461.606	542.505	498.286	500.799	935679	936311	1	1	Phosphoribosyl-AMP cyclohydrolase	AWB73635.1
A1552VC_00887	NC002505_VC1140	rluE	NA	797.642	894.497	819.293	837.144	241.123	272.342	262.497	258.654	923.025	917.551	973.137	937.904	256.683	249.462	308.065	271.403	936512	937237	-1	1	Ribosomal large subunit pseudouridine synthase E	AWB73636.1
A1552VC_00888	NC002505_VC1141	icd2	NA	10232.8	10631.6	8902.47	9922.3	75531.8	73640.8	56277.4	68483.3	4812.84	6320.9	5487.59	5540.45	27804.1	21459.8	23821.2	24361.7	937545	939770	1	1	Isocitrate dehydrogenase [NADP] 2	AWB73637.1
A1552VC_00889	NC002505_VC1142	cspD	NA	488.418	381.716	305.189	391.774	11923.3	11550.2	10178.1	11217.2	372.898	354.889	349.977	359.255	1060.53	1272.86	1252.67	1195.35	939869	940090	-1	1	Cold shock-like protein CspD	AWB73638.1
A1552VC_00890	NC002505_VC1143	clpS	NA	2518.43	2462.5	2149.8	2376.91	5061.35	3642.29	6568.08	5090.57	2135.97	2861.05	2554.33	2517.12	2698.87	2999.56	2175.01	2624.48	940563	940883	1	1	ATP-dependent Clp protease adapter protein ClpS	AWB73639.1
A1552VC_00891	NC002505_VC1144	clpA	NA	9348.52	9805.02	10357.2	9836.91	30855.4	18215.9	30184.4	26418.5	10329.5	11095.8	10967.6	10797.6	13958	14219.3	12954.5	13710.6	940922	943192	1	1	ATP-dependent Clp protease ATP-binding subunit ClpA	AWB73640.1
A1552VC_00892	NC002505_VC1145	aspT	NA	3032.72	2986.76	4232.21	3417.23	2595.98	2335.94	2910.05	2613.99	4135.69	2739.75	3907.66	3594.36	1214.75	1319.44	1520.84	1351.68	943261	944937	-1	1	Aspartate/alanine antiporter	AWB73641.1
A1552VC_00893	NC002505_VC1146	grxA	NA	3940.34	3942.48	3523.63	3802.15	2772.36	3945.63	2258.04	2992.01	4454.29	3843.13	4153.14	4150.19	3847.07	3672.81	3465.73	3661.87	945139	945402	-1	1	Glutaredoxin 1	AWB73642.1
A1552VC_00894	NC002505_VC1147	dhaT	NA	516.882	452.51	434.197	467.863	7768.4	6024.73	8137.42	7310.18	424.12	455.549	441.877	440.516	1149.26	1779.3	1072.66	1333.74	945711	946958	1	1	1,3-propanediol dehydrogenase	AWB73643.1
A1552VC_00895	NC002505_VC1148	hexR	NA	3125.23	2757.15	3445.65	3109.35	6031.42	6491.92	6151.75	6225.03	3377.6	2657.15	2741.91	2925.55	2837.24	2807.2	3223.55	2956	947049	947903	-1	1	HTH-type transcriptional regulator HexR	AWB73644.1
A1552VC_00896	NC002505_VC1149	ddc_1	NA	7206.59	7199.02	8360.45	7588.69	3712.85	3875.89	2575.58	3388.1	7628.02	6802.26	7670.54	7366.94	6873.39	5797.74	7644.09	6771.74	948211	949857	-1	1	L-2,4-diaminobutyrate decarboxylase	AWB73645.1
A1552VC_00897	NC002505_VC1150	NA	NA	4731.51	3997.97	3401.37	4043.62	8265.72	7708.6	7368.27	7780.86	1812.24	2583.6	1795.21	2063.68	7705.76	7028.52	6420.18	7051.49	949967	950476	-1	1	hypothetical protein	AWB73646.1
A1552VC_00898	NC002505_VC1151	lysO	NA	2942.15	2545.73	2945.99	2811.29	553.132	662.034	564.51	593.225	2328.56	1384.71	1592.52	1768.6	222.881	199.87	218.058	213.603	950665	951570	-1	1	Lysine exporter LysO	AWB73647.1
A1552VC_00899	NC002505_VC1152	NA	NA	6408.95	6129.45	6118.22	6218.88	2094.2	2421.18	2437.27	2317.55	7517.38	5528.53	5579.49	6208.47	3166.81	2858.3	2704.85	2909.98	951591	952511	-1	1	hypothetical protein	AWB73648.1
A1552VC_00900	NC002505_VC1153	tfoX1_1	tfoX	2178.8	1463.72	965.63	1536.05	9557.85	9519.78	11477.9	10185.2	542.956	798.824	483.421	608.4	2741.12	3331.67	2432.97	2835.25	952889	953476	1	1	DNA transformation protein TfoX1	AWB73649.1
A1552VC_00901	NC002505_VC1154	NA	NA	3570.3	3963.53	3931.84	3821.89	9850.32	9341.54	7735.2	8975.69	5579.13	4074.13	4921.08	4858.11	6777.27	6437.93	7973.5	7062.9	953572	954120	-1	1	hypothetical protein	AWB73650.1
A1552VC_00902	NC002505_VC1155	hupR1_2	NA	221.891	235.344	173.294	210.176	2331.41	1565.41	2146.55	2014.46	166.985	153.57	135.962	152.172	1004.55	1142.12	905.636	1017.43	954311	954808	-1	1	Hydrogenase transcriptional regulatory protein hupR1	AWB73651.1
A1552VC_00903	NC002505_VC1157	kinD_2	NA	736.832	611.319	462.116	603.422	9440.07	7947.73	9973.49	9120.43	357.531	616.862	436.842	470.412	5258.3	6501.05	4548.6	5435.98	954805	956760	-1	1	Sporulation kinase D	AWB73652.1
A1552VC_00904	NC002505_VC1158	NA	NA	8131.68	8963.14	7511.31	8202.04	24613	18683.1	18397.4	20564.5	10193.2	9502.01	11208.1	10301.1	29034.7	28972.2	25496.1	27834.3	956983	958248	1	1	hypothetical protein	AWB73653.1
A1552VC_00905	NC002505_VC1159	serC	NA	2332.76	2700.71	2196.01	2409.83	2935.34	3507.23	2198.77	2880.45	1830.68	2029.97	1841.79	1900.81	2729.5	2647.91	3099.21	2825.54	958370	959464	1	1	Phosphoserine aminotransferase	AWB73654.1
A1552VC_00906	NC002505_VC1160	rimK_1	NA	1790.65	1835.87	1451.81	1692.78	1037.61	606.68	911.684	851.991	2680.97	2650.7	2643.71	2658.46	9324.02	9353.33	8075.57	8917.64	959545	960534	-1	1	Ribosomal protein S6--L-glutamate ligase	AWB73655.1
A1552VC_00907	NC002505_VC1161	NA	NA	1924.56	2048.25	1709.83	1894.21	1191.1	902.27	1085.27	1059.55	3288.47	3226.27	3639.51	3384.75	10743.7	10790	11645.2	11059.6	960534	962042	-1	1	hypothetical protein	AWB73656.1
A1552VC_00908	NC002505_VC1162	NA	NA	580.926	645.76	533.359	586.682	303.078	275.663	340.117	306.286	1263.14	1125.32	1286.61	1225.02	4656.2	4981.73	5369.79	5002.58	962051	962788	-1	1	hypothetical protein	AWB73657.1
A1552VC_00909	NC002505_VC1163	cmoB	NA	607.45	550.092	740.348	632.63	135.632	142.813	117.136	131.86	751.943	575.566	741.498	689.669	396.115	389.221	409.207	398.181	962908	963879	-1	1	tRNA U34 carboxymethyltransferase	AWB73658.1
A1552VC_00910	NC002505_VC1164	cmoA	NA	311.811	338.665	406.277	352.251	56.3736	61.9965	38.1044	52.1582	375.971	280.04	414.181	356.731	172.178	138.256	182.798	164.411	963991	964719	-1	1	Carboxy-S-adenosyl-L-methionine synthase	AWB73659.1
A1552VC_00911	NC002505_VC1165	NA	NA	179.194	184.639	186.772	183.535	113.864	142.813	101.612	119.43	179.278	224.548	215.274	206.367	332.737	332.115	386.937	350.596	964857	965726	-1	1	hypothetical protein	AWB73660.1
A1552VC_00912	NC002505_VC1166	aspS	NA	12230.5	12556.4	14868.6	13218.5	4998.84	5978.23	3958.63	4978.57	13729.6	11543.6	13426.3	12899.8	9331.42	8882.96	10940	9718.13	966018	967793	1	1	Aspartate--tRNA ligase	AWB73661.1
A1552VC_00913	NC002505_VC1167	tdk	NA	519.47	593.142	579.571	564.061	250.612	245.772	270.965	255.783	690.476	462.002	601.759	584.746	346.469	377.199	352.604	358.757	967890	968468	1	1	Thymidine kinase	AWB73662.1
A1552VC_00914	NC002505_VC1168	gltP_1	NA	1692.97	1208.29	1112.93	1338.06	440.384	519.221	506.648	488.751	395.436	578.147	449.431	474.338	505.971	411.763	644.895	520.876	968570	969946	-1	1	Proton/glutamate-aspartate symporter	AWB73663.1
A1552VC_00915	NC002505_VC1169	trpA	NA	643.677	688.81	658.515	663.667	1444.5	1604.16	1340.71	1463.13	542.956	730.427	563.992	612.458	1310.88	1139.11	1062.45	1170.81	970142	970948	-1	1	Tryptophan synthase alpha chain	AWB73664.1
A1552VC_00916	NA; overlaps another CDS with the same product name	trpB_1	NA	335.1	370.236	356.214	353.85	755.184	819.239	680.235	751.553	291.967	358.761	349.977	333.568	775.33	791.968	729.334	765.544	970948	971424	-1	1	Tryptophan synthase beta chain	AWB73665.1
A1552VC_00917	NC002505_VC1170; overlaps another CDS with the same product name	trpB_2	trpB	452.838	463.034	424.569	446.814	941.607	1078.3	829.83	949.911	348.311	516.203	397.816	420.777	1085.88	1039.93	967.806	1031.21	971375	972139	-1	1	Tryptophan synthase beta chain	AWB73666.1
A1552VC_00918	NC002505_VC1171; overlaps another CDS with the same product name	trpC_1	trpCF	212.187	263.087	248.387	241.221	538.62	585.645	527.817	550.694	158.789	313.593	250.523	240.968	535.548	482.394	501.997	506.646	972180	972761	-1	1	Tryptophan biosynthesis protein TrpCF	AWB73667.1
A1552VC_00919	NA; overlaps another CDS with the same product name	trpC_2	NA	320.868	286.048	319.63	308.849	541.968	584.538	522.172	549.56	353.434	352.308	334.87	346.871	419.354	462.858	501.069	461.094	972748	973302	-1	1	Tryptophan biosynthesis protein TrpCF	AWB73668.1
A1552VC_00920	NA; overlaps another CDS with the same product name	trpC_3	NA	210.893	201.86	206.027	206.26	311.45	388.585	307.658	335.898	232.549	225.839	186.319	214.902	277.809	262.987	298.786	279.861	973280	973591	-1	1	Tryptophan biosynthesis protein TrpCF	AWB73669.1
A1552VC_00921	NC002505_VC1172	trpGD	trpD	295.638	290.831	312.891	299.787	701.601	828.096	647.776	725.824	291.967	370.376	302.138	321.494	423.579	444.824	425.909	431.437	973597	974595	-1	1	Bifunctional protein TrpGD	AWB73670.1
A1552VC_00922	NC002505_VC1173	trpG_1	trpG	51.106	59.3142	60.6527	57.0243	139.539	211.452	83.2653	144.752	34.8311	50.3298	70.499	51.8866	80.2794	60.1114	112.277	84.2225	974616	975221	-1	1	Anthranilate synthase component 2	AWB73671.1
A1552VC_00923	NC002505_VC1174	trpE	NA	159.787	178.899	195.437	178.041	371.731	510.364	222.982	368.359	171.082	219.386	195.131	195.2	263.021	243.451	314.56	273.677	975224	976795	-1	1	Anthranilate synthase component 1	AWB73672.1
A1552VC_00925	NC002505_VC1177	yciV	NA	1868.28	2089.39	1886.97	1948.22	2712.63	2272.84	3120.33	2701.93	1881.91	1993.83	2033.14	1969.63	1766.15	1695.14	1692.5	1717.93	977131	978003	1	1	5'-3' exoribonuclease	AWB73673.1
A1552VC_00926	NC002505_VC1178	tsaC_2	NA	2906.57	2979.1	2366.42	2750.7	3447.16	3316.81	3237.47	3333.81	2904.3	2916.55	2871.57	2897.47	4196.71	3474.44	3952.88	3874.68	978006	978626	1	1	Threonylcarbamoyl-AMP synthase	AWB73674.1
A1552VC_00927	NC002505_VC1179	rluB	rsuA_rluB	6896.08	7289.91	8154.42	7446.8	4589.15	4557.85	4451.16	4532.72	9000.78	7204.9	8135.08	8113.58	6194.19	5064.38	7196.84	6151.8	978759	979724	1	1	Ribosomal large subunit pseudouridine synthase B	AWB73675.1
A1552VC_00928	NC002505_VC1180	msbA_1	NA	2357.99	2599.3	2981.61	2646.3	2655.7	2463.25	2383.65	2500.87	3123.53	3253.37	3417.94	3264.95	2869.99	2996.55	2810.63	2892.39	979892	981613	-1	1	Lipid A export ATP-binding/permease protein MsbA	AWB73676.1
A1552VC_00929	NC002505_VC1181	cydD	NA	1826.88	1785.17	1971.7	1861.25	1453.44	1538.84	1329.42	1440.57	2321.39	2055.78	2190.5	2189.22	1611.92	1689.13	1874.37	1725.14	981606	983393	-1	1	ATP-binding/permease protein CydD	AWB73677.1
A1552VC_00930	NC002505_VC1182	trxB	NA	1922.62	2541.9	2632.14	2365.55	2225.36	2720.1	1793.73	2246.4	2633.85	2941.07	3357.51	2977.48	6824.8	5055.37	6721.75	6200.64	983513	984469	-1	1	Thioredoxin reductase	AWB73678.1
A1552VC_00931	NC002505_VC1183	NA	NA	767.237	559.658	414.942	580.612	17771.1	13834.1	14323	15309.4	227.427	272.297	222.827	240.85	4163.96	2246.66	5315.97	3908.87	984947	985603	1	1	hypothetical protein	AWB73679.1
A1552VC_00932	NC002505_VC1184	sufS_1	NA	655.321	689.767	746.125	697.071	31280.1	23417	26244.1	26980.4	471.245	458.13	454.466	461.28	7914.91	4069.54	9985.2	7323.22	985587	986828	1	1	Cysteine desulfurase SufS	AWB73680.1
A1552VC_00933	NC002505_VC1185	ydaM_1	NA	556.344	503.214	509.29	522.949	1153.71	942.125	1469.14	1188.32	280.698	287.783	226.604	265.028	340.131	252.468	393.432	328.677	987086	988417	1	1	putative diguanylate cyclase YdaM	AWB73681.1
A1552VC_00934	NC002505_VC1186	sanA	NA	655.968	684.984	677.77	672.907	447.082	519.221	495.358	487.22	1068.5	920.132	976.914	988.514	951.733	894.157	965.95	937.28	988518	989282	-1	1	hypothetical protein	AWB73682.1
A1552VC_00935	NC002505_VC1187	NA	NA	89.9207	126.282	121.305	112.503	79.8162	87.4593	43.7496	70.3417	175.18	149.699	181.283	168.721	255.626	241.948	269.093	255.556	989255	989584	-1	1	hypothetical protein	AWB73683.1
A1552VC_00936	NC002505_VC1188	maeA	maeA_sfcA	2531.36	3175.22	3079.81	2928.8	3161.95	3843.78	1992.72	2999.48	4087.54	4883.28	5350.37	4773.73	11963.7	10560.1	12437.7	11653.8	989627	991315	-1	1	NAD-dependent malic enzyme	AWB73684.1
A1552VC_00937	NC002505_VC1189	NA	NA	1301.59	1358.49	1536.54	1398.87	3578.89	3303.53	5121.52	4001.31	3454.43	3111.41	3412.9	3326.25	855.609	1890.5	428.693	1058.27	991781	992131	1	1	hypothetical protein	AWB73685.1
A1552VC_00938	NC002505_VC1190	purC	purC_hemH	966.486	735.688	481.371	727.848	1038.73	1329.6	842.532	1070.29	361.629	614.281	430.547	468.819	2151.7	1898.02	1984.79	2011.5	992333	993439	-1	1	Phosphoribosylaminoimidazole-succinocarboxamide synthase	AWB73686.1
A1552VC_00939	NC002505_VC1191	NA	NA	204.424	162.636	135.747	167.602	322.055	366.444	465.721	384.74	123.958	169.056	123.373	138.796	517.591	518.461	451.89	495.981	993605	994003	-1	1	hypothetical protein	AWB73687.1
A1552VC_00940	NC002505_VC1193	NA	NA	744.595	911.717	852.026	836.113	438.152	552.433	423.383	471.322	542.956	589.762	613.089	581.936	1126.02	748.387	1288.86	1054.42	994295	994477	-1	1	hypothetical protein	AWB73688.1
A1552VC_00941	NC002505_VC1194	esiB	NA	791.82	833.269	953.114	859.401	373.406	375.3	379.633	376.113	876.925	713.651	715.061	768.545	276.753	288.535	343.325	302.871	994628	995644	-1	1	Secretory immunoglobulin A-binding protein EsiB	AWB73689.1
A1552VC_00942	NC002505_VC1195	yiaD_1	NA	2391.63	2849.95	2891.11	2710.9	701.601	986.409	589.913	759.308	2870.5	2521.65	2895.49	2762.55	2310.14	2048.3	2669.59	2342.68	995745	996416	-1	1	putative lipoprotein YiaD	AWB73690.1
A1552VC_00943	NC002505_VC1196	NA	NA	2098.58	1929.63	1970.73	1999.65	428.663	615.537	557.454	533.885	2446.38	1777.03	2070.91	2098.1	558.787	513.952	680.155	584.298	996516	997199	-1	1	hypothetical protein	AWB73691.1
A1552VC_00944	NC002505_VC1197	NA	NA	2222.79	1922.93	1981.32	2042.35	12374.9	10540.5	11630.3	11515.2	1552.03	1880.27	1603.85	1678.72	4311.85	4430.21	3737.61	4159.89	997330	998013	-1	1	hypothetical protein	AWB73692.1
A1552VC_00945	NC002505_VC1198	NA	NA	4149.94	4076.42	4056.03	4094.13	4323.47	4602.13	3615.69	4180.43	1666.77	1640.23	1484.25	1597.09	744.697	767.923	743.253	751.958	998226	1001261	1	1	putative FAD-linked oxidoreductase	AWB73693.1
A1552VC_00946	NC002505_VC1199	NA	NA	327.337	307.095	244.536	292.989	286.892	267.913	420.56	325.122	206.938	158.732	122.114	162.595	66.5474	30.0557	53.8186	50.1405	1001317	1001778	1	1	hypothetical protein	AWB73694.1
A1552VC_00947	NC002505_VC1200	vesB	NA	1614.69	1457.98	1372.87	1481.85	2126.57	2141.09	2207.24	2158.3	1095.13	837.539	814.515	915.729	1089.05	1146.62	1398.35	1211.34	1002028	1003239	1	1	Trypsin	AWB73695.1
A1552VC_00948	NC002505_VC1201	NA	NA	5186.94	4682.95	6291.52	5387.14	1288.22	1549.91	1409.86	1416	7231.56	4878.12	5998.71	6036.13	3679.12	2820.73	4139.39	3546.41	1003314	1004039	-1	1	hypothetical protein	AWB73696.1
A1552VC_00949	NC002505_VC1202	hutH	NA	62.7504	105.235	62.5782	76.8545	6330.59	6837.33	9883.17	7683.7	45.0756	138.084	59.1688	80.7762	6080.1	4080.06	3819.26	4659.81	1004188	1005723	-1	1	Histidine ammonia-lyase	AWB73697.1
A1552VC_00950	NC002505_VC1203	hutU	hutH	64.0442	110.018	80.8703	84.9776	8082.64	8004.19	11779.9	9288.92	52.2467	130.341	59.1688	80.5856	6909.31	5007.28	4607.98	5508.19	1005735	1007432	-1	1	Urocanate hydratase	AWB73698.1
A1552VC_00951	NC002505_VC1204	hutG_1	hutG	18.7604	31.5705	19.2548	23.1952	1907.77	1864.32	2262.28	2011.46	9.22001	27.1007	15.1069	17.1425	2261.55	1845.42	1452.17	1853.05	1007451	1008461	-1	1	Formimidoylglutamase	AWB73699.1
A1552VC_00952	NC002505_VC1205	hutI	NA	105.447	92.7981	42.3606	80.2017	1225.15	1160.22	1280.03	1221.8	14.3422	69.6874	27.696	37.2419	1697.49	1423.14	1376.08	1498.9	1008451	1009659	-1	1	Imidazolonepropionase	AWB73700.1
A1552VC_00953	NC002505_VC1206	yurK	NA	233.535	181.769	107.827	174.377	925.979	960.946	1162.89	1016.61	112.689	150.989	90.6415	118.107	446.818	495.919	320.128	420.955	1009763	1010473	-1	1	putative HTH-type transcriptional regulator YurK	AWB73701.1
A1552VC_00954	NC002505_VC1207	NA	NA	369.386	309.965	374.507	351.286	1483.02	996.372	2315.9	1598.43	509.149	393.605	392.78	431.845	475.338	500.427	425.909	467.225	1010590	1011537	-1	1	hypothetical protein	AWB73702.1
A1552VC_00955	NC002505_VC1208	NA	NA	4868.65	6419.33	6966.4	6084.79	3194.32	3926.81	2317.32	3146.15	6473.47	6511.9	7139.28	6708.22	4819.93	4207.8	4495.71	4507.81	1011676	1011996	-1	1	hypothetical protein	AWB73703.1
A1552VC_00956	NC002505_VC1209	yeiP	NA	7676.9	9304.68	9696.74	8892.77	3642.52	4678.52	2691.3	3670.78	11045.6	8839.97	11258.4	10381.3	5848.77	5670.01	6050.88	5856.55	1012001	1012567	-1	1	Elongation factor P-like protein	AWB73704.1
A1552VC_00957	NC002505_VC1210	NA	NA	736.832	727.078	807.74	757.217	741.23	701.889	681.646	708.255	825.703	680.097	871.166	792.322	741.528	737.867	732.118	737.171	1012786	1013553	1	1	hypothetical protein	AWB73705.1
A1552VC_00958	NC002505_VC1211	yjcC_1	NA	804.758	817.006	927.12	849.628	828.302	647.642	952.611	809.518	1182.21	854.316	913.969	983.498	516.534	473.377	446.323	478.745	1013662	1015761	1	1	Putative cyclic-di-GMP phosphodiesterase YjcC	AWB73706.1
A1552VC_00959	NC002505_VC1212	polB	NA	634.62	703.161	797.15	711.644	533.038	638.785	484.068	551.964	909.707	823.344	907.674	880.242	909.481	806.995	932.546	883.007	1015733	1018096	-1	1	DNA polymerase II	AWB73707.1
A1552VC_00960	NC002505_VC1213	uvrY	varA	8757.24	7142.58	6177.91	7359.24	6317.76	6510.74	6998.52	6609	3669.56	4041.87	3268.13	3659.85	3565.04	3917.76	3180.86	3554.55	1018472	1019116	1	1	Response regulator UvrY	AWB73708.1
A1552VC_00961	NC002505_VC1214	uvrC	NA	2847.06	2951.36	3362.86	3053.76	1404.88	1534.41	1409.86	1449.72	3983.04	2619.73	2556.85	3053.21	1705.94	1962.64	1809.42	1826	1019116	1020948	1	1	UvrABC system protein C	AWB73709.1
A1552VC_00962	NC002505_VC1215	pgsA	NA	2866.46	2608.87	3131.8	2869.04	538.62	564.611	588.502	563.911	3640.88	2219.67	2390.67	2750.41	640.122	661.225	689.434	663.594	1020996	1021553	1	1	CDP-diacylglycerol--glycerol-3-phosphate 3-phosphatidyltransferase	AWB73710.1
A1552VC_00963	NA	NA	NA	53.6936	50.7041	45.2489	49.8822	11.7213	6.64248	14.1128	10.8255	76.8334	37.4247	50.3564	54.8715	11.6194	16.5306	16.7023	14.9508	NA	NA	NA	NA	NA	NA
A1552VC_00964	NA	NA	NA	426.315	788.305	1065.76	760.125	101.026	112.922	114.313	109.421	1143.28	652.997	728.909	841.729	192.248	142.765	128.979	154.664	NA	NA	NA	NA	NA	NA
A1552VC_00965	NA	NA	NA	220.597	347.275	495.812	354.561	37.9545	56.4611	40.927	45.1142	657.694	227.129	331.093	405.305	87.6735	58.6086	58.4581	68.2467	NA	NA	NA	NA	NA	NA
A1552VC_00966	NA	NA	NA	82.8047	126.282	198.325	135.804	14.512	17.7133	15.524	15.9164	346.262	72.2684	119.596	179.376	11.6194	15.0278	10.207	12.2847	NA	NA	NA	NA	NA	NA
A1552VC_00967	NC002505_VC1216	pleD_2	NA	1469.78	1274.3	1740.64	1494.91	6466.78	5245.35	5815.87	5842.67	2734.24	1291.8	1486.77	1837.6	439.424	611.633	417.558	489.538	1022446	1023564	1	1	Response regulator PleD	AWB73711.1
A1552VC_00968	NC002505_VC1217	NA	NA	224.478	250.65	292.674	255.934	449.873	492.651	670.356	537.627	204.889	393.605	328.575	309.023	1075.32	763.415	672.732	837.156	1023561	1024046	-1	1	hypothetical protein	AWB73712.1
A1552VC_00969	NC002505_VC1219	pheS	NA	2433.03	2733.24	3256.96	2807.74	1135.85	1485.7	791.726	1137.76	2702.49	3012.04	3463.26	3059.26	2530.91	2333.82	4178.36	3014.37	1024337	1025320	1	1	Phenylalanine--tRNA ligase alpha subunit	AWB73713.1
A1552VC_00970	NC002505_VC1220	pheT	NA	9408.68	10951.1	12989.3	11116.4	8020.13	9008.31	4887.25	7305.23	10123.6	11272.6	12080.5	11158.9	9043.05	8468.19	9644.66	9051.97	1025347	1027734	1	1	Phenylalanine--tRNA ligase beta subunit	AWB73714.1
A1552VC_00971	NC002505_VC1222	ihfA	NA	2163.92	2151.58	1254.45	1856.65	36571.4	25680.9	40873.4	34375.2	3798.64	3215.94	3054.12	3356.23	4835.77	4636.09	3786.79	4419.55	1028173	1028469	1	1	Integration host factor subunit alpha	AWB73715.1
A1552VC_00972	NC002505_VC1224	NA	NA	1680.03	1332.66	740.348	1251.01	10944.3	9745.63	13181.3	11290.4	1662.67	2948.81	1518.25	2043.24	11271.9	7339.6	8592.41	9067.96	1028598	1029377	-1	1	hypothetical protein	AWB73716.1
A1552VC_00973	NA	NA	NA	469.011	402.763	172.331	348.035	651.925	662.034	578.623	630.861	514.271	685.259	417.958	539.163	1876	1137.61	1337.11	1450.24	1029444	1029548	-1	1	hypothetical protein	AWB73717.1
A1552VC_00974	NC002505_VC1226	tpm	NA	685.079	657.24	690.286	677.535	528.573	659.82	498.18	562.191	817.507	748.494	805.702	790.568	1367.92	1326.96	1848.39	1514.42	1029846	1030502	1	1	Thiopurine S-methyltransferase	AWB73718.1
A1552VC_00975	NC002505_VC1228	purT	NA	472.245	517.564	494.849	494.886	1076.68	1448.06	715.517	1080.09	301.187	397.476	410.405	369.689	1778.82	1714.68	2137.9	1877.13	1030595	1031770	-1	1	Formate-dependent phosphoribosylglycinamide formyltransferase	AWB73719.1
A1552VC_00976	NC002505_VC1229	NA	NA	67.9257	48.7907	47.1743	54.6303	82.6069	111.815	90.3217	94.9146	40.9778	46.4583	45.3208	44.2523	186.966	192.356	195.788	191.704	1031924	1032799	-1	1	hypothetical protein	AWB73720.1
A1552VC_00977	NC002505_VC1231	cdd	NA	2009.95	2036.77	2165.21	2070.64	474.99	552.433	519.35	515.591	2530.38	2677.8	2627.34	2611.84	1252.78	1248.81	1135.76	1212.45	1032958	1033845	-1	1	Cytidine deaminase	AWB73721.1
A1552VC_00978	NC002505_VC1232	yohK_1	NA	404.967	483.124	480.408	456.166	403.546	447.26	352.819	401.208	433.34	584.6	624.419	547.453	429.917	428.294	433.332	430.514	1034015	1034689	-1	1	Inner membrane protein YohK	AWB73722.1
A1552VC_00979	NC002505_VC1233	cidA_1	NA	271.703	287.961	284.009	281.224	269.589	285.627	215.925	257.047	340.116	285.202	331.093	318.804	245.063	244.954	230.121	240.046	1034680	1035021	-1	1	Holin-like protein CidA	AWB73723.1
A1552VC_00980	NC002505_VC1234	sbcB	NA	652.734	723.251	832.772	736.252	644.111	790.455	461.487	632.018	881.023	896.903	1015.94	931.289	1398.55	1310.43	1415.98	1374.99	1035086	1036510	-1	1	Exodeoxyribonuclease I	AWB73724.1
A1552VC_00981	NC002505_VC1235	tcyP	NA	1251.77	722.294	2085.3	1353.12	363.917	1171.29	683.058	739.422	1697.51	2595.21	1160.71	1817.81	4586.49	4347.56	5580.43	4838.16	1036656	1038029	-1	1	L-cystine uptake protein TcyP	AWB73725.1
A1552VC_00982	NC002505_VC1236	msrB_1	NA	122.266	139.675	117.454	126.465	648.018	533.613	588.502	590.044	132.153	165.185	180.024	159.121	366.539	315.585	468.593	383.572	1038375	1038821	1	1	Peptide methionine sulfoxide reductase MsrB	AWB73726.1
A1552VC_00983	NC002505_VC1237	cobT	NA	245.179	289.874	291.711	275.588	272.938	397.442	241.328	303.903	204.889	258.101	280.737	247.909	628.503	556.03	862.025	682.186	1039432	1040457	1	1	Nicotinate-nucleotide--dimethylbenzimidazole phosphoribosyltransferase	AWB73727.1
A1552VC_00984	NC002505_VC1238	cobS	NA	130.676	154.982	157.89	147.849	189.215	308.875	135.482	211.191	111.665	134.213	124.632	123.503	385.552	374.193	460.241	406.662	1040457	1041242	1	1	Adenosylcobinamide-GDP ribazoletransferase	AWB73728.1
A1552VC_00985	NC002505_VC1239	cobP	cobU	128.088	168.376	197.362	164.609	302.52	445.046	201.812	316.46	163.911	157.442	203.943	175.099	558.787	551.522	578.086	562.798	1041251	1041790	1	1	Bifunctional adenosylcobalamin biosynthesis protein CobP	AWB73729.1
A1552VC_00986	NC002505_VC1240	cobC	NA	185.017	238.214	269.568	230.933	271.263	388.585	255.441	305.096	198.742	172.928	246.746	206.139	533.435	586.086	656.958	592.16	1041797	1042399	1	1	Adenosylcobalamin/alpha-ribazole phosphatase	AWB73730.1
A1552VC_00987	NC002505_VC1242	astE	NA	2090.17	1775.6	1435.45	1767.07	8952.81	9776.63	7800.12	8843.18	1301.05	1193.72	1049.93	1181.57	2396.76	2392.43	2305.85	2365.01	1042715	1043743	1	1	Succinylglutamate desuccinylase	AWB73731.1
A1552VC_00988	NC002505_VC1244	btuC	NA	412.729	407.546	412.053	410.776	318.706	319.946	347.174	328.609	390.314	489.102	479.645	453.02	440.48	408.757	579.941	476.393	1043812	1044819	1	1	Vitamin B12 import system permease protein BtuC	AWB73732.1
A1552VC_00989	NC002505_VC1245	btuD	NA	399.791	400.849	465.004	421.882	257.868	288.948	194.756	247.191	452.805	425.867	479.645	452.772	456.325	474.88	613.346	514.85	1044806	1045561	1	1	Vitamin B12 import ATP-binding protein BtuD	AWB73733.1
A1552VC_00990	NC002505_VC1246	NA	NA	3464.86	3934.83	4520.07	3973.25	735.09	1059.48	815.717	870.094	5671.33	2893.32	4601.32	4388.65	1187.29	1278.87	1453.1	1306.42	1045946	1046521	-1	1	hypothetical protein	AWB73734.1
A1552VC_00991	NC002505_VC1247	NA	NA	6681.95	7468.81	6366.61	6839.12	18215.9	11450.5	21798.6	17155	9337.82	7766.27	7749.85	8284.65	3372.79	3732.92	3147.46	3417.72	1046700	1047050	-1	1	hypothetical protein	AWB73735.1
A1552VC_00992	NC002505_VC1248	mcpP_2	NA	132.617	83.2312	64.5037	93.4506	71324.4	47815.9	78862.1	66000.8	67.6134	129.051	76.7935	91.1525	1504.18	1609.48	1280.51	1464.72	1047143	1048753	-1	1	Methyl-accepting chemotaxis protein McpP	AWB73736.1
A1552VC_00993	NC002505_VC1249	NA	NA	644.324	319.531	313.854	425.903	12359.8	8099.4	12535	10998	292.991	329.079	276.96	299.677	1737.63	2958.98	835.116	1843.91	1048984	1049496	-1	1	hypothetical protein	AWB73737.1
A1552VC_00994	NC002505_VC1250	NA	NA	3992.09	4155.82	4321.75	4156.55	3764.2	3498.37	4174.55	3812.37	5104.81	4336.1	5121.25	4854.05	2364.02	2448.04	2934.04	2582.03	1049762	1050661	-1	1	hypothetical protein	AWB73738.1
A1552VC_00995	NC002505_VC1252	pncC_2	NA	1145.68	1296.3	1107.15	1183.05	3348.37	2808.66	3027.19	3061.41	1434.22	1245.34	1329.41	1336.32	2087.26	1782.3	2316.98	2062.18	1050834	1052072	1	1	Nicotinamide-nucleotide amidohydrolase PncC	AWB73739.1
A1552VC_00996	NC002505_VC1253	NA	NA	327.337	295.614	312.891	311.948	536.387	446.153	615.316	532.619	485.587	432.32	401.592	439.833	305.273	241.948	316.416	287.879	1052322	1052576	1	1	hypothetical protein	AWB73740.1
A1552VC_00997	NC002505_VC1254	ascD	NA	1110.75	1254.21	1336.29	1233.75	2202.48	1873.18	1782.44	1952.7	1236.51	1240.18	1379.77	1285.48	2449.58	2209.09	2167.59	2275.42	1052774	1053052	-1	1	CDP-6-deoxy-L-threo-D-glycero-4-hexulose-3- dehydrase reductase	AWB73741.1
A1552VC_00998	NC002505_VC1255	nrdB	NA	8488.77	9545.76	10091.5	9375.33	19131.9	16204.3	14279.3	16538.5	9344.99	9451.68	10209.8	9668.81	21238.1	18521.8	19110.2	19623.4	1053052	1054197	-1	1	Ribonucleoside-diphosphate reductase 1 subunit beta	AWB73742.1
A1552VC_00999	NC002505_VC1256	nrdA	NA	14529.6	16042.6	17312	15961.4	17835.3	16267.4	8375.92	14159.5	15877.9	16544.3	18133.3	16851.8	36423.6	27268	37172.9	33621.5	1054281	1056566	-1	1	Ribonucleoside-diphosphate reductase 1 subunit alpha	AWB73743.1
A1552VC_01000	NC002505_VC1257	ubiG_1	ubiG	2466.03	2211.85	2592.66	2423.51	1115.19	1248.79	1083.86	1149.28	2590.82	2264.84	2289.96	2381.87	1643.61	1726.7	1621.05	1663.79	1057015	1057752	-1	1	Ubiquinone biosynthesis O-methyltransferase	AWB73744.1
A1552VC_01001	NC002505_VC1258	gyrA	NA	26840.4	30003.4	30417.8	29087.2	25279.4	28692.2	21352.6	25108.1	34360.9	33421.6	34414.8	34065.8	59178.6	56491.2	54223.1	56631	1058104	1060788	1	1	DNA gyrase subunit A	AWB73745.1
A1552VC_01002	NC002505_VC1259	glpE_1	NA	1657.39	1970.76	2270.15	1966.1	161.307	242.451	172.176	191.978	1908.54	2009.32	2608.46	2175.44	1327.78	763.415	1119.98	1070.39	1061016	1061999	1	1	Thiosulfate sulfurtransferase GlpE	AWB73746.1
A1552VC_01003	NC002505_VC1260	btr_1	NA	246.473	210.47	242.611	233.185	267.356	286.734	333.061	295.717	228.451	234.872	205.202	222.842	261.964	241.948	230.121	244.678	1062026	1062925	-1	1	HTH-type transcriptional activator Btr	AWB73747.1
A1552VC_01004	NC002505_VC1261	setA	NA	459.307	507.041	532.396	499.581	132.283	168.276	138.305	146.288	509.149	398.767	474.609	460.842	196.473	178.831	198.572	191.292	1063176	1064390	1	1	Sugar efflux transporter A	AWB73748.1
A1552VC_01005	NC002505_VC1262	NA	NA	219.303	186.553	154.039	186.631	892.49	698.568	795.96	795.672	166.985	212.934	222.827	200.915	205.98	168.312	150.321	174.871	1064573	1064749	1	1	hypothetical protein	AWB73749.1
A1552VC_01006	NC002505_VC1263	ribA	NA	2279.72	2360.13	2341.39	2327.08	1870.94	2188.7	1861.47	1973.7	2282.46	2091.91	2057.06	2143.81	1543.27	1681.62	1551.46	1592.11	1064920	1065570	1	1	GTP cyclohydrolase-2	AWB73750.1
A1552VC_01007	NC002505_VC1264	irpA	NA	11757.6	11580.6	12144	11827.4	3020.73	2993.55	2605.22	2873.16	6810.51	7774.02	7671.8	7418.77	297.879	450.835	403.639	384.118	1065750	1067012	1	1	Iron-regulated protein A	AWB73751.1
A1552VC_01008	NC002505_VC1265	NA	NA	4628.65	5063.71	5404.83	5032.4	922.072	875.701	807.25	868.341	3409.35	3612.13	3663.43	3561.64	180.629	259.982	222.697	221.103	1067219	1068604	1	1	hypothetical protein	AWB73752.1
A1552VC_01009	NC002505_VC1266	NA	NA	3002.32	3158.96	3134.69	3098.65	868.489	685.283	928.62	827.464	2328.56	2439.06	2390.67	2386.1	224.993	214.898	186.509	208.8	1068614	1069621	1	1	hypothetical protein	AWB73753.1
A1552VC_01010	NC002505_VC1267	NA	NA	3458.39	3198.18	3166.46	3274.34	598.342	481.58	1007.65	695.858	2695.32	2399.05	2237.08	2443.82	273.584	250.965	269.093	264.547	1069602	1070684	1	1	hypothetical protein	AWB73754.1
A1552VC_01011	NC002505_VC1268	NA	NA	1416.09	1172.89	1428.71	1339.23	1361.34	954.303	1473.37	1263.01	1986.4	1445.37	1527.06	1652.94	1026.73	984.324	940.897	983.984	1070934	1072505	1	1	hypothetical protein	AWB73755.1
A1552VC_01012	NC002505_VC1269	NA	NA	556.991	461.12	640.223	552.778	2785.19	2396.83	2823.96	2668.66	693.549	678.807	757.864	710.073	4937.18	4365.59	5177.72	4826.83	1072651	1073199	1	1	hypothetical protein	AWB73756.1
A1552VC_01013	NC002505_VC1270	gloC	NA	1926.5	1836.83	2252.82	2005.38	2765.1	2507.54	2622.15	2631.6	2523.21	2279.04	2607.2	2469.82	5981.87	5685.03	7156.01	6274.31	1073263	1073919	1	1	Hydroxyacylglutathione hydrolase GloC	AWB73757.1
A1552VC_01014	NC002505_VC1271	NA	NA	31.0517	38.2672	39.4724	36.2638	324.288	272.342	307.658	301.429	44.0511	28.3912	31.4727	34.6384	126.757	144.267	151.249	140.758	1073913	1074587	-1	1	hypothetical protein	AWB73758.1
A1552VC_01015	NC002505_VC1272	NA	NA	429.549	535.741	705.69	556.993	123.91	158.312	98.7893	127.004	472.269	416.834	592.947	494.017	122.532	148.776	139.186	136.831	1074760	1075158	1	1	hypothetical protein	AWB73759.1
A1552VC_01016	NC002505_VC1273	NA	NA	91.8614	54.5308	83.7585	76.7169	54.141	58.6753	45.1608	52.659	118.836	81.302	56.6509	85.5962	38.0271	31.5585	29.693	33.0928	1075520	1076638	1	1	Monocarboxylate 2-oxoacid-binding periplasmic protein	AWB73760.1
A1552VC_01017	NC002505_VC1274	NA	NA	128.735	109.062	108.79	115.529	142.888	151.67	135.482	143.347	119.86	94.207	110.784	108.284	78.1667	90.1671	73.3046	80.5461	1076740	1077273	1	1	hypothetical protein	AWB73761.1
A1552VC_01018	NC002505_VC1275	dctM_2	NA	258.118	249.694	218.542	242.118	544.759	429.547	437.496	470.601	195.669	201.319	185.06	194.016	148.939	138.256	166.095	151.097	1077283	1078566	1	1	C4-dicarboxylate TRAP transporter large permease protein DctM	AWB73762.1
A1552VC_01019	NC002505_VC1276	nreB	NA	282.053	240.127	215.654	245.945	881.327	845.809	683.058	803.398	157.765	172.928	173.73	168.141	394.003	471.874	399.928	421.935	1078673	1080028	1	1	Oxygen sensor histidine kinase NreB	AWB73763.1
A1552VC_01020	NC002505_VC1277	nreC	NA	129.382	103.322	123.231	118.645	733.416	633.25	554.631	640.432	103.469	99.3691	85.6059	96.148	179.572	241.948	189.293	203.604	1080021	1080659	1	1	Oxygen regulatory protein NreC	AWB73764.1
A1552VC_01021	NC002505_VC1278	hosA_1	NA	1020.18	1061.92	1147.59	1076.56	461.594	611.108	506.648	526.45	1749.75	1347.29	1174.56	1423.87	1118.63	892.654	987.292	999.525	1080661	1081140	-1	1	Transcriptional regulator HosA	AWB73765.1
A1552VC_01022	NC002505_VC1279	betS	NA	20678.5	14918.5	14631.7	16742.9	9030.95	10763	8083.79	9292.59	17239.4	16181.7	11232	14884.3	4645.64	4572.97	3881.43	4366.68	1081515	1083119	1	1	Glycine betaine/proline betaine transporter BetS	AWB73766.1
A1552VC_01023	NC002505_VC1280	deaA	NA	276.878	261.174	178.107	238.72	1577.9	1948.46	1075.39	1533.92	61.4667	105.822	67.9811	78.4231	742.584	770.929	789.648	767.72	1083284	1084567	-1	1	Chitin disaccharide deacetylase	AWB73767.1
A1552VC_01024	NC002505_VC1281	gmuB	NA	309.224	133.935	89.535	177.565	502.339	490.437	462.898	485.225	93.2245	87.7545	46.5797	75.8529	63.3784	66.1225	54.7465	61.4158	1084822	1085127	1	1	PTS system oligo-beta-mannoside-specific EIIB component	AWB73768.1
A1552VC_01025	NC002505_VC1282	licC	NA	543.406	297.528	269.568	370.167	1263.66	1227.75	946.966	1146.13	222.305	237.453	185.06	214.939	198.586	222.412	202.284	207.76	1085215	1086546	1	1	Lichenan permease IIC component	AWB73769.1
A1552VC_01026	NC002505_VC1283	chbA	NA	122.913	90.8847	75.0939	96.2972	295.264	247.986	201.812	248.354	80.9312	78.7209	59.1688	72.9403	71.8289	76.642	66.8092	71.7601	1086593	1086928	1	1	PTS system N,N'-diacetylchitobiose-specific EIIA component	AWB73770.1
A1552VC_01027	NC002505_VC1284	licH	NA	381.031	329.098	274.381	328.17	1223.48	1145.83	924.386	1097.9	262.258	335.532	281.996	293.262	420.41	471.874	420.342	437.542	1086910	1088232	1	1	putative 6-phospho-beta-glucosidase	AWB73771.1
A1552VC_01028	NC002505_VC1285	chbG	NA	413.376	384.586	369.693	389.218	1237.43	1143.61	1267.33	1216.12	412.851	375.538	356.271	381.554	674.98	653.711	650.462	659.718	1088255	1089013	1	1	Chitooligosaccharide deacetylase ChbG	AWB73772.1
A1552VC_01029	NC002505_VC1286	galR_1	NA	802.817	769.171	740.348	770.779	1536.6	1357.28	1597.56	1497.15	784.725	858.187	805.702	816.205	1529.53	1474.23	1446.61	1483.46	1089114	1090136	1	1	HTH-type transcriptional regulator GalR	AWB73773.1
A1552VC_01030	NC002505_VC1287	opgH	mdoH_opgH	2677.57	2495.02	3485.13	2885.91	1528.79	1794.58	1309.66	1544.34	3221.88	2582.31	2973.55	2925.91	2128.46	2688.48	2542.46	2453.13	1090282	1092447	-1	1	Glucans biosynthesis glucosyltransferase H	AWB73774.1
A1552VC_01031	NC002505_VC1288	mdoG	mdoG_opgG	5584.14	4676.26	5997.88	5419.43	4900.6	5031.68	4878.78	4937.02	5216.47	4687.12	4787.63	4897.08	4732.26	5300.32	5230.61	5087.73	1092466	1094103	-1	1	Glucans biosynthesis protein G	AWB73775.1
A1552VC_01032	NC002505_VC1289	pctA_2	NA	7232.47	8550.81	10402.4	8728.57	2963.8	4595.49	2407.64	3322.31	9843.89	7095.21	8972.25	8637.12	3775.24	3941.8	4260.02	3992.35	1094508	1096391	1	1	Methyl-accepting chemotaxis protein PctA	AWB73776.1
A1552VC_01033	NC002505_VC1290	polC_1	NA	399.791	403.719	487.147	430.219	436.477	408.513	293.545	379.512	548.078	503.298	488.457	513.278	980.253	1115.07	987.292	1027.54	1096530	1097231	-1	1	DNA polymerase III PolC-type	AWB73777.1
A1552VC_01034	NC002505_VC1291	hrp1	NA	2966.74	3023.11	3062.48	3017.44	3118.41	2966.98	2677.19	2920.86	3482.09	3708.92	3446.9	3545.97	6189.96	6081.77	5783.64	6018.46	1097237	1099126	-1	1	Hypoxic response protein 1	AWB73778.1
A1552VC_01035	NC002505_VC1293	aspC	NA	3272.72	3472.75	3853.86	3533.11	3673.22	4943.11	2654.61	3756.98	1905.47	1659.59	1777.58	1780.88	930.607	979.816	963.167	957.863	1099431	1100621	-1	1	Aspartate aminotransferase	AWB73779.1
A1552VC_01036	NC002505_VC1294; overlaps another CDS with the same product name	rpfG_1	NA	38.8147	29.6571	36.5842	35.0187	49.1176	45.3903	53.6285	49.3788	16.3911	10.3241	23.9193	16.8782	2.11261	4.50835	5.56744	4.0628	1100990	1101181	-1	1	Cyclic di-GMP phosphodiesterase response regulator RpfG	AWB73780.1
A1552VC_01037	NC002505_VC1295; overlaps another CDS with the same product name	rpfG_2	NA	242.592	224.82	300.375	255.929	861.233	593.395	747.976	734.201	123.958	101.95	118.338	114.748	49.6464	58.6086	62.1697	56.8083	1101181	1102440	-1	1	Cyclic di-GMP phosphodiesterase response regulator RpfG	AWB73781.1
A1552VC_01038	NC002505_VC1296	thiD	NA	1286.06	1075.31	1234.23	1198.53	564.853	634.357	774.79	658	1701.6	1268.57	1198.48	1389.55	764.767	764.917	705.209	744.964	1102976	1103824	1	1	Hydroxymethylpyrimidine/phosphomethylpyrimidine kinase	AWB73782.1
A1552VC_01039	NC002505_VC1297	asnS	NA	14780	17249	20944.4	17657.8	11351.8	11745	10715.8	11270.9	20397.7	16515.9	19754.8	18889.5	11551.8	11246.8	13399	12065.9	1103890	1105290	-1	1	Asparagine--tRNA ligase	AWB73783.1
A1552VC_01040	NC002505_VC1298	mcpP_3	NA	1949.14	1380.49	853.952	1394.53	33172.8	23325.1	35435.7	30644.5	407.729	743.332	496.01	549.024	4538.95	5456.61	4439.1	4811.56	1105437	1107068	-1	1	Methyl-accepting chemotaxis protein McpP	AWB73784.1
A1552VC_01041	NC002505_VC1299	queD	NA	1408.33	1375.71	1650.14	1478.06	247.263	318.839	279.433	281.845	1790.73	1289.22	1488.03	1522.66	355.976	344.138	358.172	352.762	1107472	1107834	1	1	6-carboxy-5,6,7,8-tetrahydropterin synthase	AWB73785.1
A1552VC_01042	NC002505_VC1300	sdaA_1	NA	2400.69	2771.5	4540.29	3237.49	2177.36	1994.96	1399.99	1857.44	4303.69	3746.34	4834.21	4294.75	3222.79	3282.08	3268.09	3257.65	1107923	1109284	-1	1	L-serine dehydratase 1	AWB73786.1
A1552VC_01043	NC002505_VC1301	sdaC_1	NA	4495.39	4177.83	4618.27	4430.5	5092.61	5183.35	4369.31	4881.76	3092.8	3072.7	3059.15	3074.88	3150.96	3650.26	3331.18	3377.47	1109377	1110630	-1	1	Serine transporter	AWB73787.1
A1552VC_01044	NC002505_VC1302	nudL	NA	633.326	447.727	403.389	494.814	2306.3	2258.44	2394.94	2319.89	415.925	467.164	362.566	415.218	636.953	742.376	582.725	654.018	1110929	1111543	-1	1	putative Nudix hydrolase NudL	AWB73788.1
A1552VC_01045	NC002505_VC1303	pabB	NA	1828.17	1850.22	1886.97	1855.12	989.051	894.521	937.087	940.22	1925.96	1957.7	1943.76	1942.47	1293.98	1304.42	1454.96	1351.12	1111740	1113116	-1	1	Aminodeoxychorismate synthase component 1	AWB73789.1
A1552VC_01046	NC002505_VC1304	fumB	NA	2993.91	2828.91	2742.85	2855.22	18717.7	15944.2	15785.1	16815.7	2135.97	2806.85	2449.84	2464.22	21646.9	20090.7	17027.1	19588.2	1113292	1114809	1	1	Fumarate hydratase class I, anaerobic	AWB73790.1
A1552VC_01047	NC002505_VC1305	NA	NA	420.492	435.29	377.395	411.059	744.021	810.383	666.122	740.175	473.294	495.555	434.324	467.724	977.084	755.901	740.469	824.485	1114958	1115143	1	1	hypothetical protein	AWB73791.1
A1552VC_01048	NC002505_VC1306	NA	NA	1123.04	1281	1126.41	1176.81	1796.7	1832.22	1508.65	1712.52	1469.05	1299.54	1518.25	1428.95	2500.28	2485.61	2768.87	2584.92	1115368	1116741	1	1	hypothetical protein	AWB73792.1
A1552VC_01049	NC002505_VC1307	NA	NA	796.995	887.8	798.113	827.636	2568.63	2262.87	2184.66	2338.72	975.272	988.529	1136.8	1033.53	2383.03	2565.25	2619.48	2522.59	1116738	1117757	1	1	hypothetical protein	AWB73793.1
A1552VC_01050	NC002505_VC1308	tyrR	NA	3157.57	3309.16	3614.13	3360.29	3242.88	3350.03	3193.72	3262.21	3270.03	3209.49	3585.38	3354.97	3324.2	3639.74	3571.51	3511.82	1117871	1119412	1	1	Transcriptional regulatory protein TyrR	AWB73794.1
A1552VC_01051	NC002505_VC1309	ydaF	NA	967.779	1058.09	1044.57	1023.48	1577.35	1380.53	1742.93	1566.93	917.903	1027.24	985.726	976.958	1066.87	1182.69	1160.81	1136.79	1119412	1119987	1	1	Putative ribosomal N-acetyltransferase YdaF	AWB73795.1
A1552VC_01052	NC002505_VC1310	NA	NA	1372.1	1404.41	1210.17	1328.89	956.678	861.308	1378.82	1065.6	1337.93	1380.84	1368.44	1362.4	1247.5	1257.83	1239.68	1248.34	1120082	1120555	1	1	hypothetical protein	AWB73796.1
A1552VC_01053	NC002505_VC1311	rhtA	NA	529.174	488.864	472.706	496.915	221.588	210.345	241.328	224.42	567.543	552.337	546.367	555.416	368.651	342.635	355.388	355.558	1120623	1121501	-1	1	Threonine/homoserine exporter RhtA	AWB73797.1
A1552VC_01054	NC002505_VC1312	alr2	bsrV	2575.35	2535.2	3060.56	2723.7	1720.23	943.232	1576.4	1413.29	4114.17	2933.32	3604.26	3550.58	319.005	323.099	305.281	315.795	1121622	1122845	-1	1	Alanine racemase 2	AWB73798.1
A1552VC_01055	NC002505_VC1313	mcpQ_2	NA	2839.94	2587.82	3429.29	2952.35	2824.26	1374.99	3350.37	2516.54	4820.01	3688.27	4999.13	4502.47	520.76	411.763	495.502	476.008	1122957	1124588	-1	1	Methyl-accepting chemotaxis protein McpQ	AWB73799.1
A1552VC_01056	NC002505_VC1314	sdcS_2	NA	543.406	233.43	212.766	329.867	6750.33	7235.88	6336.63	6774.28	98.3467	194.867	76.7935	123.336	540.829	797.979	367.451	568.753	1124970	1126385	1	1	Sodium-dependent dicarboxylate transporter SdcS	AWB73800.1
A1552VC_01057	NC002505_VC1315	dctB_1	NA	137.145	101.408	105.902	114.818	3662.61	1648.44	3638.27	2983.11	77.8578	108.403	88.1237	91.4614	514.422	587.589	501.069	534.36	1126395	1127744	1	1	C4-dicarboxylate transport sensor protein DctB	AWB73801.1
A1552VC_01058	NC002505_VC1316	hupR1_3	NA	42.0492	39.2239	44.2861	41.8531	1637.07	813.704	955.434	1135.4	19.4645	33.5532	28.9549	27.3242	207.036	202.876	186.509	198.807	1127713	1128189	1	1	Hydrogenase transcriptional regulatory protein hupR1	AWB73802.1
A1552VC_01059	NC002505_VC1317	NA	NA	4536.79	4695.39	5010.11	4747.43	286.333	343.195	237.094	288.874	9167.76	10338.3	10294.1	9933.37	2279.51	2622.36	2305.85	2402.57	1128217	1129137	-1	1	hypothetical protein	AWB73803.1
A1552VC_01060	NC002505_VC1318	ompV	NA	51659.1	57126.3	51001.2	53262.2	12056.7	14258.1	17381.3	14565.4	114173	127866	121370	121137	35159.2	32828.3	26393.4	31460.3	1129235	1130008	-1	1	Outer membrane protein OmpV	AWB73804.1
A1552VC_01061	NC002505_VC1319	rstB	carS_vprB	3774.08	3661.22	4584.58	4006.63	838.907	905.592	632.252	792.25	6954.96	6211.21	7043.6	6736.59	2779.14	2906.39	3230.97	2972.17	1130221	1131543	-1	1	Sensor protein RstB	AWB73805.1
A1552VC_01062	NC002505_VC1320	rstA	carR_vprA	2385.16	2495.02	2827.57	2569.25	637.413	660.927	652.009	650.116	4324.18	4096.07	4770.01	4396.75	3023.15	2802.69	3142.82	2989.55	1131569	1132273	-1	1	Transcriptional regulatory protein RstA	AWB73806.1
A1552VC_01063	NC002505_VC1321	NA	NA	14435.2	12708.5	15710	14284.6	3677.68	4046.38	3248.76	3657.61	15057.3	11615.9	11882.9	12852	5849.83	5964.55	6111.19	5975.19	1132649	1135720	1	1	hypothetical protein	AWB73807.1
A1552VC_01064	NC002505_VC1322	NA	NA	97.6836	81.3179	95.3114	91.4376	1656.6	1110.4	2437.27	1734.76	62.4912	81.302	51.6153	65.1361	129.926	132.245	122.484	128.218	1135801	1135998	-1	1	hypothetical protein	AWB73808.1
A1552VC_01065	NC002505_VC1323	NA	NA	208.305	163.592	231.058	200.985	961.701	642.107	1340.71	981.507	105.518	129.051	96.9361	110.502	100.349	115.714	93.7185	103.261	1135995	1136477	-1	1	hypothetical protein	AWB73809.1
A1552VC_01066	NC002505_VC1325	mglB	NA	1705.91	1303	1273.71	1427.54	38182.3	14343.3	40386.5	30970.7	206.938	824.634	268.148	433.24	1298.2	1107.55	1026.26	1144.01	1136976	1137950	1	1	D-galactose-binding periplasmic protein	AWB73810.1
A1552VC_01067	NC002505_VC1327	mglA	NA	925.083	775.868	1177.43	959.462	7053.4	3292.46	5845.5	5397.12	188.498	241.325	181.283	203.702	516.534	515.455	519.627	517.206	1138156	1139664	1	1	Galactose/methyl galactoside import ATP-binding protein MglA	AWB73811.1
A1552VC_01068	NC002505_VC1328	mglC	NA	338.982	327.185	555.502	407.223	2056.8	1084.94	1490.31	1544.02	85.029	86.464	62.9455	78.1461	91.8987	109.703	150.321	117.308	1139675	1140682	1	1	Galactoside transport system permease protein MglC	AWB73812.1
A1552VC_01069	NC002505_VC1329	NA	NA	1176.08	1023.65	1548.09	1249.27	27.3496	26.5699	23.9917	25.9704	503.003	212.934	292.067	336.001	17.9572	15.0278	16.7023	16.5625	1141092	1141730	1	1	hypothetical protein	AWB73813.1
A1552VC_01070	NC002505_VC1330	NA	NA	251.002	257.347	279.195	262.515	51.3503	86.3523	71.9751	69.8925	242.794	169.056	167.435	193.095	63.3784	85.6587	53.8186	67.6186	1142081	1142878	1	1	hypothetical protein	AWB73814.1
A1552VC_01071	NC002505_VC1332	NA	NA	37.5209	28.7004	49.0998	38.4404	2849.94	147.242	887.693	1294.96	30.7334	56.7823	23.9193	37.145	118.306	60.1114	142.898	107.105	1143029	1144558	-1	1	hypothetical protein	AWB73815.1
A1552VC_01073	NC002505_VC1333	NA	NA	22.6419	18.1769	25.0313	21.95	980.678	58.6753	230.038	423.13	9.22001	12.9051	6.29455	9.47321	65.4911	51.0947	80.7278	65.7712	1144568	1145065	-1	1	hypothetical protein	AWB73816.1
A1552VC_01074	NC002505_VC1334	NA	NA	75.0417	60.2709	99.1624	78.1583	2576.44	174.919	605.437	1118.93	17.4156	67.1064	11.3302	31.9507	527.097	414.769	777.585	573.15	1145317	1146288	-1	1	hypothetical protein	AWB73817.1
A1552VC_01075	NC002505_VC1335	gntR_1	NA	276.878	187.509	193.511	219.3	213.773	201.489	153.829	189.697	145.471	180.671	129.668	151.937	255.626	166.809	306.209	242.882	1146921	1147625	1	1	putative D-xylose utilization operon transcriptional repressor	AWB73818.1
A1552VC_01076	NC002505_VC1336	prpB	NA	122.913	133.935	122.268	126.372	1034.82	1005.23	869.346	969.798	102.445	134.213	99.4539	112.037	360.201	356.16	455.602	390.654	1147636	1148532	1	1	2-methylisocitrate lyase	AWB73819.1
A1552VC_01077	NC002505_VC1337	prpC	NA	132.617	131.065	126.119	129.934	1307.2	1154.68	1718.93	1393.61	82.9801	127.76	130.927	113.889	182.741	160.798	248.679	197.406	1148708	1149841	1	1	2-methylcitrate synthase	AWB73820.1
A1552VC_01078	NA	NA	NA	0	0.956681	1.92548	0.960722	1.11631	0	0	0.372103	3.07334	1.29051	3.77673	2.71352	1.05631	1.50278	0.927906	1.16233	1149771	1149905	-1	1	hypothetical protein	AWB73821.1
A1552VC_01079	NC002505_VC1338	acnM	NA	128.088	135.849	139.598	134.512	941.607	1084.94	1535.47	1187.34	70.6867	134.213	89.3826	98.094	184.854	145.77	175.374	168.666	1149937	1152543	1	1	Aconitate hydratase A	AWB73822.1
A1552VC_01080	NC002505_VC1339	NA	NA	53.6936	66.011	78.9448	66.2165	331.544	540.255	698.582	523.46	40.9778	45.1678	42.8029	42.9828	103.518	97.681	113.205	104.801	1152552	1153754	1	1	2-methyl-aconitate isomerase	AWB73823.1
A1552VC_01081	NC002505_VC1340	acsA	NA	112.563	123.412	126.119	120.698	861.791	1103.76	1272.97	1079.51	75.8089	91.626	90.6415	86.0255	182.741	246.457	226.409	218.536	1153759	1155636	1	1	Acetyl-coenzyme A synthetase	AWB73824.1
A1552VC_01082	NC002505_VC1341	NA	NA	2995.85	2741.85	3487.05	3074.91	1334.55	1504.52	1655.43	1498.17	5158.08	3804.42	4730.98	4564.49	736.246	724.342	760.883	740.491	1155810	1156286	1	1	putative N-acetyltransferase	AWB73825.1
A1552VC_01083	NC002505_VC1342	rppH_2	NA	5061.43	4375.86	6183.69	5206.99	1891.03	1990.53	1934.86	1938.81	8437.33	5212.36	6156.07	6601.92	840.821	748.387	975.229	854.812	1156316	1157764	1	1	RNA pyrophosphohydrolase	AWB73826.1
A1552VC_01084	NA	NA	NA	0	0	0	0	0.558155	0	0	0.186052	0	0	2.51782	0.839273	0	0	0.927906	0.309302	1157930	1158367	1	1	hypothetical protein	AWB73827.1
A1552VC_01085	NC002505_VC1343	pepT_1	NA	302.755	189.423	252.238	248.139	1637.63	1963.96	1692.12	1764.57	47.1245	61.9443	55.392	54.8203	339.075	1122.58	106.709	522.788	1158452	1159558	-1	1	Peptidase T	AWB73828.1
A1552VC_01086	NC002505_VC1344	lly	NA	153.318	123.412	107.827	128.186	5221.54	5857.56	5175.15	5418.08	117.811	136.794	108.266	120.957	3235.47	1366.03	4149.6	2917.03	1160018	1161091	1	1	4-hydroxyphenylpyruvate dioxygenase	AWB73829.1
A1552VC_01087	NC002505_VC1345	hmgA	NA	89.9207	107.148	115.529	104.199	5640.71	5610.68	7578.55	6276.65	82.9801	121.308	99.4539	101.247	3547.08	1308.93	4087.43	2981.14	1161084	1162220	1	1	Homogentisate 1,2-dioxygenase	AWB73830.1
A1552VC_01088	NC002505_VC1346	NA	NA	126.148	141.589	131.896	133.211	5371.68	4495.85	10817.4	6894.99	155.716	150.989	164.917	157.207	3944.25	1372.04	4185.79	3167.36	1162227	1163246	1	1	hypothetical protein	AWB73831.1
A1552VC_01089	NC002505_VC1347	nagL_1	maiA	285.288	261.174	224.319	256.927	2655.14	2224.12	5501.15	3460.14	310.407	258.101	251.782	273.43	2115.78	942.246	2122.12	1726.72	1163246	1163890	1	1	Maleylpyruvate isomerase	AWB73832.1
A1552VC_01090	NC002505_VC1348	rpfG_3	NA	146.202	123.412	135.747	135.12	4826.92	3265.89	3871.13	3987.98	140.349	127.76	110.784	126.298	124.644	165.306	101.142	130.364	1163872	1165011	-1	1	Cyclic di-GMP phosphodiesterase response regulator RpfG	AWB73833.1
A1552VC_01091	NC002505_VC1349	barA_1	NA	1756.36	1534.52	2149.8	1813.56	16388.5	8882.11	15761.1	13677.3	6275.75	4330.94	4600.06	5068.92	5340.69	5718.1	5212.98	5423.92	1165133	1169128	1	1	Signal transduction histidine-protein kinase BarA	AWB73834.1
A1552VC_01092	NC002505_VC1350	NA	NA	5599.02	6378.19	5018.77	5665.33	4367.56	4780.37	4010.85	4386.26	5846.51	5507.89	4748.61	5367.67	5319.56	3596.16	3539.03	4151.59	1169234	1169707	-1	1	Hybrid peroxiredoxin hyPrx5	AWB73835.1
A1552VC_01093	NC002505_VC1353	vdcA_1	NA	2376.11	2119.05	2393.38	2296.18	11148.6	8087.22	11765.8	10333.9	2687.12	2431.32	2634.9	2584.44	4257.97	4401.66	4464.16	4374.6	1170358	1173288	1	1	Diguanylate cyclase VdcA	AWB73836.1
A1552VC_01094	NC002505_VC1354	rlmI	NA	2253.19	2185.06	2861.27	2433.17	277.403	398.549	215.925	297.292	3230.08	2472.61	2926.97	2876.55	725.683	537.997	751.604	671.761	1173330	1174523	-1	1	Ribosomal RNA large subunit methyltransferase I	AWB73837.1
A1552VC_01095	NC002505_VC1355	acyP	NA	232.241	199.946	166.554	199.581	963.934	779.385	949.789	897.702	221.28	245.196	134.703	200.393	259.852	273.507	219.914	251.091	1174769	1175044	1	1	Acylphosphatase	AWB73838.1
A1552VC_01096	NC002505_VC1356	tusE	NA	241.945	286.048	229.133	252.375	84.2814	90.7806	94.5555	89.8725	290.942	289.074	317.245	299.087	164.784	187.848	213.418	188.683	1175110	1175439	-1	1	Sulfurtransferase TusE	AWB73839.1
A1552VC_01097	NC002505_VC1358	yccA	NA	4244.39	4177.83	4015.6	4145.94	10618.9	12193.4	8689.23	10500.5	5535.08	5871.81	5249.65	5552.18	20861	16335.3	21519.1	19571.8	1175553	1176224	-1	1	Modulator of FtsH protease YccA	AWB73840.1
A1552VC_01098	NC002505_VC1359	glnQ_1	NA	227.713	166.462	170.405	188.194	9191.7	5697.04	8243.26	7710.66	234.598	170.347	146.034	183.659	161.615	144.267	124.339	143.407	1176469	1177224	-1	1	Glutamine transport ATP-binding protein GlnQ	AWB73841.1
A1552VC_01099	NC002505_VC1360	yhdY	NA	115.797	93.7547	126.119	111.89	5731.13	3465.16	4476.57	4557.62	96.2978	101.95	94.4182	97.5554	109.856	112.709	130.835	117.8	1177247	1178344	-1	1	Inner membrane amino-acid ABC transporter permease protein YhdY	AWB73842.1
A1552VC_01100	NC002505_VC1361	glnM	NA	109.328	89.928	110.715	103.324	9593.01	5811.06	8713.22	8039.1	68.6378	70.9779	35.2495	58.2884	122.532	102.189	104.853	109.858	1178347	1179552	-1	1	putative glutamine ABC transporter permease protein GlnM	AWB73843.1
A1552VC_01101	NC002505_VC1362	yhdW	NA	517.529	407.546	340.811	421.962	172189	81412.5	168413	140671	296.065	392.314	273.183	320.521	1117.57	952.765	1021.62	1030.65	1179678	1180706	-1	1	Putative amino-acid ABC transporter-binding protein YhdW	AWB73844.1
A1552VC_01102	NC002505_VC1363	cysG_1	NA	725.835	717.511	788.486	743.944	1546.09	1507.84	1450.79	1501.57	1081.81	874.964	1024.75	993.844	1317.22	1248.81	1145.04	1237.02	1181161	1182099	1	1	Siroheme synthase	AWB73845.1
A1552VC_01103	NC002505_VC1364	yidA	NA	3015.25	2785.85	2994.13	2931.75	1476.88	1504.52	1473.37	1484.92	3501.55	2911.38	2977.32	3130.09	2008.04	2045.29	1907.78	1987.04	1182165	1182986	-1	1	Sugar phosphatase YidA	AWB73846.1
A1552VC_01104	NA	NA	NA	16.1728	14.3502	9.62742	13.3835	10.6049	8.85664	12.7015	10.721	15.3667	11.6146	13.848	13.6098	4.22523	7.51392	7.42325	6.38747	1183132	1183284	-1	1	hypothetical protein	AWB73847.1
A1552VC_01105	NC002505_VC1365	queE	NA	2787.54	2522.77	3252.14	2854.15	436.477	543.576	420.56	466.871	3990.21	2920.42	3187.56	3366.06	716.176	698.795	878.727	764.566	1183349	1183999	1	1	7-carboxy-7-deazaguanine synthase	AWB73848.1
A1552VC_01106	NC002505_VC1366	queC	NA	2746.79	2713.15	3371.52	2943.82	732.857	958.732	671.767	787.785	4049.63	2903.64	3519.91	3491.06	878.848	850.576	1026.26	918.563	1184012	1184707	1	1	7-cyano-7-deazaguanine synthase	AWB73849.1
A1552VC_01107	NC002505_VC1367	yedQ	NA	2134.81	2253.94	1712.72	2033.82	1649.35	1691.62	1916.51	1752.49	1564.33	1462.14	1310.53	1445.67	813.357	940.743	748.82	834.307	1184679	1186625	-1	1	putative diguanylate cyclase YedQ	AWB73850.1
A1552VC_01108	NC002505_VC1368	NA	NA	1084.22	861.97	767.305	904.499	3294.79	2268.41	4355.2	3306.13	1107.43	1054.34	838.434	1000.07	1015.11	1071.49	704.281	930.293	1186877	1187101	1	1	hypothetical protein	AWB73851.1
A1552VC_01109	NC002505_VC1369	NA	NA	345.451	289.874	320.593	318.639	4130.9	2551.82	4732.01	3804.91	491.734	303.269	251.782	348.928	128.869	151.781	139.186	139.946	1187258	1188274	1	1	hypothetical protein	AWB73852.1
A1552VC_01110	NC002505_VC1370	NA	NA	229.007	182.726	144.411	185.381	5064.7	2754.42	5474.34	4431.15	202.84	206.481	171.212	193.511	230.275	291.54	270.021	263.945	1188271	1189602	1	1	putative signaling protein	AWB73853.1
A1552VC_01111	NC002505_VC1371	NA	NA	2091.46	1780.38	2224.9	2032.25	1119.66	941.018	1716.11	1258.93	2683.02	1635.07	1629.03	1982.37	265.133	275.01	262.597	267.58	1189653	1190333	-1	1	hypothetical protein	AWB73854.1
A1552VC_01112	NC002505_VC1372	ycdT_1	NA	1096.51	1012.17	1129.3	1079.33	1525.44	1517.81	1600.39	1547.88	1420.91	749.785	879.978	1016.89	322.174	336.624	325.695	328.164	1190728	1191885	1	1	putative diguanylate cyclase YcdT	AWB73855.1
A1552VC_01113	NC002505_VC1373	hscA_2	NA	2108.93	1958.33	2080.49	2049.25	431.454	420.691	722.573	524.906	1834.78	2195.15	1888.36	1972.77	1040.46	1142.12	803.567	995.382	1191997	1194825	-1	1	Chaperone protein HscA	AWB73856.1
A1552VC_01114	NC002505_VC1374	dnaK_2	NA	2189.15	2300.82	2806.39	2432.12	570.993	818.132	426.205	605.11	2829.52	2910.09	2830.03	2856.55	1652.06	1384.06	1591.36	1542.5	1194885	1196780	-1	1	Chaperone protein DnaK	AWB73857.1
A1552VC_01115	NC002505_VC1375	NA	NA	1083.58	960.508	1112.93	1052.34	164.656	218.095	193.345	192.032	1281.58	1136.94	1199.74	1206.09	417.241	359.166	411.99	396.132	1196780	1197412	-1	1	hypothetical protein	AWB73858.1
A1552VC_01116	NC002505_VC1376	adrA_2	NA	1403.8	1272.39	1184.17	1286.79	2784.08	1858.79	3910.65	2851.17	1352.27	1347.29	1228.7	1309.42	1047.86	1390.08	1094	1177.31	1197950	1199533	1	1	putative diguanylate cyclase AdrA	AWB73859.1
A1552VC_01117	NC002505_VC1377	NA	NA	1346.22	1207.33	1423.9	1325.82	841.698	606.68	980.837	809.738	1867.56	1316.32	1396.13	1526.67	640.122	661.225	743.253	681.533	1199551	1200081	1	1	hypothetical protein	AWB73860.1
A1552VC_01118	NC002505_VC1378	NA	NA	553.756	568.268	605.565	575.863	1578.46	996.372	1817.72	1464.19	860.534	570.404	597.982	676.307	264.077	299.054	233.832	265.654	1200137	1200265	1	1	hypothetical protein	AWB73861.1
A1552VC_01119	NC002505_VC1379	NA	NA	347.391	326.228	482.334	385.318	434.803	345.409	445.963	408.725	434.365	381.99	411.664	409.339	333.793	255.473	262.597	283.955	1200367	1200825	-1	1	hypothetical protein	AWB73862.1
A1552VC_01120	NC002505_VC1380	NA	NA	450.897	378.846	460.191	429.978	522.991	473.83	701.404	566.075	501.978	380.7	503.564	462.081	228.162	258.479	226.409	237.683	1200878	1201228	-1	1	hypothetical protein	AWB73863.1
A1552VC_01121	NC002505_VC1382	NA	NA	5946.41	6048.14	6528.35	6174.3	3532.56	3861.5	3157.02	3517.03	7033.84	6791.94	6854.76	6893.51	7617.03	7913.66	7282.21	7604.3	1201430	1205359	1	1	hypothetical protein	AWB73864.1
A1552VC_01122	NC002505_VC1384	NA	NA	5009.03	4963.26	4648.12	4873.47	9279.33	8693.9	9338.41	9103.88	4935.78	5158.16	5132.58	5075.5	3524.9	3639.74	2974.87	3379.84	1205499	1205981	1	1	hypothetical protein	AWB73865.1
A1552VC_01123	NC002505_VC1386	dnaK_3	lplA	271.056	278.394	320.593	290.014	106.049	137.278	143.95	129.093	258.16	300.688	268.148	275.665	200.698	165.306	199.5	188.502	1206198	1207550	1	1	Chaperone protein DnaK	AWB73866.1
A1552VC_01124	NC002505_VC1388	lplA	NA	941.903	1044.7	1241.94	1076.18	323.73	446.153	258.263	342.716	1216.02	1073.7	1295.42	1195.05	963.352	773.934	1012.35	916.544	1207675	1208691	1	1	Lipoate-protein ligase A	AWB73867.1
A1552VC_01125	NC002505_VC1390	dmlR_2	NA	74.3948	77.4912	95.3114	82.3991	64.746	58.6753	67.7412	63.7208	76.8334	85.1735	91.9004	84.6358	180.629	210.39	153.105	181.374	1209084	1210034	-1	1	HTH-type transcriptional regulator DmlR	AWB73868.1
A1552VC_01126	NC002505_VC1391	bmr3_1	NA	2428.51	2393.62	2747.67	2523.26	466.618	566.825	660.477	564.64	3730	3203.04	3436.82	3456.62	2428.45	2583.29	2094.28	2368.67	1210121	1211527	1	1	Multidrug resistance protein 3	AWB73869.1
A1552VC_01127	NC002505_VC1392	cry2	NA	2348.94	2933.18	2693.75	2658.62	937.142	1076.08	1250.39	1087.87	2900.2	3454.69	2944.59	3099.83	2957.66	3187.41	2485.86	2876.98	1211683	1213197	1	1	Cryptochrome-like protein cry2	AWB73870.1
A1552VC_01128	NC002505_VC1393	sugE	NA	636.561	734.731	808.703	726.665	261.217	252.414	364.109	292.58	1032.64	774.304	837.175	881.373	673.924	554.528	565.095	597.849	1213343	1213657	1	1	Quaternary ammonium compound-resistance protein SugE	AWB73871.1
A1552VC_01129	NC002505_VC1394	pctC_1	NA	347.391	296.571	317.705	320.556	9902.23	5033.89	10662.2	8532.77	385.191	283.912	280.737	316.613	395.059	458.349	407.351	420.253	1213712	1214947	-1	1	Methyl-accepting chemotaxis protein PctC	AWB73872.1
A1552VC_01130	NC002505_VC1395	cheY_2	NA	71.8072	66.9677	64.5037	67.7595	3816.11	1918.57	4127.98	3287.55	54.2956	67.1064	56.6509	59.351	134.151	124.731	116.916	125.266	1214955	1215335	-1	1	Chemotaxis protein CheY	AWB73873.1
A1552VC_01131	NC002505_VC1396	NA	NA	47.8714	33.4838	30.8077	37.3877	1812.33	811.49	2183.24	1602.35	32.7822	30.9722	46.5797	36.778	79.223	88.6643	59.386	75.7578	1215328	1215588	-1	1	hypothetical protein	AWB73874.1
A1552VC_01132	NC002505_VC1397	cheA_1	cheA	311.164	311.878	284.009	302.35	11489.1	4624.27	11497.7	9203.67	205.913	241.325	232.898	226.712	453.156	446.327	411.062	436.848	1215578	1217863	-1	1	Chemotaxis protein CheA	AWB73875.1
A1552VC_01133	NC002505_VC1398	cheY_3	cheY2	29.7579	35.3972	24.0685	29.7412	1830.75	705.21	1957.44	1497.8	15.3667	18.0671	17.6247	17.0195	45.4212	49.5919	41.7558	45.5896	1217860	1218231	-1	1	Chemotaxis protein CheY	AWB73876.1
A1552VC_01134	NC002505_VC1399	cheR_1	cheR2	73.7479	68.881	68.3547	70.3279	4922.37	2494.25	5046.72	4154.45	35.8556	56.7823	41.544	44.7273	136.264	114.212	95.5743	115.35	1218231	1219076	-1	1	Chemotaxis protein methyltransferase	AWB73877.1
A1552VC_01135	NC002505_VC1400	NA	NA	33.6394	31.5705	33.696	32.9686	2760.08	1536.63	2716.71	2337.8	24.5867	32.2627	45.3208	34.0567	86.6172	96.1782	100.214	94.3364	1219087	1219743	-1	1	hypothetical protein	AWB73878.1
A1552VC_01136	NC002505_VC1401	cheB_1	cheB3	78.9232	92.7981	76.0566	82.5926	4994.37	2761.06	5529.38	4428.27	45.0756	73.5589	67.9811	62.2052	201.755	205.881	239.4	215.679	1219730	1220806	-1	1	Chemotaxis response regulator protein-glutamate methylesterase	AWB73879.1
A1552VC_01137	NC002505_VC1402	cheW_1	NA	162.375	188.466	180.995	177.279	20218	10020.2	17378.5	15872.2	109.616	145.827	152.328	135.924	554.561	547.014	496.43	532.668	1220827	1222389	-1	1	Chemotaxis protein CheW	AWB73880.1
A1552VC_01138	NC002505_VC1403	mcpS	NA	140.38	140.632	125.156	135.389	35141.4	20977	27301.1	27806.5	97.3223	156.151	139.739	131.071	749.978	787.459	792.432	776.623	1222402	1224327	-1	1	Methyl-accepting chemotaxis protein McpS	AWB73881.1
A1552VC_01139	NC002505_VC1405	mcpQ_3	NA	466.423	511.824	433.234	470.494	4177.23	2785.41	4276.17	3746.27	490.709	523.946	511.117	508.591	497.521	569.555	501.997	523.024	1224919	1226610	1	1	Methyl-accepting chemotaxis protein McpQ	AWB73882.1
A1552VC_01140	NC002505_VC1406	bdlA_1	NA	683.138	750.038	752.864	728.68	8817.73	5449.05	9766.03	8010.94	726.332	780.757	776.747	761.279	1140.81	1253.32	1140.4	1178.18	1226707	1228005	1	1	Biofilm dispersion protein BdlA	AWB73883.1
A1552VC_01141	NC002505_VC1407	rhlE_1	NA	1601.11	1727.77	1930.3	1753.06	1087.29	835.846	1418.33	1113.82	2105.23	2015.77	2112.45	2077.82	982.366	991.838	1167.31	1047.17	1228187	1229380	1	1	ATP-dependent RNA helicase RhlE	AWB73884.1
A1552VC_01142	NC002505_VC1408	yfiR	vceR	181.135	182.726	239.723	201.195	408.569	467.188	451.608	442.455	261.234	203.9	309.692	258.275	384.496	473.377	508.493	455.455	1229439	1230041	-1	1	putative HTH-type transcriptional regulator YfiR	AWB73885.1
A1552VC_01143	NC002505_VC1409	oprM	NA	2669.8	2848.04	2834.31	2784.05	1282.08	1190.11	1521.36	1331.18	2160.55	2117.72	2297.51	2191.93	979.197	958.777	749.748	895.907	1230148	1231602	1	1	Outer membrane protein OprM	AWB73886.1
A1552VC_01144	NC002505_VC1410	emrK	NA	2740.96	2515.11	2718.78	2658.29	1248.59	1285.32	1322.37	1285.43	1933.13	2067.39	2029.36	2009.96	877.791	982.821	767.378	875.997	1231616	1232803	1	1	putative multidrug resistance protein EmrK	AWB73887.1
A1552VC_01145	NC002505_VC1411	emrB	NA	3030.13	2586.87	2472.32	2696.44	1379.76	1311.89	1707.64	1466.43	2146.21	2037.71	2059.58	2081.17	848.215	933.229	679.227	820.224	1232813	1234348	1	1	Multidrug export protein EmrB	AWB73888.1
A1552VC_01146	NC002505_VC1413	pctB_1	NA	2782.37	2257.77	2866.08	2635.41	966.724	1167.97	976.603	1037.1	1403.49	947.232	1131.76	1160.83	323.23	374.193	361.883	353.102	1234423	1236159	-1	1	Methyl-accepting chemotaxis protein PctB	AWB73889.1
A1552VC_01147	NC002505_VC1414	NA	NA	6016.92	6945.5	7540.19	6834.21	21645.2	22821.4	15020.2	19828.9	3467.75	4007.03	4138.04	3870.94	7667.73	7126.2	7575.43	7456.46	1236381	1237865	-1	1	Thermostable carboxypeptidase 1	AWB73890.1
A1552VC_01148	NC002505_VC1415	hcpA_1	hcp1	477.421	415.2	823.144	571.921	669.228	911.127	313.303	631.219	496.856	655.578	614.348	588.927	1132.36	883.637	1029.98	1015.32	1238153	1238671	1	1	Major exported protein	AWB73891.1
A1552VC_01149	NC002505_VC1416	vgrG1_1	vgrG1	313.105	350.145	399.538	354.263	404.662	481.58	368.343	418.195	315.529	372.957	385.226	357.904	697.163	767.923	758.099	741.062	1238799	1242290	1	1	Actin cross-linking toxin VgrG1	AWB73892.1
A1552VC_01150	NC002505_VC1417	tap1	NA	404.32	411.373	441.898	419.197	356.661	400.763	371.166	376.197	359.58	384.571	378.932	374.361	583.082	832.543	593.86	669.828	1242302	1243129	1	1	hypothetical protein	AWB73893.1
A1552VC_01151	NC002505_VC1418	tseL	NA	1420.62	1419.71	1433.52	1424.62	1422.18	1414.85	1244.75	1360.59	1761.02	1878.98	1924.87	1854.96	11056.4	12124.5	11757.5	11646.1	1243132	1245057	1	1	hypothetical protein	AWB73894.1
A1552VC_01152	NC002505_VC1419	tsiV1	NA	374.562	345.362	348.513	356.145	261.775	246.879	283.666	264.107	459.976	384.571	402.851	415.799	1781.99	1991.19	2071.09	1948.09	1245054	1245797	1	1	hypothetical protein	AWB73895.1
A1552VC_01153	NC002505_VC1420	NA	NA	385.559	287.961	352.363	341.961	144.004	161.634	191.934	165.857	437.438	296.817	357.53	363.928	681.318	825.029	905.636	803.994	1245942	1246679	1	1	hypothetical protein	AWB73896.1
A1552VC_01154	NC002505_VC1421	rhtB_1	NA	600.981	488.864	517.955	535.933	344.94	447.26	392.335	394.845	414.9	299.398	294.585	336.294	289.428	284.026	362.811	312.089	1246767	1247405	1	1	Homoserine/homoserine lactone efflux protein	AWB73897.1
A1552VC_01155	NC002505_VC1422	alsT_1	NA	5279.44	4649.47	4957.16	4962.02	985.143	958.732	1474.78	1139.55	5935.64	4707.77	4657.97	5100.46	663.361	695.789	508.493	622.548	1247478	1248854	-1	1	Amino-acid carrier protein AlsT	AWB73898.1
A1552VC_01157	NC002505_VC1422a	NA	NA	270.409	250.65	221.431	247.497	236.1	245.772	280.844	254.238	308.358	383.281	414.181	368.607	408.791	537.997	471.376	472.721	1249357	1249515	1	1	hypothetical protein	AWB73899.1
A1552VC_01158	NC002505_VC1423	NA	NA	3435.1	3108.26	2646.58	3063.31	2520.07	2293.87	2795.74	2536.56	4350.82	3619.87	3571.53	3847.41	4078.4	4941.16	4730.47	4583.34	1249532	1250266	1	1	hypothetical protein	AWB73900.1
A1552VC_01159	NC002505_VC1424	potD_1	NA	4776.79	4503.1	5011.07	4763.65	2085.83	2819.73	1821.96	2242.51	6009.4	3769.57	4786.38	4855.11	2062.97	1983.68	2500.71	2182.45	1250413	1251450	-1	1	Spermidine/putrescine-binding periplasmic protein	AWB73901.1
A1552VC_01160	NC002505_VC1425	potD_2	NA	14201	13563.8	18518.3	15427.7	21527.5	20856.3	17171	19851.6	18299.7	14067.8	17571.9	16646.4	9416.98	9243.63	10595.8	9752.12	1251562	1252593	-1	1	Spermidine/putrescine-binding periplasmic protein	AWB73902.1
A1552VC_01161	NC002505_VC1426	ydcV	potC	4003.09	4549.02	6443.63	4998.58	2972.73	2984.69	2554.41	2837.28	6687.58	4355.46	6066.69	5703.24	2224.58	2291.75	2356.88	2291.07	1252696	1253466	-1	1	Inner membrane ABC transporter permease protein YdcV	AWB73903.1
A1552VC_01162	NC002505_VC1427	potB	NA	2455.68	2651.92	4766.53	3291.38	1549.44	1931.86	1240.51	1573.93	4689.91	2993.98	4793.93	4159.27	1948.89	1791.32	2117.48	1952.56	1253466	1254326	-1	1	Spermidine/putrescine transport system permease protein PotB	AWB73904.1
A1552VC_01163	NC002505_VC1428	potA_1	potA	5417.24	5529.62	8656.97	6534.61	4395.47	5358.27	3967.1	4573.61	10233.2	6475.77	9668.43	8792.46	5683.99	5358.93	6655.87	5899.6	1254307	1255440	-1	1	Spermidine/putrescine import ATP-binding protein PotA	AWB73905.1
A1552VC_01164	NC002505_VC1429	NA	NA	758.18	840.923	868.393	822.499	674.809	737.315	639.308	683.811	926.098	834.958	958.03	906.362	647.516	724.342	785.009	718.956	1255765	1256571	1	1	hypothetical protein	AWB73906.1
A1552VC_01165	NC002505_VC1430	NA	NA	1405.74	1496.25	1558.68	1486.89	1125.24	1153.58	1047.17	1108.66	1800.97	1637.65	1911.03	1783.22	1195.74	1457.7	1436.4	1363.28	1256564	1257364	1	1	hypothetical protein	AWB73907.1
A1552VC_01166	NC002505_VC1431	NA	NA	939.962	1107.84	1045.54	1031.11	819.371	931.055	770.557	840.328	1232.41	1175.65	1358.36	1255.47	984.478	1218.76	1151.53	1118.26	1257366	1258025	1	1	hypothetical protein	AWB73908.1
A1552VC_01167	NC002505_VC1432	ttcA	NA	1969.85	1784.21	2675.46	2143.17	277.961	305.554	441.729	341.748	3244.42	1548.61	2380.6	2391.21	396.115	284.026	427.765	369.302	1258102	1259034	-1	1	tRNA 2-thiocytidine biosynthesis protein TtcA	AWB73909.1
A1552VC_01168	NC002505_VC1433	uspE_1	NA	4316.84	3469.88	3519.78	3768.84	24558.8	19331.8	21777.4	21889.4	4612.05	3170.78	2774.64	3519.16	7182.89	7306.54	5830.96	6773.46	1259161	1260108	-1	1	Universal stress protein E	AWB73910.1
A1552VC_01169	NC002505_VC1434	fnr	NA	9194.55	9326.68	9462.79	9328.01	4741.53	4607.67	5213.25	4854.15	14687.5	9500.71	10020.9	11403	5224.5	6293.66	8045.88	6521.34	1260238	1260990	-1	1	Fumarate and nitrate reduction regulatory protein	AWB73911.1
A1552VC_01170	NC002505_VC1435	NA	NA	1517.01	1388.14	1414.27	1439.81	1376.41	1290.86	1816.31	1494.53	1624.77	1315.03	1320.6	1420.13	1694.32	1678.61	1648.89	1673.94	1261080	1261754	-1	1	hypothetical protein	AWB73912.1
A1552VC_01171	NC002505_VC1436	NA	NA	485.83	457.294	478.483	473.869	672.019	576.789	763.5	670.769	438.463	418.124	444.395	433.661	645.404	691.281	617.058	651.247	1261751	1261915	-1	1	hypothetical protein	AWB73913.1
A1552VC_01172	NC002505_VC1437	copA_1	NA	3407.93	3423	3584.29	3471.74	4354.72	3904.67	4178.79	4146.06	2895.08	2786.21	2838.84	2840.04	5096.68	4823.94	5583.21	5167.94	1261919	1264291	-1	1	Copper-exporting P-type ATPase A	AWB73914.1
A1552VC_01173	NC002505_VC1438	NA	NA	860.392	922.24	826.032	869.555	2195.22	1647.34	2668.72	2170.43	753.992	699.455	673.517	708.988	1197.85	1160.15	1431.76	1263.25	1264296	1264772	-1	1	hypothetical protein	AWB73915.1
A1552VC_01174	NC002505_VC1439	ccoP2	NA	16841	13873.8	18447.1	16387.3	86025.6	76993	75386.1	79468.3	9691.25	9496.84	9808.17	9665.42	9221.56	12035.8	8642.52	9966.63	1264851	1265831	-1	1	Cbb3-type cytochrome c oxidase subunit CcoP2	AWB73916.1
A1552VC_01175	NC002505_VC1440	NA	NA	2101.17	2046.34	2144.03	2097.18	11321.6	10331.3	10210.6	10621.2	1117.67	1357.61	1369.69	1281.66	1284.47	1837.91	1078.23	1400.2	1265839	1266003	-1	1	hypothetical protein	AWB73917.1
A1552VC_01176	NC002505_VC1441	NA	NA	10676.6	9951.4	12193.1	10940.4	54050.6	49777.7	45554.6	49794.3	6135.4	6488.67	7161.94	6595.34	6876.56	9078.32	6250.38	7401.75	1266015	1266635	-1	1	hypothetical protein	AWB73918.1
A1552VC_01177	NC002505_VC1442	ccoN1	NA	20151.9	18571.1	23680.6	20801.2	86831.6	77082.7	69710	77874.8	11881.5	11319	12638.2	11946.3	12190.8	15075.9	11786.3	13017.7	1266649	1268076	-1	1	Cbb3-type cytochrome c oxidase subunit CcoN1	AWB73919.1
A1552VC_01178	NC002505_VC1443	NA	NA	2013.19	1847.35	1389.24	1749.93	882.443	905.592	973.78	920.605	1568.43	1506.02	1224.92	1433.12	780.611	813.006	759.955	784.524	1268335	1268691	1	1	hypothetical protein	AWB73920.1
A1552VC_01179	NC002505_VC1444	NA	NA	3695.8	3612.43	3592.95	3633.73	2542.95	2356.97	2887.47	2595.8	3955.38	2761.69	3101.95	3273.01	2881.61	2984.53	3106.63	2990.92	1268760	1269977	1	1	hypothetical protein	AWB73921.1
A1552VC_01180	NC002505_VC1445	luxQ_1	NA	2658.81	2884.39	2740.93	2761.37	1793.35	1645.12	1728.81	1722.43	2792.64	2129.34	2244.64	2388.87	2226.7	2414.97	2370.8	2337.49	1269980	1271692	1	1	Autoinducer 2 sensor kinase/phosphatase LuxQ	AWB73922.1
A1552VC_01181	NC002505_VC1446	apxIB_1	NA	838.397	817.962	1200.54	952.299	146.795	127.314	174.998	149.702	831.849	579.438	892.567	767.951	139.433	249.462	145.681	178.192	1271753	1273918	-1	1	Toxin RTX-I translocation ATP-binding protein	AWB73923.1
A1552VC_01182	NC002505_VC1447	hlyD	rtxD	256.824	286.048	439.973	327.615	12.8376	29.8912	15.524	19.4176	239.72	205.191	285.773	243.561	53.8717	49.5919	65.8813	56.4483	1273921	1275282	-1	1	Hemolysin secretion protein D, chromosomal	AWB73924.1
A1552VC_01183	NC002505_VC1448	ltxB	NA	701.899	668.72	1202.46	857.694	39.0708	47.6045	39.5157	42.0637	672.036	456.84	780.524	636.467	69.7163	103.692	87.2232	86.8772	1275279	1277387	-1	1	Leukotoxin export ATP-binding protein LtxB	AWB73925.1
A1552VC_01184	NC002505_VC1449	NA	NA	1177.38	1256.12	1518.24	1317.25	102.701	143.92	127.015	124.545	1540.77	1543.45	1739.81	1608.01	568.293	643.192	537.258	582.914	1277811	1278158	1	1	hypothetical protein	AWB73926.1
A1552VC_01185	NC002505_VC1450	ltxC	rtxC	737.479	785.435	1051.31	858.076	35.1638	71.9602	55.0398	54.0546	899.463	632.349	1121.69	884.5	194.361	244.954	256.102	231.806	1278250	1278645	1	1	Leukotoxin-activating lysine-acyltransferase LtxC	AWB73927.1
A1552VC_01186	NC002505_VC1451	rtxA	NA	13213.8	14164.6	15735.1	14371.2	2580.91	2544.07	3099.16	2741.38	9157.52	13177.4	15896.3	12743.7	6111.79	6433.42	7465.93	6670.38	1278669	1292306	1	1	Multifunctional-autoprocessing repeats-in-toxin	AWB73928.1
A1552VC_01187	NC002505_VC1452	rstC	NA	62.7504	45.9207	36.5842	48.4184	79.8162	76.3885	129.837	95.3474	40.9778	54.2013	42.8029	45.994	53.8717	57.1058	47.3232	52.7669	1292674	1292898	-1	1	hypothetical protein	AWB73929.1
A1552VC_01188	NC002505_VC1453	rstB1	NA	50.4591	39.2239	34.6587	41.4472	72.002	88.5664	63.5074	74.6919	65.5645	52.9108	47.8386	55.438	49.6464	49.5919	49.179	49.4725	1292992	1293363	-1	1	hypothetical protein	AWB73930.1
A1552VC_01189	NC002505_VC1454	rstA1	NA	20.7012	13.3935	11.5529	15.2159	6.1397	5.5354	2.82255	4.83255	15.3667	18.0671	11.3302	14.9213	9.50677	6.01114	6.49534	7.33775	1293344	1294423	-1	1	hypothetical protein	AWB73931.1
A1552VC_01190	NC002505_VC1455	rstR1	NA	0	0	0	0	0	0	0	0	0	0	0	0	0	0	0	0	1294549	1294887	1	1	hypothetical protein	AWB73932.1
A1552VC_01191	NC002505_VC1456	ctxB	NA	95.096	129.152	108.79	111.013	436.477	384.157	396.569	405.734	55.32	70.9779	49.0975	58.4651	134.151	124.731	102.07	120.317	1295500	1295874	-1	1	Cholera enterotoxin subunit B	AWB73933.1
A1552VC_01192	NC002505_VC1457	ctxA	NA	188.898	231.517	184.846	201.754	756.858	712.96	762.089	743.969	118.836	160.023	152.328	143.729	317.949	342.635	237.544	299.376	1295871	1296647	-1	1	Cholera enterotoxin subunit A	AWB73934.1
A1552VC_01193	NC002505_VC1458	zot	NA	74.3948	75.5778	65.4664	71.813	167.446	133.957	191.934	164.446	58.3934	78.7209	51.6153	62.9099	123.588	150.278	139.186	137.684	1296746	1297945	-1	1	Zona occludens toxin	AWB73935.1
A1552VC_01194	NC002505_VC1459	ace	NA	4.52838	3.82672	2.88823	3.74778	3.90708	4.42832	2.82255	3.71932	5.12223	3.87152	2.51782	3.83719	7.39415	4.50835	6.49534	6.13262	1297942	1298226	-1	1	hypothetical protein	AWB73936.1
A1552VC_01195	NC002505_VC1460	NA	NA	46.5776	33.4838	28.8823	36.3146	29.0241	23.2487	25.403	25.8919	35.8556	38.7152	33.9906	36.1871	24.2951	18.0334	23.1977	21.842	1298232	1299419	-1	1	hypothetical protein	AWB73937.1
A1552VC_01196	NC002505_VC1461	cep	NA	89.2738	76.5345	77.9821	81.2634	194.796	143.92	197.579	178.765	105.518	108.403	79.3113	97.7439	105.631	103.692	87.2232	98.8487	1299526	1299774	-1	1	hypothetical protein	AWB73938.1
A1552VC_01197	NA	NA	NA	12.2913	9.56681	13.4784	11.7788	10.6049	22.1416	25.403	19.3832	24.5867	18.0671	8.81237	17.1554	12.6757	15.0278	6.49534	11.3996	1299767	1299910	-1	1	hypothetical protein	AWB73939.1
A1552VC_01198	NC002505_VC1462	rstB2	NA	24.5826	30.6138	21.1803	25.4589	21.768	26.5699	38.1044	28.8141	20.4889	41.2962	18.8836	26.8896	31.6892	30.0557	14.8465	25.5305	1299910	1300287	-1	1	hypothetical protein	AWB73940.1
A1552VC_01199	NC002505_VC1463	rstA2	NA	8.40985	13.3935	7.70193	9.83511	3.34893	5.5354	7.05638	5.31357	10.2445	15.4861	7.55346	11.0947	6.33784	6.01114	7.42325	6.59074	1300268	1301347	-1	1	hypothetical protein	AWB73941.1
A1552VC_01200	NC002505_VC1464	rstR2	NA	0	0	0	0	0	0	0	0	0	0	0	0	0	0	0	0	1301473	1301811	1	1	hypothetical protein	AWB73942.1
A1552VC_01201	NC002505_VC1465	NA	NA	102.859	89.928	93.386	95.391	256.751	203.703	361.287	273.914	103.469	108.403	104.49	105.454	192.248	219.407	186.509	199.388	1302301	1302885	-1	1	hypothetical protein	AWB73943.1
A1552VC_01202	NC002505_VC1466	NA	NA	0	0	0	0	0	0	0	0	0	0	0	0	0	0	0	0	1302878	1303045	-1	1	hypothetical protein	AWB73944.1
A1552VC_01203	NC002505_VC1467	NA	NA	0	0	0	0	0	0	0	0	0	0	0	0	0	0	0	0	1303123	1303815	-1	1	hypothetical protein	AWB73945.1
A1552VC_01204	NC002505_VC1468	NA	NA	0	0	0	0	0	0	0	0	0	0	0	0	0	0	0	0	1303945	1304229	-1	1	hypothetical protein	AWB73946.1
A1552VC_01205	NC002505_VC1469	NA	NA	0	0	0	0	0	0	0	0	0	0	0	0	0	0	0	0	1304234	1305802	-1	1	hypothetical protein	AWB73947.1
A1552VC_01206	NC002505_VC1470	NA	NA	0	0	0	0	0	0	0	0	0	0	0	0	0	0	0	0	1305979	1306530	1	1	hypothetical protein	AWB73948.1
A1552VC_01207	NC002505_VC1471	NA	NA	26.5234	26.7871	22.1431	25.1512	116.654	87.4593	141.128	115.08	34.8311	34.8437	18.8836	29.5195	44.3649	37.5696	27.8372	36.5906	1307569	1307736	-1	1	hypothetical protein	AWB73949.1
A1552VC_01208	NC002505_VC1472	NA	NA	0	0	0	0	0	0	0	0	0	0	0	0	0	0	0	0	1307729	1307896	-1	1	hypothetical protein	AWB73950.1
A1552VC_01209	NC002505_VC1473	NA	NA	0	0	0	0	0	0	0	0	0	0	0	0	0	0	0	0	1307974	1308666	-1	1	hypothetical protein	AWB73951.1
A1552VC_01210	NC002505_VC1474	NA	NA	0	0	0	0	0	0	0	0	0	0	0	0	0	0	0	0	1308796	1309080	-1	1	hypothetical protein	AWB73952.1
A1552VC_01211	NC002505_VC1475	NA	NA	0	0	0	0	0	0	0	0	0	0	0	0	0	0	0	0	1309085	1310653	-1	1	hypothetical protein	AWB73953.1
A1552VC_01212	NC002505_VC1476	NA	NA	0	0	0	0	0	0	0	0	0	0	0	0	0	0	0	0	1310830	1311381	1	1	hypothetical protein	AWB73954.1
A1552VC_01213	NC002505_VC1477	NA	NA	16.8197	22.9603	13.4784	17.7528	42.4198	18.8204	42.3383	34.5261	19.4645	19.3576	22.6604	20.4941	34.8581	30.0557	17.6302	27.5147	1311726	1312043	1	1	hypothetical protein	AWB73955.1
A1552VC_01214	NC002505_VC1478	NA	NA	14.879	15.3069	14.4411	14.8757	10.6049	4.42832	4.23383	6.42236	12.2933	12.9051	8.81237	11.3369	6.33784	6.01114	6.49534	6.28144	1312286	1312912	1	1	hypothetical protein	AWB73956.1
A1552VC_01215	NC002505_VC1479	NA	NA	1003.36	1020.78	747.088	923.742	2032.24	1827.79	2550.18	2136.74	1452.66	947.232	942.924	1114.27	791.174	888.146	668.092	782.471	1313821	1314132	-1	1	hypothetical protein	AWB73957.1
A1552VC_01216	NC002505_VC1480	NA	NA	1266.01	1094.44	861.654	1074.03	3542.61	3324.56	3883.83	3583.67	1463.93	1167.91	1024.75	1218.86	1160.88	1349.5	970.59	1160.32	1314291	1314614	-1	1	hypothetical protein	AWB73958.1
A1552VC_01217	NC002505_VC1481	matP	NA	2141.28	1766.03	1213.05	1706.79	5679.78	5517.69	6333.81	5843.76	1867.56	1809.29	1584.97	1753.94	1792.55	2207.59	1472.59	1824.24	1314628	1315077	-1	1	Macrodomain Ter protein	AWB73959.1
A1552VC_01218	NC002505_VC1482	lon_1	NA	4858.3	5034.06	5346.11	5079.49	2459.79	2076.88	2390.7	2309.12	5107.88	4519.36	5169.08	4932.11	1532.7	1414.12	1711.99	1552.94	1315241	1316890	1	1	Lon protease	AWB73960.1
A1552VC_01219	NC002505_VC1483	fabA	NA	8237.77	8825.38	10144.4	9069.19	3302.6	3811.68	2807.03	3307.1	9149.32	6833.24	8142.63	8041.73	2794.99	2644.9	3393.35	2944.41	1316955	1317473	1	1	3-hydroxydecanoyl-[acyl-carrier-protein] dehydratase	AWB73961.1
A1552VC_01220	NC002505_VC1484	rmf	NA	1372.75	1482.86	977.183	1277.59	89796	37151.4	89973.1	72306.8	1432.17	1991.25	1559.79	1661.07	57506.4	51632.7	51026.5	53388.5	1317556	1317729	-1	1	Ribosome modulation factor	AWB73962.1
A1552VC_01221	NC002505_VC1485	NA	NA	12218.2	13276.8	11551.9	12349	9670.03	9334.9	7551.74	8852.22	11725.8	13595.5	13730.9	13017.4	8294.13	6854.2	9353.29	8167.21	1317897	1319591	-1	1	hypothetical protein	AWB73963.1
A1552VC_01222	NC002505_VC1486	uup	NA	7685.31	7526.21	7366.9	7526.14	3233.39	3264.78	3385.65	3294.61	7739.68	8450.24	7962.61	8050.84	3273.5	3330.17	3455.52	3353.06	1319597	1321516	-1	1	ABC transporter ATP-binding protein uup	AWB73964.1
A1552VC_01223	NC002505_VC1487	NA	NA	841.632	887.8	908.828	879.42	308.102	346.516	245.562	300.06	1002.93	953.685	845.987	934.201	292.597	351.652	239.4	294.55	1321494	1321736	-1	1	hypothetical protein	AWB73965.1
A1552VC_01224	NC002505_VC1488	rlmL	NA	7954.42	7809.39	9243.28	8335.7	1832.98	2224.12	1346.36	1801.15	9577.54	8513.48	8424.63	8838.55	3213.29	2783.16	2842.18	2946.21	1321745	1323871	-1	1	Ribosomal RNA large subunit methyltransferase K/L	AWB73966.1
A1552VC_01225	NA	NA	NA	0	0.956681	0	0.318894	0.558155	4.42832	5.6451	3.54386	0	0	0	0	2.11261	0	1.85581	1.32281	1323843	1323974	-1	1	hypothetical protein	AWB73967.1
A1552VC_01226	NC002505_VC1490	zapC	NA	2163.92	1818.65	1813.81	1932.12	2802.5	4214.65	5432	4149.72	2322.42	2209.35	2240.86	2257.54	2236.2	2302.27	2644.53	2394.33	1324331	1324873	-1	1	Cell division protein ZapC	AWB73968.1
A1552VC_01227	NC002505_VC1491	pyrD	NA	4136.35	4076.42	3995.38	4069.38	548.108	636.571	654.832	613.17	4999.29	4383.85	4530.82	4637.99	817.582	706.309	731.19	751.694	1325028	1326038	-1	1	Dihydroorotate dehydrogenase (quinone)	AWB73969.1
A1552VC_01228	NC002505_VC1492	gdhB	NA	20984.5	22592	21318	21631.5	153421	130509	147779	143903	14070.8	26740.6	19437.6	20083	382712	278074	322976	327921	1326112	1330953	-1	1	NAD-specific glutamate dehydrogenase	AWB73970.1
A1552VC_01229	NC002505_VC1494	pepN_1	NA	9595.64	9103.78	8660.83	9120.08	9147.04	8577.66	8930.55	8885.09	5739.97	6466.73	5942.05	6049.58	3071.74	3125.79	2960.02	3052.52	1331412	1334036	-1	1	Aminopeptidase N	AWB73971.1
A1552VC_01230	WASA-1	hosA_2	NA	2425.27	1989.9	1922.6	2112.59	1591.3	1535.52	2036.47	1721.1	1767.17	2029.97	1783.88	1860.34	971.803	990.335	1098.64	1020.26	1334109	1334435	-1	1	Transcriptional regulator HosA	AWB73972.1
A1552VC_01231	WASA-1	NA	NA	1301.59	1339.35	1101.38	1247.44	813.232	919.984	989.304	907.507	978.345	1281.47	1280.31	1180.04	641.179	730.353	606.851	659.461	1334389	1334685	-1	1	hypothetical protein	AWB73973.1
A1552VC_01232	WASA-1	NA	NA	2869.05	2764.81	3401.37	3011.74	148.469	200.382	228.627	192.492	7397.52	1866.07	2404.52	3889.37	99.2929	171.317	126.195	132.269	1335294	1335806	1	1	hypothetical protein	AWB73974.1
A1552VC_01233	WASA-1	NA	NA	4929.46	5079.02	4892.65	4967.05	9736.45	9844.16	9766.03	9782.21	5984.81	4327.07	4174.55	4828.81	7069.86	7629.64	6076.86	6925.45	1336123	1337388	1	1	hypothetical protein	AWB73975.1
A1552VC_01234	WASA-1	NA	NA	2603.17	2813.6	2837.2	2751.32	3067.06	2995.76	3013.07	3025.3	2805.96	2512.62	2199.32	2505.96	2668.23	3246.01	2360.59	2758.28	1337390	1337812	1	1	hypothetical protein	AWB73976.1
A1552VC_01235	WASA-1	NA	NA	13.5851	6.69677	10.5902	10.2907	17.3028	12.1779	19.7579	16.4128	14.3422	14.1956	8.81237	12.4501	12.6757	15.0278	15.7744	14.4926	1337876	1338241	-1	1	hypothetical protein	AWB73977.1
A1552VC_01236	WASA-1	NA	NA	32.9925	37.3106	23.1058	31.1363	37.9545	28.7841	35.2819	34.0068	29.7089	25.8101	16.3658	23.9616	26.4077	48.0891	27.8372	34.1113	1338225	1338782	-1	1	hypothetical protein	AWB73978.1
A1552VC_01237	WASA-1	NA	NA	49.1653	44.0073	37.5469	43.5732	61.9552	54.2469	71.9751	62.7257	49.1734	68.3969	47.8386	55.1363	65.4911	64.6197	51.9627	60.6912	1338782	1339789	-1	1	Anaerobic sulfatase-maturating enzyme	AWB73979.1
A1552VC_01238	WASA-1	NA	NA	27.8172	19.1336	21.1803	22.7104	21.2099	12.1779	21.1691	18.1856	22.5378	18.0671	18.8836	19.8295	13.732	18.0334	13.9186	15.228	1339806	1340171	-1	1	hypothetical protein	AWB73980.1
A1552VC_01239	WASA-1	NA	NA	407.554	384.586	417.83	403.323	318.706	304.447	359.875	327.676	522.467	490.393	431.806	481.555	369.708	450.835	360.956	393.833	1340172	1346114	-1	1	hypothetical protein	AWB73981.1
A1552VC_01240	WASA-1	NA	NA	1.94073	3.82672	2.88823	2.88523	3.90708	2.21416	4.23383	3.45169	6.14667	10.3241	11.3302	9.26697	5.28154	4.50835	2.78372	4.1912	1346118	1346513	-1	1	hypothetical protein	AWB73982.1
A1552VC_01241	WASA-1	NA	NA	9.05676	5.74009	6.73919	7.17868	9.48863	12.1779	9.87893	10.5151	15.3667	14.1956	8.81237	12.7915	3.16892	18.0334	8.35116	9.85116	1346516	1347055	-1	1	hypothetical protein	AWB73983.1
A1552VC_01242	WASA-1	NA	NA	15.5259	7.65345	15.4039	12.8611	7.81417	9.96372	14.1128	10.6302	8.19556	23.2291	11.3302	14.2516	7.39415	4.50835	7.42325	6.44192	1347066	1347647	-1	1	hypothetical protein	AWB73984.1
A1552VC_01243	WASA-1	NA	NA	24.5826	20.0903	19.2548	21.3093	12.8376	18.8204	31.0481	20.902	20.4889	41.2962	23.9193	28.5681	20.0698	15.0278	18.5581	17.8853	1347649	1349961	-1	1	hypothetical protein	AWB73985.1
A1552VC_01244	WASA-1	NA	NA	0.646911	0.956681	0	0.534531	0.558155	0	4.23383	1.59733	0	0	1.25891	0.419637	1.05631	0	1.85581	0.970707	1349978	1350268	-1	1	hypothetical protein	AWB73986.1
A1552VC_01245	WASA-1	NA	NA	0	0.956681	0.962742	0.639808	0	0	1.41128	0.470425	0	2.58101	1.25891	1.27997	0	0	1.85581	0.618604	1350313	1350648	-1	1	hypothetical protein	AWB73987.1
A1552VC_01246	WASA-1	NA	NA	0	0	0.962742	0.320914	1.67446	1.10708	1.41128	1.39761	2.04889	1.29051	6.29455	3.21132	2.11261	3.00557	0.927906	2.01536	1350701	1351171	-1	1	hypothetical protein	AWB73988.1
A1552VC_01247	WASA-1	NA	NA	1.94073	0.956681	0.962742	1.28672	0	0	0	0	2.04889	2.58101	1.25891	1.96294	0	3.00557	0.927906	1.31116	1351185	1351553	-1	1	hypothetical protein	AWB73989.1
A1552VC_01248	WASA-1	NA	NA	6.46911	5.74009	2.88823	5.03247	1.67446	6.64248	5.6451	4.65402	8.19556	6.45254	3.77673	6.14161	5.28154	1.50278	5.56744	4.11725	1351556	1352167	-1	1	hypothetical protein	AWB73990.1
A1552VC_01249	WASA-1	NA	NA	3.23456	0.956681	0.962742	1.71799	1.11631	2.21416	4.23383	2.52143	4.09778	2.58101	6.29455	4.32445	0	3.00557	1.85581	1.62046	1352154	1352501	-1	1	hypothetical protein	AWB73991.1
A1552VC_01250	WASA-1	NA	NA	12.9382	13.3935	9.62742	11.9864	13.3957	15.4991	7.05638	11.9837	16.3911	10.3241	13.848	13.5211	12.6757	9.01671	16.7023	12.7982	1352513	1353064	-1	1	hypothetical protein	AWB73992.1
A1552VC_01251	WASA-1	NA	NA	15.5259	7.65345	14.4411	12.5401	17.3028	13.285	15.524	15.3706	16.3911	16.7766	17.6247	16.9308	13.732	13.5251	12.9907	13.4159	1353079	1354269	-1	1	hypothetical protein	AWB73993.1
A1552VC_01252	WASA-1	NA	NA	1.94073	5.74009	2.88823	3.52302	2.79077	3.32124	5.6451	3.91904	3.07334	11.6146	10.0713	8.25306	7.39415	7.51392	7.42325	7.44377	1354368	1355216	-1	1	hypothetical protein	AWB73994.1
A1552VC_01253	WASA-1	NA	NA	14.2321	8.61013	11.5529	11.465	10.6049	18.8204	25.403	18.2761	13.3178	24.5196	12.5891	16.8088	10.5631	12.0223	16.7023	13.0959	1355179	1356504	-1	1	hypothetical protein	AWB73995.1
A1552VC_01254	WASA-1	NA	NA	16.8197	21.047	30.8077	22.8915	36.2801	50.9257	42.3383	43.1813	34.8311	29.6817	26.4371	30.3166	35.9144	19.5362	25.0535	26.8347	1356514	1358274	-1	1	hypothetical protein	AWB73996.1
A1552VC_01255	WASA-1	NA	NA	0	3.82672	0.962742	1.59649	3.90708	5.5354	1.41128	3.61792	3.07334	0	2.51782	1.86372	4.22523	3.00557	2.78372	3.33817	1358283	1358465	-1	1	hypothetical protein	AWB73997.1
A1552VC_01256	WASA-1	NA	NA	4.52838	0.956681	1.92548	2.47018	5.58155	7.74956	2.82255	5.38455	3.07334	3.87152	1.25891	2.73459	2.11261	6.01114	1.85581	3.32652	1358465	1358680	-1	1	hypothetical protein	AWB73998.1
A1552VC_01257	WASA-1	NA	NA	12.9382	5.74009	9.62742	9.43524	25.117	19.9274	49.3947	31.4797	12.2933	14.1956	17.6247	14.7046	12.6757	16.5306	10.207	13.1378	1358708	1359388	-1	1	hypothetical protein	AWB73999.1
A1552VC_01258	WASA-1	NA	NA	2.58765	5.74009	5.77645	4.70139	13.3957	7.74956	11.2902	10.8118	5.12223	6.45254	5.03564	5.5368	7.39415	10.5195	6.49534	8.13633	1359385	1359990	-1	1	hypothetical protein	AWB74000.1
A1552VC_01259	WASA-1	NA	NA	1.94073	4.7834	0	2.24138	2.23262	2.21416	2.82255	2.42311	5.12223	3.87152	6.29455	5.0961	7.39415	7.51392	5.56744	6.82517	1359971	1360477	-1	1	hypothetical protein	AWB74001.1
A1552VC_01260	WASA-1	NA	NA	4.52838	1.91336	0.962742	2.46816	1.67446	2.21416	1.41128	1.76663	8.19556	6.45254	5.03564	6.56125	3.16892	0	1.85581	1.67491	1360852	1361040	-1	1	hypothetical protein	AWB74002.1
A1552VC_01261	WASA-1	NA	NA	516.882	466.86	475.594	486.446	334.335	300.019	407.859	347.404	658.718	538.142	579.099	591.986	360.201	363.674	342.397	355.424	1361251	1361895	1	1	hypothetical protein	AWB74003.1
A1552VC_01262	WASA-1	NA	NA	311.164	287.961	275.344	291.49	184.749	231.38	186.288	200.806	374.947	327.789	309.692	337.476	207.036	175.826	180.942	187.935	1361952	1362164	1	1	hypothetical protein	AWB74004.1
A1552VC_01263	WASA-1	NA	NA	216.715	237.257	208.915	220.962	128.934	163.848	142.539	145.107	274.551	240.034	214.015	242.867	151.052	159.295	125.267	145.205	1362260	1362466	1	1	hypothetical protein	AWB74005.1
A1552VC_01264	WASA-1	NA	NA	42.0492	56.4442	42.3606	46.9514	22.8844	33.2124	31.0481	29.0483	63.5156	30.9722	39.0262	44.5047	25.3514	28.5529	18.5581	24.1541	1362466	1362582	1	1	hypothetical protein	AWB74006.1
A1552VC_01265	WASA-1	NA	NA	188.898	188.466	206.989	194.785	701.043	534.72	879.225	704.996	195.669	231.001	195.131	207.267	391.89	336.624	324.767	351.094	1363059	1363475	-1	1	hypothetical protein	AWB74007.1
A1552VC_01266	WASA-1	NA	NA	2579.24	2164.97	1830.17	2191.46	2543.51	2923.8	2993.32	2820.21	2138.02	1860.91	1553.49	1850.81	2383.03	1873.97	2108.2	2121.73	1364182	1364619	1	1	hypothetical protein	AWB74008.1
A1552VC_01267	WASA-1	NA	NA	578.339	570.182	481.371	543.297	438.152	419.583	567.333	475.023	503.003	538.142	422.994	488.046	427.804	483.897	437.972	449.891	1365071	1365223	-1	1	hypothetical protein	AWB74009.1
A1552VC_01268	WASA-1	NA	NA	632.679	603.666	581.496	605.947	298.055	340.981	392.335	343.79	651.547	549.756	482.162	561.155	349.638	452.338	347.965	383.314	1365260	1365523	-1	1	hypothetical protein	AWB74010.1
A1552VC_01269	WASA-1	NA	NA	1774.48	1711.5	1543.28	1676.42	1279.85	1411.53	1725.99	1472.46	1794.83	1513.77	1387.32	1565.3	1284.47	1478.74	1311.13	1358.11	1365621	1366457	-1	1	hypothetical protein	AWB74011.1
A1552VC_01270	WASA-1	tmk_1	NA	111.269	80.3612	87.6095	93.0798	110.515	110.708	132.66	117.961	120.885	117.436	83.0881	107.136	85.5609	121.726	100.214	102.5	1366551	1367138	-1	1	Thymidylate kinase	AWB74012.1
A1552VC_01271	WASA-1	NA	NA	14.879	13.3935	10.5902	12.9542	13.9539	12.1779	9.87893	12.0036	21.5133	28.3912	16.3658	22.0901	8.45046	12.0223	6.49534	8.98936	1367158	1367427	-1	1	hypothetical protein	AWB74013.1
A1552VC_01272	WASA-1	dck	NA	24.5826	29.6571	27.9195	27.3864	26.7914	14.392	38.1044	26.4293	36.88	28.3912	30.2138	31.8283	29.5766	19.5362	15.7744	21.6291	1367632	1368225	-1	1	Deoxyadenosine/deoxycytidine kinase	AWB74014.1
A1552VC_01273	WASA-1	NA	NA	5.8222	1.91336	0.962742	2.89944	13.9539	13.285	16.9353	14.7247	4.09778	7.74304	7.55346	6.46476	6.33784	7.51392	3.71162	5.85446	1368236	1368358	-1	1	hypothetical protein	AWB74015.1
A1552VC_01274	WASA-1	NA	NA	5.17529	14.3502	7.70193	9.07581	17.861	15.4991	23.9917	19.1173	15.3667	12.9051	11.3302	13.2006	6.33784	12.0223	13.9186	10.7596	1368358	1368615	-1	1	hypothetical protein	AWB74016.1
A1552VC_01275	WASA-1	NA	NA	34.2863	27.7437	17.3294	26.4531	64.1878	46.4974	56.451	55.7121	32.7822	23.2291	39.0262	31.6792	20.0698	21.039	19.486	20.1983	1368612	1369109	-1	1	hypothetical protein	AWB74017.1
A1552VC_01276	WASA-1	xni	NA	39.4616	43.0506	29.845	37.4524	68.6531	70.8531	77.6202	72.3755	39.9534	54.2013	41.544	45.2329	30.6329	25.5473	25.9814	27.3872	1369079	1369939	-1	1	Flap endonuclease Xni	AWB74018.1
A1552VC_01277	WASA-1	NA	NA	8.40985	12.4369	4.81371	8.55347	8.93048	8.85664	9.87893	9.22202	9.22001	15.4861	8.81237	11.1728	7.39415	10.5195	7.42325	8.44563	1370133	1370564	-1	1	hypothetical protein	AWB74019.1
A1552VC_01278	WASA-1	polA_1	NA	16.1728	14.3502	10.5902	13.7044	32.373	18.8204	40.927	30.7068	19.4645	20.6481	16.3658	18.8261	21.1261	18.0334	19.486	19.5485	1370589	1372643	-1	1	DNA polymerase I	AWB74020.1
A1552VC_01279	WASA-1	dnaG_2	NA	13.5851	7.65345	10.5902	10.6096	19.5354	22.1416	25.403	22.36	18.44	12.9051	12.5891	14.6447	7.39415	15.0278	7.42325	9.94842	1372643	1374277	-1	1	DNA primase	AWB74021.1
A1552VC_01280	WASA-1	NA	NA	0	0	0	0	1.11631	0	1.41128	0.842529	4.09778	3.87152	7.55346	5.17425	0	1.50278	1.85581	1.11953	1374290	1374649	-1	1	hypothetical protein	AWB74022.1
A1552VC_01281	WASA-1	NA	NA	1.29382	3.82672	3.85097	2.9905	7.25601	4.42832	5.6451	5.77648	6.14667	12.9051	6.29455	8.44876	6.33784	6.01114	4.63953	5.66284	1374650	1375237	-1	1	hypothetical protein	AWB74023.1
A1552VC_01282	WASA-1	NA	NA	2.58765	0	1.92548	1.50438	2.79077	0	1.41128	1.40068	1.02445	7.74304	1.25891	3.34213	0	3.00557	0	1.00186	1375379	1375918	-1	1	hypothetical protein	AWB74024.1
A1552VC_01283	WASA-1	NA	NA	8.40985	11.4802	14.4411	11.4437	27.3496	25.4628	52.2172	35.0099	10.2445	9.03355	17.6247	12.3009	23.2388	16.5306	15.7744	18.5146	1376024	1376959	-1	1	hypothetical protein	AWB74025.1
A1552VC_01284	WASA-1	NA	NA	383.618	331.012	359.103	357.911	485.037	428.44	515.116	476.197	375.971	290.364	342.423	336.253	368.651	396.735	387.865	384.417	1377287	1379563	-1	1	hypothetical protein	AWB74026.1
A1552VC_01285	WASA-1	NA	NA	414.67	441.987	383.171	413.276	388.476	390.799	478.423	419.233	391.338	358.761	389.003	379.701	292.597	336.624	229.193	286.138	1379662	1380312	-1	1	hypothetical protein	AWB74027.1
A1552VC_01286	WASA-1	NA	NA	238.71	236.3	262.829	245.946	212.657	214.774	252.618	226.683	240.745	185.833	229.122	218.566	192.248	201.373	177.23	190.284	1380350	1380661	-1	1	hypothetical protein	AWB74028.1
A1552VC_01287	WASA-1	NA	NA	1066.76	1088.7	1253.49	1136.32	1075.01	1191.22	1147.37	1137.86	930.196	982.076	1014.68	975.651	981.31	969.296	960.383	970.33	1380721	1382169	-1	1	hypothetical protein	AWB74029.1
A1552VC_01288	NC002505_VC1494	pepN_2	pepN	1176.73	1107.84	1173.58	1152.72	2167.32	2580.6	1953.21	2233.71	944.538	979.495	895.085	939.706	961.24	885.14	966.878	937.753	1382333	1383295	-1	1	Aminopeptidase N	AWB74030.1
A1552VC_01289	NC002505_VC1495	NA	NA	82.8047	82.2746	96.2742	87.1178	310.334	172.705	437.496	306.845	113.713	67.1064	60.4277	80.4158	34.8581	45.0835	30.6209	36.8542	1383494	1384165	-1	1	hypothetical protein	AWB74031.1
A1552VC_01290	NC002505_VC1496	prc	ctpA_tsp	23993.9	24390.6	27244.6	25209.7	35963	29827	34185.3	33325.1	30559.2	23420.1	25937.3	26638.9	18274.1	18379.1	19319.9	18657.7	1384319	1386316	-1	1	Tail-specific protease	AWB74032.1
A1552VC_01291	NC002505_VC1497	proQ	NA	11984.7	13147.7	13722.9	12951.8	16059.8	14024.5	19029.6	16371.3	15720.1	14409.8	15455.6	15195.2	10520.8	10802	10527.1	10616.6	1386334	1386960	-1	1	RNA chaperone ProQ	AWB74033.1
A1552VC_01292	NC002505_VC1498	msrC	NA	2043.59	2245.33	1933.19	2074.04	450.431	532.506	395.157	459.365	2606.19	2266.13	2271.07	2381.13	857.722	876.123	1036.47	923.439	1387061	1387609	-1	1	Free methionine-R-sulfoxide reductase	AWB74034.1
A1552VC_01293	NC002505_VC1499	NA	NA	2749.37	2993.45	2980.65	2907.83	1011.38	1061.69	1006.24	1026.44	3861.13	3073.99	3463.26	3466.13	515.478	610.131	585.509	570.372	1387620	1389416	1	1	Putative multidrug export ATP-binding/permease protein	AWB74035.1
A1552VC_01294	NC002505_VC1500	yebS	NA	778.234	860.056	910.754	849.681	507.363	487.115	513.704	502.728	1174.01	876.254	1065.04	1038.44	305.273	281.021	351.676	312.657	1389465	1390709	1	1	Inner membrane protein YebS	AWB74036.1
A1552VC_01295	NC002505_VC1501	pqiB_1	NA	1134.04	1123.14	1001.25	1086.14	1395.95	1266.5	1301.2	1321.21	1469.05	1309.86	1370.95	1383.29	1004.55	991.838	1109.78	1035.39	1390719	1393358	1	1	Paraquat-inducible protein B	AWB74037.1
A1552VC_01296	NC002505_VC1502	rsmF	rsmF_yebU	1914.86	2036.77	2451.14	2134.26	485.037	667.569	364.109	505.572	2460.72	2093.2	2453.62	2335.85	1020.39	781.448	1133.9	978.581	1393479	1394900	1	1	Ribosomal RNA small subunit methyltransferase F	AWB74038.1
A1552VC_01297	NC002505_VC1503	cvfB	NA	2786.89	2568.69	2894	2749.86	1657.72	1836.65	1443.74	1646.03	3414.48	2963	3070.48	3149.32	1215.81	1242.8	1050.39	1169.67	1395082	1395915	-1	1	Conserved virulence factor B	AWB74039.1
A1552VC_01298	NC002505_VC1504	NA	NA	2181.39	2061.65	2313.47	2185.5	1291.57	1393.81	1051.4	1245.6	2406.42	2294.52	2569.44	2423.46	3316.8	3164.86	2970.23	3150.63	1396017	1397366	1	1	hypothetical protein	AWB74040.1
A1552VC_01299	NC002505_VC1506	NA	NA	95.7429	52.6175	59.69	69.3501	582.156	449.475	550.398	527.343	43.0267	60.6538	32.7317	45.4707	220.768	270.501	256.102	249.124	1397359	1397835	-1	1	hypothetical protein	AWB74041.1
A1552VC_01300	NC002505_VC1507	aroH	NA	2539.77	2751.41	3075.96	2789.05	1046.54	1439.2	945.555	1143.77	3766.88	3605.68	3925.28	3765.95	3009.42	2883.84	3519.55	3137.6	1398111	1399172	1	1	Phospho-2-dehydro-3-deoxyheptonate aldolase, Trp-sensitive	AWB74042.1
A1552VC_01301	NC002505_VC1508	NA	NA	1481.43	1637.84	1537.5	1552.25	790.347	1135.86	512.293	812.835	2025.33	1935.76	2013	1991.36	1407	1308.93	1675.8	1463.91	1399184	1399666	1	1	hypothetical protein	AWB74043.1
A1552VC_01302	NC002505_VC1509	cobB	npdA	263.94	243.954	266.679	258.191	7286.15	7612.28	4624.75	6507.73	292.991	261.973	244.229	266.398	264.077	282.524	254.246	266.949	1399801	1400541	-1	1	NAD-dependent protein deacylase	AWB74044.1
A1552VC_01303	NC002505_VC1510	NA	NA	359.683	257.347	310.966	309.332	842.256	470.509	1002.01	771.59	439.487	467.164	595.464	500.705	660.192	779.945	821.197	753.778	1400678	1401100	-1	1	hypothetical protein	AWB74045.1
A1552VC_01304	NC002505_VC1511	fdoI	NA	699.958	540.525	754.79	665.091	1666.65	907.806	2126.79	1567.08	901.512	1042.73	1281.57	1075.27	1543.27	1904.03	1983.86	1810.39	1401087	1402154	-1	1	Formate dehydrogenase, cytochrome b556(fdo) subunit	AWB74046.1
A1552VC_01305	NC002505_VC1512	fdhB1	NA	282.053	231.517	311.928	275.166	814.906	359.801	917.329	697.346	315.529	380.7	484.68	393.636	887.298	999.352	1140.4	1009.02	1402161	1402769	-1	1	Formate dehydrogenase iron-sulfur subunit	AWB74047.1
A1552VC_01306	NC002505_VC1513	fdhF	NA	1919.39	1542.17	2237.41	1899.66	6288.73	2508.64	5978.16	4925.18	2290.66	2913.97	3679.79	2961.47	7381.48	9680.94	9043.37	8701.93	1402781	1405636	-1	1	Formate dehydrogenase H	AWB74048.1
A1552VC_01307	NC002505_VC1514	NA	NA	191.486	184.639	180.995	185.707	659.739	255.736	502.414	472.63	191.571	305.85	319.763	272.395	726.739	1060.97	699.641	829.116	1405648	1405845	-1	1	hypothetical protein	AWB74049.1
A1552VC_01308	NC002505_VC1515	torD_1	NA	278.819	285.091	343.699	302.536	622.901	314.411	372.577	436.63	357.531	411.672	530.001	433.068	803.85	1154.14	878.727	945.572	1405923	1406594	-1	1	Chaperone protein TorD	AWB74050.1
A1552VC_01309	NC002505_VC1516	rsxB_2	NA	953.547	849.533	1027.25	943.442	1083.94	582.324	667.534	777.932	1195.53	1305.99	1642.88	1381.47	1742.91	2201.58	2213.06	2052.51	1406605	1408266	-1	1	Electron transport complex subunit RsxB	AWB74051.1
A1552VC_01310	NC002505_VC1517	NA	NA	662.437	465.904	520.843	549.728	927.654	554.647	810.072	764.124	714.038	767.852	970.62	817.503	715.12	871.615	889.862	825.532	1408465	1409067	-1	1	hypothetical protein	AWB74052.1
A1552VC_01311	NC002505_VC1518	NA	NA	214.775	236.3	251.276	234.117	466.618	267.913	414.915	383.149	239.72	298.107	402.851	313.56	351.75	398.238	401.783	383.924	1409057	1409533	-1	1	hypothetical protein	AWB74053.1
A1552VC_01312	NC002505_VC1519	fdhD	NA	510.413	444.857	528.545	494.605	662.53	580.11	591.325	611.322	721.209	683.969	720.096	708.425	940.114	936.235	962.239	946.196	1409758	1410591	1	1	Sulfurtransferase FdhD	AWB74054.1
A1552VC_01313	NC002505_VC1520	ybiT	NA	13827.7	12816.7	17847.3	14830.6	1278.17	1555.45	1184.06	1339.23	18628.5	12466.3	15069.2	15388	1775.65	1779.3	2233.47	1929.47	1410698	1412290	-1	1	putative ABC transporter ATP-binding protein YbiT	AWB74055.1
A1552VC_01314	NC002505_VC1521	zraS_2	NA	1012.42	926.067	1077.31	1005.26	1863.68	1591.98	1710.47	1722.04	1170.94	952.394	1034.82	1052.72	1110.18	1409.61	1175.66	1231.82	1412502	1414535	-1	1	Sensor protein ZraS	AWB74056.1
A1552VC_01315	NC002505_VC1522	zraR_2	NA	271.056	277.437	248.387	265.627	1137.52	1191.22	1148.78	1159.17	270.454	259.392	324.799	284.881	896.805	1208.24	1011.42	1038.82	1414525	1415979	-1	1	Transcriptional regulatory protein ZraR	AWB74057.1
A1552VC_01316	NC002505_VC1523	tupA	NA	1342.34	1197.76	951.189	1163.76	3260.18	3511.66	2656.02	3142.62	1432.17	1650.56	2190.5	1757.75	2929.14	3355.72	3269.94	3184.93	1416283	1417098	1	1	Tungstate-binding protein TupA	AWB74058.1
A1552VC_01317	NC002505_VC1524	tupB	NA	219.303	221.95	236.834	226.029	470.525	487.115	357.053	438.231	340.116	287.783	433.065	353.655	634.841	784.454	828.62	749.305	1417105	1417803	1	1	Tungstate uptake system permease protein TupB	AWB74059.1
A1552VC_01318	NC002505_VC1525	ecfA3	NA	133.264	195.163	136.709	155.045	275.729	242.451	221.57	246.583	245.867	214.224	303.397	254.496	478.507	524.472	476.016	492.998	1417812	1418534	1	1	Energy-coupling factor transporter ATP-binding protein EcfA3	AWB74060.1
A1552VC_01319	NC002505_VC1526	mobA_1	mobA	265.234	291.788	348.513	301.845	420.291	352.052	321.771	364.704	366.751	363.923	412.922	381.199	541.886	625.158	612.418	593.154	1418488	1419099	1	1	Molybdenum cofactor guanylyltransferase	AWB74061.1
A1552VC_01320	NC002505_VC1527	moeA_1	NA	831.928	882.06	1073.46	929.148	1471.3	1236.61	1096.56	1268.16	1374.81	1134.36	1401.17	1303.44	1771.43	2121.93	2097.07	1996.81	1419096	1420916	1	1	Molybdopterin molybdenumtransferase	AWB74062.1
A1552VC_01321	NC002505_VC1528	NA	NA	214.128	179.856	175.219	189.734	2017.17	1331.82	2269.33	1872.77	197.718	183.252	162.399	181.123	328.512	321.596	296.002	315.37	1421006	1421362	-1	1	hypothetical protein	AWB74063.1
A1552VC_01322	NC002505_VC1529	NA	NA	146.849	164.549	138.635	150.011	1647.67	1307.46	1826.19	1593.78	122.933	132.922	137.221	131.026	163.728	175.826	160.528	166.694	1421359	1421784	-1	1	hypothetical protein	AWB74064.1
A1552VC_01323	NC002505_VC1531	NA	NA	1487.25	1405.36	1228.46	1373.69	600.575	685.283	738.097	674.652	1814.29	1400.2	1426.34	1546.95	737.303	825.029	569.734	710.689	1422000	1422275	1	1	hypothetical protein	AWB74065.1
A1552VC_01324	NC002505_VC1532	nagK_1	nagK	2407.8	2441.45	2424.18	2424.48	2666.31	3089.86	1992.72	2582.96	1600.18	1609.26	1548.46	1585.97	1386.93	1541.86	1628.48	1519.09	1422482	1423390	-1	1	N-acetyl-D-glucosamine kinase	AWB74066.1
A1552VC_01325	NC002505_VC1533	NA	NA	385.559	369.279	477.52	410.786	128.934	141.706	131.249	133.963	331.92	296.817	405.369	344.702	136.264	157.792	175.374	156.477	1423553	1424290	-1	1	hypothetical protein	AWB74067.1
A1552VC_01326	NC002505_VC1534	NA	NA	159.14	124.369	164.629	149.379	411.918	311.09	464.31	395.773	172.107	153.57	153.587	159.755	315.836	371.188	342.397	343.14	1424390	1425181	1	1	hypothetical protein	AWB74068.1
A1552VC_01327	NC002505_VC1536	pctC_2	NA	384.912	309.965	365.842	353.573	330.428	288.948	477.011	365.462	318.602	269.716	263.112	283.81	111.969	184.843	125.267	140.693	1425183	1427204	-1	1	Methyl-accepting chemotaxis protein PctC	AWB74069.1
A1552VC_01328	NC002505_VC1537	mepS	NA	3826.48	2960.93	2667.76	3151.72	1574.56	1401.56	2033.65	1669.92	3243.39	2823.63	2201.83	2756.29	1099.62	1320.95	1029.05	1149.87	1427293	1427793	1	1	Murein DD-endopeptidase MepS/Murein LD-carboxypeptidase	AWB74070.1
A1552VC_01329	NC002505_VC1538	NA	NA	1899.98	1659.84	1728.12	1762.65	11491.3	8347.39	12069.2	10636	1616.57	1669.92	1513.21	1599.9	2398.87	2524.68	2289.14	2404.23	1427803	1428144	-1	1	hypothetical protein	AWB74071.1
A1552VC_01330	NC002505_VC1539	NA	NA	1490.48	1039.91	834.697	1121.7	19029.7	14421.9	19022.6	17491.4	800.092	994.981	731.427	842.166	5994.54	6631.79	5089.57	5905.3	1428667	1429533	1	1	hypothetical protein	AWB74072.1
A1552VC_01331	NC002505_VC1539a	NA	NA	214.775	168.376	159.815	180.989	3268	2620.46	2822.55	2903.67	136.251	165.185	110.784	137.407	633.784	713.823	492.718	613.442	1429691	1429894	1	1	hypothetical protein	AWB74073.1
A1552VC_01332	NA	NA	NA	5.8222	0.956681	7.70193	4.82694	33.4893	35.4266	40.927	36.6143	7.17112	2.58101	2.51782	4.08998	9.50677	15.0278	11.1349	11.8898	1429869	1430114	1	1	hypothetical protein	AWB74074.1
A1552VC_01333	NC002505_VC1540	norM_1	norM	1639.27	1623.49	2246.08	1836.28	260.1	306.661	294.957	287.239	2385.93	1382.13	1903.47	1890.51	531.323	456.847	657.886	548.685	1430149	1431522	1	1	Multidrug resistance protein NorM	AWB74075.1
A1552VC_01334	NC002505_VC1541	NA	NA	137.792	121.498	176.182	145.157	195.354	180.454	242.739	206.183	178.253	90.3355	107.007	125.199	73.9415	87.1615	102.998	88.0335	1431726	1432709	1	1	hypothetical protein	AWB74076.1
A1552VC_01335	NC002505_VC1542	ligA_2	ligA2	1348.16	1398.67	1220.76	1322.53	208.75	202.596	179.232	196.859	2122.65	1944.79	1573.64	1880.36	63.3784	57.1058	52.8907	57.7916	1432716	1433564	-1	1	DNA ligase	AWB74077.1
A1552VC_01336	NC002505_VC1543	NA	NA	11123	10235.5	8841.82	10066.8	2183.5	1694.94	2598.16	2158.87	14421.1	14039.4	12357.5	13606	843.99	779.945	882.439	835.458	1433871	1435049	-1	1	hypothetical protein	AWB74078.1
A1552VC_01337	NC002505_VC1544	NA	NA	5418.53	5374.63	4778.09	5190.42	1098.45	908.913	1552.4	1186.59	6969.3	7451.39	7164.46	7195.05	409.847	477.886	520.555	469.429	1435046	1435666	-1	1	hypothetical protein	AWB74079.1
A1552VC_01338	NC002505_VC1545	exbD_1	exbD2	1979.55	2225.24	1832.1	2012.3	444.291	410.727	564.51	473.176	2630.78	3072.7	2647.49	2783.65	142.601	172.82	154.96	156.794	1435666	1436070	-1	1	Biopolymer transport protein ExbD	AWB74080.1
A1552VC_01339	NC002505_VC1546	NA	NA	3580.65	3608.6	3312.79	3500.68	450.431	471.616	529.228	483.759	5012.61	5008.46	4553.48	4858.18	204.924	225.418	244.967	225.103	1436067	1436606	-1	1	hypothetical protein	AWB74081.1
A1552VC_01340	NC002505_VC1547	exbB_1	NA	6267.28	6890.02	6909.6	6688.96	628.482	763.885	503.825	632.064	10653.2	9622.02	10341.9	10205.7	410.904	501.93	582.725	498.52	1436616	1437989	-1	1	Biopolymer transport protein ExbB	AWB74082.1
A1552VC_01341	NC002505_VC1548	NA	NA	3131.7	3598.08	3763.36	3497.71	239.448	275.663	179.232	231.448	6191.75	5334.96	6067.95	5864.88	214.43	243.451	310.849	256.243	1437989	1438747	-1	1	hypothetical protein	AWB74083.1
A1552VC_01342	NC002505_VC1549	ugpB	NA	67.2788	57.4009	51.9881	58.8892	79.8162	84.1381	59.2736	74.4093	102.445	67.1064	61.6866	77.0792	23.2388	16.5306	30.6209	23.4634	1439066	1440370	1	1	sn-glycerol-3-phosphate-binding periplasmic protein UgpB	AWB74084.1
A1552VC_01343	NC002505_VC1550	ugpA	NA	10.3506	22.9603	13.4784	15.5964	8.93048	11.0708	11.2902	10.4305	17.4156	12.9051	18.8836	16.4014	6.33784	12.0223	8.35116	8.90376	1440446	1441327	1	1	sn-glycerol-3-phosphate transport system permease protein UgpA	AWB74085.1
A1552VC_01344	NC002505_VC1551	araQ	NA	16.8197	11.4802	12.5156	13.6052	7.25601	8.85664	9.87893	8.66386	9.22001	11.6146	11.3302	10.7216	16.9009	6.01114	11.1349	11.349	1441337	1442179	1	1	L-arabinose transport system permease protein AraQ	AWB74086.1
A1552VC_01345	NC002505_VC1552	ugpC_1	ugpC	60.1628	51.6608	32.7332	48.1856	77.5835	80.8169	60.6849	73.0284	50.1978	40.0057	59.1688	49.7908	65.4911	81.1504	71.4488	72.6967	1442169	1443350	1	1	sn-glycerol-3-phosphate import ATP-binding protein UgpC	AWB74087.1
A1552VC_01346	NC002505_VC1553	glpR_1	NA	131.97	137.762	110.715	126.816	73.1183	85.2452	83.2653	80.5429	88.1023	123.889	143.516	118.502	52.8154	67.6253	43.6116	54.6841	1443375	1444136	1	1	Glycerol-3-phosphate regulon repressor	AWB74088.1
A1552VC_01347	NC002505_VC1554	glpQ_1	NA	2810.83	2746.63	2526.23	2694.57	871.28	1125.9	759.266	918.816	3620.39	2406.8	2656.3	2894.5	776.386	903.174	898.213	859.258	1444167	1444877	1	1	Glycerophosphodiester phosphodiesterase	AWB74089.1
A1552VC_01348	NC002505_VC1555	tabA	NA	372.621	444.857	461.153	426.21	396.29	401.87	471.366	423.175	402.607	433.61	494.752	443.656	474.282	479.388	573.446	509.039	1444953	1445423	-1	1	Toxin-antitoxin biofilm protein TabA	AWB74090.1
A1552VC_01349	NC002505_VC1556	rutC	NA	272.35	305.181	319.63	299.054	361.684	335.445	373.988	357.039	269.429	329.079	327.317	308.608	397.172	380.205	386.937	388.104	1445434	1445796	-1	1	Putative aminoacrylate peracid reductase RutC	AWB74091.1
A1552VC_01350	NC002505_VC1557	ascG	NA	1036.35	1011.21	950.226	999.263	680.391	602.252	1004.83	762.49	857.461	1096.93	893.826	949.406	542.942	586.086	527.979	552.336	1445931	1446938	-1	1	HTH-type transcriptional regulator AscG	AWB74092.1
A1552VC_01351	NC002505_VC1558	bglA	NA	4918.47	4852.29	5527.1	5099.28	12514.4	10161.9	11111	11262.4	5403.95	5922.14	5551.79	5625.96	3268.21	3596.16	2718.77	3194.38	1447001	1448437	-1	1	6-phospho-beta-glucosidase BglA	AWB74093.1
A1552VC_01352	NC002505_VC1560	katG	NA	540.171	610.362	633.484	594.673	67550.1	35398.9	68712.2	57220.4	623.887	1067.25	869.907	853.681	19658.9	16048.2	18932.1	18213.1	1448850	1451024	1	1	Catalase-peroxidase	AWB74094.1
A1552VC_01353	NC002505_VC1561	syrM1	NA	742.007	824.659	674.882	747.183	852.303	849.131	764.912	822.115	631.058	632.349	694.918	652.775	542.942	566.55	492.718	534.07	1451089	1452018	-1	1	HTH-type transcriptional regulator SyrM 1	AWB74095.1
A1552VC_01354	NC002505_VC1562	NA	NA	178.548	172.203	157.89	169.547	140.097	173.812	200.401	171.437	200.791	193.576	151.069	181.812	153.165	141.262	111.349	135.258	1452130	1453254	1	1	hypothetical protein	AWB74096.1
A1552VC_01355	NC002505_VC1563	macA	NA	661.79	754.821	468.855	628.489	348.289	390.799	351.408	363.499	727.356	970.461	971.878	889.899	355.976	211.893	432.404	333.424	1453431	1454564	1	1	Macrolide export protein MacA	AWB74097.1
A1552VC_01356	NC002505_VC1565	tolC_1	NA	397.204	561.572	422.644	460.473	635.738	736.208	389.512	587.153	708.916	739.461	896.344	781.574	340.131	290.037	453.746	361.305	1454557	1455816	1	1	Outer membrane protein TolC	AWB74098.1
A1552VC_01357	NC002505_VC1566	macB_1	NA	430.843	703.161	422.644	518.882	606.714	572.361	656.243	611.773	580.86	789.79	785.56	718.737	255.626	234.434	283.939	258	1455816	1457030	1	1	Macrolide export ATP-binding/permease protein MacB	AWB74099.1
A1552VC_01358	NC002505_VC1567	macB_2	NA	524.645	701.247	421.681	549.191	520.759	459.438	650.598	543.598	686.378	872.383	778.006	778.923	260.908	338.127	290.435	296.49	1457034	1458311	1	1	Macrolide export ATP-binding/permease protein MacB	AWB74100.1
A1552VC_01359	NC002505_VC1568	yknY_1	NA	353.861	468.774	299.413	374.016	285.217	287.841	369.754	314.271	464.074	587.181	508.6	519.951	178.516	198.368	170.735	182.539	1458311	1459012	1	1	putative ABC transporter ATP-binding protein YknY	AWB74101.1
A1552VC_01360	NC002505_VC1570	appB	NA	68.5726	81.3179	79.9076	76.5994	56.3736	66.4248	43.7496	55.516	69.6623	73.5589	49.0975	64.1062	931.663	541.002	1372.37	948.346	1459086	1460078	-1	1	Cytochrome bd-II ubiquinol oxidase subunit 2	AWB74102.1
A1552VC_01361	NC002505_VC1571	appC	NA	69.8664	66.9677	65.4664	67.4335	41.3035	57.5682	40.927	46.5995	52.2467	43.8772	67.9811	54.7017	1221.09	794.973	2010.77	1342.28	1460075	1461412	-1	1	Cytochrome bd-II ubiquinol oxidase subunit 1	AWB74103.1
A1552VC_01362	NC002505_VC1572	NA	NA	144.261	139.675	91.4605	125.132	27.9077	35.4266	42.3383	35.2242	242.794	323.917	256.818	274.509	40.1397	46.5863	27.8372	38.1877	1461935	1462315	1	1	hypothetical protein	AWB74104.1
A1552VC_01363	NC002505_VC1573	fumC	NA	679.257	861.013	443.824	661.365	229.402	212.559	254.03	231.997	1229.33	2355.18	1262.69	1615.73	384.496	338.127	337.758	353.46	1462331	1463716	1	1	Fumarate hydratase class II	AWB74105.1
A1552VC_01364	NC002505_VC1574	NA	NA	1411.56	1259.95	1367.09	1346.2	216.564	291.162	231.449	246.392	2635.9	2124.17	2054.54	2271.54	304.217	282.524	427.765	338.168	1463861	1464211	-1	1	hypothetical protein	AWB74106.1
A1552VC_01365	NC002505_VC1575	NA	NA	1960.79	1848.31	2049.68	1952.92	294.148	325.482	262.497	294.042	3950.26	2871.38	3140.98	3320.87	601.039	524.472	669.02	598.177	1464289	1464747	-1	1	hypothetical protein	AWB74107.1
A1552VC_01366	NC002505_VC1576	NA	NA	2363.81	2200.37	2488.69	2350.96	160.19	223.63	244.151	209.324	4826.16	3738.6	3984.45	4183.07	815.469	781.448	895.43	830.782	1464777	1465094	-1	1	hypothetical protein	AWB74108.1
A1552VC_01367	NC002505_VC1577	lpxM_1	NA	8501.06	8148.05	9845	8831.37	722.811	882.343	1234.87	946.673	19115.1	16632.1	18382.6	18043.3	6225.88	5301.82	6475.86	6001.19	1465250	1466071	-1	1	Lipid A biosynthesis myristoyltransferase	AWB74109.1
A1552VC_01368	NC002505_VC1578	NA	NA	2055.24	2305.6	2159.43	2173.42	191.447	257.95	246.973	232.123	4139.78	3841.84	4117.89	4033.17	1413.34	1366.03	1428.05	1402.47	1466073	1466309	-1	1	hypothetical protein	AWB74110.1
A1552VC_01369	NC002505_VC1579	dltA	NA	15464.4	15853.2	19336.7	16884.7	852.303	1115.94	674.59	880.943	33233	28509.9	32634.7	31459.2	7310.7	7124.7	9882.2	8105.87	1466293	1467963	-1	1	D-alanine--poly(phosphoribitol) ligase subunit 1	AWB74111.1
A1552VC_01370	NC002505_VC1580	nhaR_2	NA	408.201	388.412	356.214	384.276	222.146	193.739	224.393	213.426	407.729	447.806	358.789	404.775	285.203	323.099	286.723	298.342	1468027	1468899	-1	1	Transcriptional activator protein NhaR	AWB74112.1
A1552VC_01371	NC002505_VC1581	nuoL	NA	34.9332	31.5705	21.1803	29.228	15.0702	15.4991	12.7015	14.4236	36.88	64.5254	45.3208	48.9087	21.1261	24.0446	16.7023	20.6243	1469018	1470568	1	1	NADH-quinone oxidoreductase subunit L	AWB74113.1
A1552VC_01372	NC002505_VC1582	NA	NA	89.9207	143.502	83.7585	105.727	89.3048	77.4956	90.3217	85.7074	101.42	206.481	152.328	153.41	156.333	133.748	118.772	136.284	1470565	1473081	1	1	hypothetical protein	AWB74114.1
A1552VC_01373	NC002505_VC1583	sodC	NA	210.246	220.993	190.623	207.287	391.267	284.52	419.149	364.978	215.133	174.218	220.309	203.22	107.743	141.262	146.609	131.871	1473126	1473641	-1	1	Superoxide dismutase [Cu-Zn]	AWB74115.1
A1552VC_01374	NC002505_VC1584	ankB	NA	199.249	204.73	172.331	192.103	100.468	90.7806	118.547	103.265	191.571	165.185	185.06	180.605	65.4911	81.1504	74.2325	73.6246	1473681	1474214	-1	1	hypothetical protein	AWB74116.1
A1552VC_01375	NC002505_VC1585	katB	NA	1132.09	1214.98	1267.93	1205	442.617	529.184	419.149	463.65	1311.29	1170.49	1542.16	1341.31	620.052	691.281	754.388	688.574	1474311	1475822	-1	1	Catalase	AWB74117.1
A1552VC_01376	NC002505_VC1587	rclC	NA	25.2295	27.7437	28.8823	27.2852	8.37232	18.8204	18.3466	15.1798	20.4889	24.5196	13.848	19.6189	62.3221	36.0668	63.0976	53.8289	1476269	1476709	1	1	Inner membrane protein RclC	AWB74118.1
A1552VC_01377	NC002505_VC1588	benM	alsR	1649.62	1175.76	1797.44	1540.94	510.154	459.438	581.446	517.013	636.18	629.768	606.795	624.248	303.16	362.171	340.542	335.291	1476885	1477748	-1	1	HTH-type transcriptional regulator BenM	AWB74119.1
A1552VC_01378	NC002505_VC1589	alsD	aldC	1301.59	931.807	1240.97	1158.12	32.9311	26.5699	33.8706	31.1239	204.889	298.107	376.414	293.137	27.464	18.0334	30.6209	25.3728	1477872	1478657	1	1	Alpha-acetolactate decarboxylase	AWB74120.1
A1552VC_01379	NC002505_VC1590	budB	NA	7751.94	6013.7	7104.07	6956.57	161.865	108.494	224.393	164.917	1036.74	1378.26	1289.12	1234.71	313.723	312.579	246.823	291.042	1478796	1480499	1	1	Acetolactate synthase, catabolic	AWB74121.1
A1552VC_01380	NC002505_VC1591	fabG_1	NA	6463.94	5385.16	6499.47	6116.19	197.029	141.706	231.449	190.061	792.921	1002.72	1081.4	959.016	181.685	177.329	154.032	171.015	1480496	1481254	1	1	3-oxoacyl-[acyl-carrier-protein] reductase FabG	AWB74122.1
A1552VC_01381	NC002505_VC1592	yfgF	NA	423.08	349.189	423.606	398.625	17.861	16.6062	32.4593	22.3088	85.029	107.112	104.49	98.8769	14.7883	15.0278	13.9186	14.5782	1481492	1482346	1	1	Cyclic di-GMP phosphodiesterase YfgF	AWB74123.1
A1552VC_01382	NC002505_VC1593	vdcA_2	NA	422.433	345.362	380.283	382.693	44.6524	44.2832	60.6849	49.8735	109.616	132.922	94.4182	112.319	29.5766	30.0557	29.693	29.7751	1482432	1483718	1	1	Diguanylate cyclase VdcA	AWB74124.1
A1552VC_01383	NC002505_VC1594	galM	NA	635.267	600.796	920.381	718.815	306.427	174.919	294.957	258.767	234.598	265.844	273.183	257.875	413.016	410.26	411.99	411.756	1483736	1484788	-1	1	Aldose 1-epimerase	AWB74125.1
A1552VC_01384	NC002505_VC1595	galK	NA	633.973	728.034	848.176	736.728	435.361	275.663	382.456	364.493	212.06	313.593	290.808	272.154	608.433	644.695	596.644	616.59	1484797	1485957	-1	1	Galactokinase	AWB74126.1
A1552VC_01385	NC002505_VC1596	galT	NA	1227.84	943.287	1177.43	1116.19	715.555	541.362	774.79	677.236	389.289	620.734	414.181	474.735	417.241	530.483	471.376	473.034	1486023	1487087	-1	1	Galactose-1-phosphate uridylyltransferase	AWB74127.1
A1552VC_01386	NC002505_VC1597	bmr3_2	NA	878.506	791.175	805.815	825.165	432.57	501.507	392.335	442.137	860.534	687.84	639.526	729.3	317.949	311.076	367.451	332.159	1487531	1488964	-1	1	Multidrug resistance protein 3	AWB74128.1
A1552VC_01387	NC002505_VC1598	NA	NA	96.3898	64.0976	63.541	74.6761	837.791	757.243	842.532	812.522	46.1	63.2349	46.5797	51.9715	234.5	284.026	231.049	249.858	1489176	1489937	1	1	hypothetical protein	AWB74129.1
A1552VC_01388	NA	NA	NA	34.9332	28.7004	61.6155	41.7497	3.34893	5.5354	2.82255	3.90229	50.1978	34.8437	45.3208	43.4541	4.22523	6.01114	4.63953	4.95863	NA	NA	NA	NA	NA	NA
A1552VC_01389	NA	NA	NA	15.5259	11.4802	8.66468	11.8902	10.0468	9.96372	7.05638	9.0223	13.3178	15.4861	5.03564	11.2798	4.22523	3.00557	1.85581	3.02887	NA	NA	NA	NA	NA	NA
A1552VC_01390	NC002505_VC1599	pleD_3	NA	827.4	573.052	509.29	636.581	1944.61	1975.03	1443.74	1787.79	296.065	221.967	207.72	241.917	177.46	163.804	146.609	162.624	1490553	1491614	1	1	Response regulator PleD	AWB74130.1
A1552VC_01391	NC002505_VC1600	NA	NA	878.506	757.691	562.241	732.813	1559.48	1467.99	1943.33	1656.93	615.692	579.438	454.466	549.865	855.609	1048.94	935.329	946.627	1491617	1492306	-1	1	hypothetical protein	AWB74131.1
A1552VC_01392	NC002505_VC1601	NA	NA	680.551	625.669	669.106	658.442	3605.12	1970.6	3708.83	3094.85	642.327	583.309	507.341	577.659	537.66	589.092	499.214	541.989	1492421	1493224	-1	1	hypothetical protein	AWB74132.1
A1552VC_01393	NC002505_VC1602	cheV_1	NA	2051.36	2090.35	2144.03	2095.24	18552.5	10252.7	17113.1	15306.1	1776.39	1869.95	1934.94	1860.43	3224.91	3068.69	3096.42	3130.01	1493356	1494333	-1	1	Chemotaxis protein CheV	AWB74133.1
A1552VC_01394	NC002505_VC1603	NA	NA	1393.45	1384.32	1347.84	1375.2	7508.86	4544.56	7733.79	6595.74	1168.89	1272.44	992.021	1144.45	1520.03	1456.2	1353.82	1443.35	1494361	1495137	-1	1	hypothetical protein	AWB74134.1
A1552VC_01395	NC002505_VC1604	citT	NA	322.162	331.968	341.773	331.968	1235.2	1073.87	1073.98	1127.68	208.987	259.392	256.818	241.732	874.622	894.157	1129.26	966.014	1495203	1495889	-1	1	Transcriptional regulatory protein CitT	AWB74135.1
A1552VC_01396	NC002505_VC1605	dpiB	NA	780.822	676.373	547.8	668.332	1783.31	1782.4	1563.69	1709.8	317.578	521.365	368.861	402.601	1664.74	1749.24	1673.01	1695.67	1495889	1497505	-1	1	Sensor histidine kinase DpiB	AWB74136.1
A1552VC_01397	NC002505_VC1605a	NA	NA	692.842	415.2	361.028	489.69	14849.7	13641.4	17461.7	15317.6	233.574	557.499	383.968	391.68	3115.05	3744.94	2728.04	3196.01	1497834	1498067	1	1	hypothetical protein	AWB74137.1
A1552VC_01398	NC002505_VC1606	NA	NA	286.582	246.824	282.083	271.83	1001.33	976.445	1041.52	1006.43	268.405	326.498	346.2	313.701	1057.36	1071.49	1171.02	1099.96	1498235	1499665	1	1	hypothetical protein	AWB74138.1
A1552VC_01399	NC002505_VC1607	mdtN_1	NA	112.563	118.628	158.852	130.014	511.828	567.932	327.416	469.059	162.887	148.408	163.658	158.318	776.386	826.532	838.827	813.915	1499677	1500651	1	1	Multidrug resistance protein MdtN	AWB74139.1
A1552VC_01400	NC002505_VC1608	NA	NA	116.444	126.282	155.964	132.897	543.085	533.613	397.98	491.559	168.009	150.989	200.167	173.055	405.622	434.305	410.135	416.687	1500670	1501818	1	1	hypothetical protein	AWB74140.1
A1552VC_01401	NC002505_VC1609	NA	NA	208.305	202.816	230.095	213.739	689.321	633.25	524.995	615.855	227.427	214.224	261.853	234.501	285.203	344.138	343.325	324.222	1501815	1502963	1	1	hypothetical protein	AWB74141.1
A1552VC_01402	NC002505_VC1610	NA	NA	339.628	282.221	299.413	307.087	258.984	255.736	388.101	300.94	360.605	300.688	336.129	332.474	316.892	390.724	337.758	348.458	1502967	1503341	-1	1	hypothetical protein	AWB74142.1
A1552VC_01403	NC002505_VC1611	metA	NA	334.453	286.048	310.966	310.489	999.655	772.742	846.766	873.054	235.622	247.777	215.274	232.891	175.347	219.407	219.914	204.889	1503482	1504423	1	1	Homoserine O-succinyltransferase	AWB74143.1
A1552VC_01404	NC002505_VC1612	bepA_1	pilF	91.8614	75.5778	58.7272	75.3888	302.52	312.197	231.449	282.055	51.2223	52.9108	42.8029	48.9787	132.038	177.329	145.681	151.683	1504632	1505345	1	1	Beta-barrel assembly-enhancing protease	AWB74144.1
A1552VC_01405	NC002505_VC1613	NA	NA	155.259	112.888	94.3487	120.832	903.653	724.031	1178.42	935.366	90.1512	117.436	79.3113	95.6329	279.921	291.54	176.302	249.255	1505349	1505573	-1	1	hypothetical protein	AWB74145.1
A1552VC_01406	NC002505_VC1614	rlmF	NA	359.683	316.661	425.532	367.292	417.5	317.732	433.262	389.498	334.994	341.984	404.11	360.363	276.753	270.501	263.525	270.26	1505772	1506860	-1	1	Ribosomal RNA large subunit methyltransferase F	AWB74146.1
A1552VC_01407	NC002505_VC1615	NA	NA	181.135	110.975	144.411	145.507	196.471	166.062	239.917	200.816	157.765	136.794	128.409	140.989	100.349	160.798	96.5022	119.216	1506857	1507369	-1	1	hypothetical protein	AWB74147.1
A1552VC_01408	NC002505_VC1616	NA	NA	207.659	149.242	181.958	179.62	29.5822	24.3558	43.7496	32.5625	273.527	263.263	214.015	250.268	76.0541	37.5696	41.7558	51.7932	1507537	1507770	1	1	hypothetical protein	AWB74148.1
A1552VC_01409	NC002505_VC1617	cynR_2	NA	664.378	273.611	165.592	367.86	935.468	712.96	891.926	846.785	124.982	268.426	140.998	178.135	407.735	414.769	263.525	362.01	1507801	1508670	-1	1	HTH-type transcriptional regulator CynR	AWB74149.1
A1552VC_01410	NC002505_VC1618	ynfM	NA	77.6294	60.2709	104.939	80.9464	973.98	367.551	880.636	740.722	94.249	85.1735	79.3113	86.2446	294.71	246.457	375.802	305.656	1508776	1509993	1	1	Inner membrane transport protein YnfM	AWB74150.1
A1552VC_01411	NC002505_VC1619	NA	NA	799.582	679.243	897.275	792.034	389.592	286.734	361.287	345.871	998.834	762.69	911.451	890.992	314.78	293.043	374.874	327.566	1510050	1510598	1	1	hypothetical protein	AWB74151.1
A1552VC_01412	NC002505_VC1620	ltxA	frhA	27852.1	33947.8	30191.6	30663.8	103877	79119.7	110518	97838.2	17940.1	22074.1	19613.8	19876	31379.7	32986.1	27480.9	30615.6	1510708	1517463	-1	1	Leukotoxin	AWB74152.1
A1552VC_01413	NC002505_VC1621	bepC	NA	15820.9	15738.4	16519.7	16026.3	20204.7	19003	15246	18151.2	24585.7	16961.1	17916.8	19821.2	9589.16	10734.4	10377.7	10233.8	1517860	1519197	1	1	Outer membrane efflux protein BepC	AWB74153.1
A1552VC_01414	NC002505_VC1622	oprF	NA	6491.76	6739.82	7322.61	6851.4	9947.44	9709.09	6566.67	8741.07	11182.8	7557.21	7948.76	8896.27	4396.35	5094.44	4718.4	4736.4	1519199	1519837	1	1	Outer membrane porin F	AWB74154.1
A1552VC_01415	NC002505_VC1623	nspC	NA	1986.02	2041.56	2054.49	2027.36	750.718	1235.5	755.033	913.751	1297.97	1734.44	1747.37	1593.26	864.059	709.314	1062.45	878.609	1519973	1521106	-1	1	Carboxynorspermidine/carboxyspermidine decarboxylase	AWB74155.1
A1552VC_01416	NC002505_VC1624	NA	NA	9272.18	8970.8	8419.18	8887.39	4947.49	6262.75	6146.11	5785.45	6195.84	8987.09	7179.56	7454.17	6222.71	5857.85	6219.76	6100.11	1521372	1522616	-1	1	Carboxynorspermidine synthase	AWB74156.1
A1552VC_01417	NC002505_VC1625	dat	NA	19114.9	19439.8	21352.7	19969.1	5877.93	9492.11	4542.9	6637.64	14870.8	21352.7	18414.1	18212.6	12293.3	14024	15096.1	13804.5	1522630	1525515	-1	1	Diaminobutyrate--2-oxoglutarate aminotransferase	AWB74157.1
A1552VC_01418	NC002505_VC1627	nhaA	NA	1344.93	1187.24	1164.92	1232.36	3638.05	3028.97	3838.67	3501.9	1262.12	1267.28	1102.81	1210.73	899.974	859.593	1007.71	922.424	1526113	1527261	-1	1	Na(+)/H(+) antiporter NhaA	AWB74158.1
A1552VC_01419	NC002505_VC1628	NA	NA	4589.19	3497.63	4832.96	4306.59	602.807	719.602	961.079	761.163	3936.94	3037.85	3231.62	3402.14	464.775	527.477	564.167	518.807	1527540	1528658	-1	1	hypothetical protein	AWB74159.1
A1552VC_01420	NC002505_VC1629	ftsX	NA	8172.43	6596.32	9745.84	8171.53	696.019	886.771	781.847	788.212	7821.64	5598.22	6297.07	6572.31	726.739	736.364	909.348	790.817	1528659	1531112	-1	1	hypothetical protein	AWB74160.1
A1552VC_01421	NC002505_VC1630	NA	NA	6199.35	5116.33	8179.45	6498.38	872.954	970.909	894.749	912.871	6701.92	4670.35	5077.18	5483.15	949.62	960.279	942.753	950.884	1531093	1531764	-1	1	putative ABC transporter ATP-binding protein	AWB74161.1
A1552VC_01422	NC002505_VC1631	norM_2	NA	669.553	785.435	752.864	735.951	618.994	700.782	501.003	606.926	674.085	745.913	806.961	742.32	908.424	876.123	978.013	920.854	1531890	1533266	-1	1	Multidrug resistance protein NorM	AWB74162.1
A1552VC_01423	NC002505_VC1632	NA	NA	253.589	230.56	262.829	248.993	484.478	460.545	548.986	498.003	272.502	267.135	227.863	255.833	540.829	563.544	530.762	545.045	1533394	1534830	1	1	hypothetical protein	AWB74163.1
A1552VC_01424	NC002505_VC1633	NA	NA	1872.16	1842.57	1939.92	1884.88	1047.66	1019.62	1011.88	1026.39	2299.88	1886.72	1961.38	2049.33	714.064	810.001	800.783	774.949	1534897	1535556	-1	1	hypothetical protein	AWB74164.1
A1552VC_01425	NC002505_VC1634	bcr	NA	1560.35	1582.35	1946.66	1696.45	910.909	841.381	939.91	897.4	1805.07	1655.72	1727.22	1729.34	464.775	494.416	553.96	504.384	1535556	1536761	-1	1	Bicyclomycin resistance protein	AWB74165.1
A1552VC_01426	NC002505_VC1635	rsuA	NA	1870.22	1896.14	1859.05	1875.14	707.182	910.02	647.776	754.993	2283.49	1948.67	2073.42	2101.86	1229.54	1154.14	1155.24	1179.64	1537080	1537775	-1	1	Ribosomal small subunit pseudouridine synthase A	AWB74166.1
A1552VC_01427	NC002505_VC1636	radD_2	NA	283.347	296.571	310.966	296.961	165.772	197.06	186.288	183.04	449.731	407.8	422.994	426.842	508.084	485.399	533.546	509.01	1537909	1539693	1	1	Putative DNA repair helicase RadD	AWB74167.1
A1552VC_01428	NC002505_VC1637	NA	NA	254.883	240.127	209.878	234.963	295.264	238.022	328.827	287.371	298.114	285.202	317.245	300.187	512.309	578.572	535.402	542.094	1539964	1540365	1	1	hypothetical protein	AWB74168.1
A1552VC_01429	NC002505_VC1638	mprA	NA	260.058	265.001	182.921	235.993	399.639	364.229	406.447	390.105	301.187	301.979	328.575	310.58	879.904	769.426	961.311	870.214	1540377	1541036	1	1	Response regulator MprA	AWB74169.1
A1552VC_01430	NC002505_VC1639	phoQ	NA	456.719	513.738	547.8	506.086	635.18	608.894	595.558	613.211	607.496	606.538	650.856	621.63	1224.26	1181.19	1377.94	1261.13	1541026	1542399	1	1	Virulence sensor histidine kinase PhoQ	AWB74170.1
A1552VC_01431	NC002505_VC1640	rplY	NA	40351.7	39855.3	41763.7	40656.9	3799.92	10418.7	5189.26	6469.3	43192.7	40510.3	40597.3	41433.4	8487.43	8881.46	7406.55	8258.48	1542557	1542835	1	1	50S ribosomal protein L25	AWB74171.1
A1552VC_01432	NC002505_VC1641	bluF	NA	487.124	380.759	455.377	441.087	2842.68	2176.52	3562.06	2860.42	430.267	332.951	303.397	355.538	462.663	506.438	577.158	515.42	1542985	1543758	-1	1	Blue light- and temperature-regulated antirepressor BluF	AWB74172.1
A1552VC_01433	NC002505_VC1642	NA	NA	166.256	133.935	158.852	153.015	212.099	239.129	228.627	226.618	171.082	157.442	156.105	161.543	353.863	383.21	515.916	417.663	1543850	1544251	-1	1	hypothetical protein	AWB74173.1
A1552VC_01434	NC002505_VC1643	mcpQ_4	NA	170.138	139.675	162.703	157.505	22775	16401.4	21293.3	20156.6	123.958	144.537	119.596	129.364	541.886	631.17	465.809	546.288	1544529	1546232	1	1	Methyl-accepting chemotaxis protein McpQ	AWB74174.1
A1552VC_01435	NC002505_VC1644	NA	NA	142.321	115.758	134.784	130.954	1926.19	1283.11	2236.87	1815.39	174.156	202.61	198.908	191.891	1866.5	1788.31	1670.23	1775.01	1546618	1547808	1	1	hypothetical protein	AWB74175.1
A1552VC_01436	NC002505_VC1645	yihX	NA	410.789	305.181	215.654	310.541	1597.44	1956.21	1368.94	1640.86	163.911	289.074	216.533	223.172	1212.64	1233.79	1259.17	1235.2	1547925	1548533	-1	1	Alpha-D-glucose 1-phosphate phosphatase YihX	AWB74176.1
A1552VC_01437	NC002505_VC1646	NA	NA	61.4566	44.0073	59.69	55.0513	27.9077	17.7133	43.7496	29.7902	38.9289	36.1342	26.4371	33.8334	30.6329	25.5473	24.1256	26.7686	1548704	1548868	-1	1	hypothetical protein	AWB74177.1
A1552VC_01438	NC002505_VC1647	sgrR_1	NA	67.2788	77.4912	84.7213	76.4971	171.912	158.312	132.66	154.295	88.1023	90.3355	64.2044	80.8807	208.093	190.854	181.87	193.605	1549098	1550861	1	1	HTH-type transcriptional regulator SgrR	AWB74178.1
A1552VC_01439	NC002505_VC1649	vesC	NA	118600	105721	127181	117167	2030.01	1810.08	2468.32	2102.8	128607	75792.8	92046.5	98815.3	1576.01	1756.76	1533.83	1622.2	1550942	1552588	-1	1	Trypsin	AWB74179.1
A1552VC_01440	NC002505_VC1650	prt	vchC	199.896	194.206	247.425	213.842	347.731	287.841	381.044	338.872	250.989	207.772	234.157	230.973	847.158	823.526	982.653	884.446	1552916	1555363	1	1	Microbial collagenase	AWB74180.1
A1552VC_01441	NC002505_VC1651	bepA_2	vieB	1088.1	1032.26	1111.97	1077.44	1451.76	976.445	1584.86	1337.69	944.538	1055.63	1080.14	1026.77	1418.62	1531.34	1233.19	1394.38	1555397	1557058	-1	1	Beta-barrel assembly-enhancing protease	AWB74181.1
A1552VC_01442	NC002505_VC1652	cph2_3	vieA	1500.83	1572.78	1786.85	1620.16	4054.44	2562.89	3680.61	3432.65	1467.01	1436.33	1590	1497.78	2927.03	3316.65	2505.35	2916.34	1557070	1558824	-1	1	Phytochrome-like protein cph2	AWB74182.1
A1552VC_01443	NC002505_VC1653	rcsC_1	NA	1676.79	1526.86	2011.17	1738.27	3524.75	2635.96	3607.22	3255.98	1856.29	1424.72	1819.12	1700.05	1718.61	1958.13	1679.51	1785.42	1558829	1562359	-1	1	Sensor histidine kinase RcsC	AWB74183.1
A1552VC_01445	NC002505_VC1655	NA	NA	2537.19	3010.67	2520.46	2689.44	15895.1	20430.1	19669	18664.7	2808	2739.75	2979.84	2842.53	181213	120387	133708	145102	1563063	1564415	1	1	Magnesium transporter MgtE	AWB74184.1
A1552VC_01446	NC002505_VC1656	NA	NA	434.724	406.589	521.806	454.373	316.474	317.732	304.836	313.014	602.374	427.158	501.046	510.193	220.768	252.468	216.202	229.813	1564498	1565361	-1	1	hypothetical protein	AWB74185.1
A1552VC_01447	NC002505_VC1657	NA	NA	6.46911	6.69677	1.92548	5.03045	1.11631	1.10708	2.82255	1.68198	5.12223	3.87152	3.77673	4.25683	14.7883	12.0223	13.9186	13.5764	1565388	1565513	1	1	hypothetical protein	AWB74186.1
A1552VC_01448	NC002505_VC1658	sdaC_2	NA	809.933	837.096	614.229	753.753	111.631	88.5664	152.418	117.538	1076.69	816.891	696.177	863.253	106.687	111.206	98.3581	105.417	1565697	1566950	1	1	Serine transporter	AWB74187.1
A1552VC_01449	NC002505_VC1659	mdtN_2	NA	195.367	217.167	142.486	185.007	999.655	891.2	1212.29	1034.38	136.251	224.548	144.775	168.525	475.338	605.622	449.107	510.022	1567119	1568066	1	1	Multidrug resistance protein MdtN	AWB74188.1
A1552VC_01450	NC002505_VC1660a	ybhF_2	NA	133.264	132.979	96.2742	120.839	771.928	601.145	934.265	769.113	105.518	132.922	124.632	121.024	451.043	548.516	481.583	493.714	1568076	1569002	1	1	putative ABC transporter ATP-binding protein YbhF	AWB74189.1
A1552VC_01451	NC002505_VC1660	ybhS	NA	119.032	122.455	93.386	111.624	433.686	293.376	550.398	425.82	136.251	121.308	94.4182	117.326	249.289	258.479	300.642	269.47	1568999	1570096	1	1	Inner membrane transport permease YbhS	AWB74190.1
A1552VC_01452	NC002505_VC1661	NA	NA	97.0367	101.408	84.7213	94.3887	760.207	520.328	917.329	732.621	82.9801	107.112	88.1237	92.7386	185.91	258.479	191.149	211.846	1570261	1570476	1	1	hypothetical protein	AWB74191.1
A1552VC_01453	NC002505_VC1662	NA	NA	196.014	176.029	200.25	190.765	1864.8	1299.71	2133.85	1766.12	199.767	189.705	178.765	189.412	312.667	300.557	254.246	289.157	1570482	1570748	-1	1	hypothetical protein	AWB74192.1
A1552VC_01454	NC002505_VC1663	hslJ	NA	10832.5	11140.5	9680.37	10551.1	22689	23074.9	17655.1	21139.6	20382.4	15994.5	16076.3	17484.4	61171.8	57589.7	51858.8	56873.5	1570895	1571338	1	1	Heat shock protein HslJ	AWB74193.1
A1552VC_01455	NC002505_VC1664	NA	NA	939.962	837.096	775.007	850.688	1767.12	1545.48	1618.73	1643.78	1376.85	1050.47	931.593	1119.64	1559.11	1483.25	1400.21	1480.86	1571546	1572694	1	1	hypothetical protein	AWB74194.1
A1552VC_01456	NC002505_VC1665	ynjC	NA	248.414	228.647	246.462	241.174	682.623	503.722	546.164	577.503	280.698	227.129	245.487	251.105	233.444	278.015	309.921	273.793	1572708	1574408	1	1	Inner membrane ABC transporter permease protein YnjC	AWB74195.1
A1552VC_01457	NC002505_VC1666	malK_1	NA	80.217	87.058	85.684	84.3197	342.149	231.38	248.385	273.971	86.0534	98.0786	88.1237	90.7519	133.095	144.267	148.465	141.942	1574374	1575036	1	1	Maltose/maltodextrin import ATP-binding protein MalK	AWB74196.1
A1552VC_01458	NC002505_VC1667	ynjF	NA	107.387	88.0146	75.0939	90.1653	223.262	170.49	169.353	187.702	87.0778	86.464	73.0168	82.1862	99.2929	117.217	128.979	115.163	1575029	1575649	1	1	Inner membrane protein YnjF	AWB74197.1
A1552VC_01459	NC002505_VC1668	rluD_2	NA	421.786	314.748	293.636	343.39	260.1	307.768	294.957	287.608	373.922	330.37	390.262	364.851	493.296	462.858	488.079	481.411	1575708	1576415	-1	1	Ribosomal large subunit pseudouridine synthase D	AWB74198.1
A1552VC_01460	NC002505_VC1669	NA	NA	2605.11	1656.01	2014.06	2091.73	510.712	410.727	468.544	463.327	2571.36	1880.27	1538.39	1996.67	254.57	287.032	268.165	269.922	1576514	1577800	-1	1	hypothetical protein	AWB74199.1
A1552VC_01461	NC002505_VC1670	clsA	cls	3655.05	3074.77	4246.65	3658.83	1996.52	2068.03	1877	1980.51	5058.71	3390.16	3654.62	4034.5	2318.59	2335.33	2565.66	2406.53	1578416	1579870	1	1	Cardiolipin synthase A	AWB74200.1
A1552VC_01462	NC002505_VC1671	metC	NA	2467.32	2279.77	2285.55	2344.21	2856.64	2901.66	2476.79	2745.03	2064.26	2117.72	1972.71	2051.56	2386.2	2671.95	2600.92	2553.02	1579951	1581141	1	1	Cystathionine beta-lyase MetC	AWB74201.1
A1552VC_01463	NC002505_VC1672	tag	NA	151.377	172.203	145.374	156.318	985.143	595.609	918.741	833.164	313.48	227.129	219.05	253.22	214.43	250.965	238.472	234.622	1581228	1581809	-1	1	DNA-3-methyladenine glycosylase 1	AWB74202.1
A1552VC_01464	NC002505_VC1673	czcA	NA	537.583	582.619	493.887	538.03	7897.33	5211.03	7081.78	6730.05	813.409	831.087	908.933	851.143	1590.8	1612.49	1656.31	1619.87	1581896	1584994	-1	1	Cobalt-zinc-cadmium resistance protein CzcA	AWB74203.1
A1552VC_01465	NC002505_VC1674	ttgG	NA	87.333	104.278	90.4977	94.0363	2385	1834.43	1731.64	1983.69	157.765	161.313	210.238	176.439	399.284	408.757	434.26	414.101	1584987	1586066	-1	1	Toluene efflux pump periplasmic linker protein TtgG	AWB74204.1
A1552VC_01466	NC002505_VC1675	mexA	NA	144.261	140.632	146.337	143.743	2163.41	1719.3	1823.37	1902.02	165.96	192.286	226.604	194.95	417.241	491.411	492.718	467.123	1586068	1587099	-1	1	Multidrug resistance protein MexA	AWB74205.1
A1552VC_01467	NC002505_VC1676	pspC	NA	278.819	288.918	361.028	309.588	800.952	501.507	745.154	682.538	277.625	317.465	368.861	321.317	695.05	682.264	717.272	698.195	1587271	1587660	-1	1	Phage shock protein C	AWB74206.1
A1552VC_01468	NC002505_VC1677	pspB	NA	178.548	189.423	161.741	176.57	449.873	331.017	541.93	440.94	177.229	193.576	205.202	192.002	413.016	420.78	402.711	412.169	1587653	1587886	-1	1	Phage shock protein B	AWB74207.1
A1552VC_01469	NC002505_VC1678	pspA	NA	477.421	646.716	615.192	579.776	1672.23	1150.26	1854.42	1558.97	486.611	722.684	682.329	630.542	1415.45	1290.89	1326.91	1344.42	1587900	1588568	-1	1	Phage shock protein A	AWB74208.1
A1552VC_01470	NC002505_VC1679	pspF	NA	288.522	292.744	304.226	295.164	425.872	417.369	455.842	433.028	323.725	318.755	308.433	316.971	434.142	429.796	469.521	444.486	1588778	1589794	1	1	Psp operon transcriptional activator	AWB74209.1
A1552VC_01471	NC002505_VC1680	sapA	NA	787.291	719.424	971.406	826.041	1204.5	1306.35	1124.79	1211.88	1112.55	877.545	1019.72	1003.27	1584.46	1462.21	1818.7	1621.79	1589947	1591530	1	1	Peptide transport periplasmic protein SapA	AWB74210.1
A1552VC_01472	NC002505_VC1681	sapB	NA	392.028	462.077	629.633	494.579	885.234	860.201	604.026	783.154	605.447	508.46	639.526	584.478	618.996	619.147	667.165	635.103	1591530	1592492	1	1	Putrescine export system permease protein SapB	AWB74211.1
A1552VC_01473	NC002505_VC1682	sapC	NA	534.996	563.485	679.696	592.725	960.026	834.739	913.096	902.62	685.354	614.281	713.802	671.146	697.163	746.884	716.344	720.13	1592479	1593366	1	1	Peptide transport system permease protein SapC	AWB74212.1
A1552VC_01474	NC002505_VC1683	sapD	NA	1000.12	1112.62	1173.58	1095.44	1844.14	1484.59	1858.65	1729.13	1212.94	1431.17	1328.15	1324.09	1770.37	2055.81	1877.15	1901.11	1593366	1594361	1	1	Peptide transport system ATP-binding protein SapD	AWB74213.1
A1552VC_01475	NC002505_VC1684	sapF	NA	692.195	728.991	785.597	735.594	936.584	777.17	1057.05	923.6	810.336	761.399	890.049	820.595	1036.24	979.816	1191.43	1069.16	1594358	1595146	1	1	Putrescine export system ATP-binding protein SapF	AWB74214.1
A1552VC_01476	NC002505_VC1685	NA	NA	620.388	587.402	738.423	648.738	598.9	481.58	676.001	585.494	828.776	669.773	708.766	735.772	561.955	534.991	674.588	590.512	1595147	1595917	1	1	hypothetical protein	AWB74215.1
A1552VC_01477	NC002505_VC1686	NA	NA	1053.82	1111.66	1203.43	1122.97	1523.2	1522.24	1304.02	1449.82	1397.34	1207.91	1383.54	1329.6	1173.56	1241.3	1447.53	1287.46	1595954	1596343	-1	1	hypothetical protein	AWB74216.1
A1552VC_01478	NC002505_VC1687	ppaC	NA	148.79	176.029	185.809	170.209	480.571	549.112	347.174	458.952	133.178	147.118	180.024	153.44	154.221	235.937	143.825	177.995	1596478	1597383	-1	1	putative manganese-dependent inorganic pyrophosphatase	AWB74217.1
A1552VC_01479	NC002505_VC1688	NA	NA	401.085	436.247	343.699	393.677	73.1183	59.7823	53.6285	62.1764	902.536	788.5	706.248	799.095	15.8446	19.5362	13.9186	16.4331	1597569	1598777	1	1	hypothetical protein	AWB74218.1
A1552VC_01480	NC002505_VC1689	NA	NA	75.0417	84.1879	103.013	87.4143	277.961	244.665	324.593	282.406	67.6134	61.9443	89.3826	72.9801	288.372	335.121	341.469	321.654	1598841	1599401	-1	1	hypothetical protein	AWB74219.1
A1552VC_01481	NC002505_VC1690	galA	NA	274.937	157.852	129.97	187.587	1101.8	953.196	1042.93	1032.64	76.8334	139.375	75.5346	97.2476	1347.85	1399.09	1391.86	1379.6	1599453	1600577	-1	1	Alpha-galactosidase	AWB74220.1
A1552VC_01482	NC002505_VC1692	torA	NA	118.385	102.365	101.088	107.279	257.868	238.022	244.151	246.68	97.3223	101.95	105.748	101.674	311.611	374.193	363.739	349.848	1600784	1603246	-1	1	Trimethylamine-N-oxide reductase	AWB74221.1
A1552VC_01483	NC002505_VC1693	torC	NA	95.7429	65.0543	92.4232	84.4068	122.236	115.136	148.184	128.519	78.8823	78.7209	81.8291	79.8108	82.392	127.737	79.7999	96.6429	1603270	1604454	-1	1	Cytochrome c-type protein TorC	AWB74222.1
A1552VC_01484	NC002505_VC1694	NA	NA	14.2321	12.4369	9.62742	12.0988	8.37232	8.85664	8.46766	8.56554	13.3178	2.58101	10.0713	8.65669	7.39415	9.01671	5.56744	7.3261	1604501	1604683	-1	1	hypothetical protein	AWB74223.1
A1552VC_01485	NC002505_VC1695	focA_1	NA	597.746	626.626	824.107	682.826	109.398	125.1	122.781	119.093	607.496	406.51	684.847	566.284	64.4347	79.6476	81.6557	75.246	1605363	1606205	-1	1	putative formate transporter 1	AWB74224.1
A1552VC_01486	NC002505_VC1696	NA	NA	820.284	591.229	305.189	572.234	1373.06	1551.02	931.442	1285.17	128.056	494.264	270.666	297.662	985.535	837.051	677.372	833.319	1606557	1606790	1	1	hypothetical protein	AWB74225.1
A1552VC_01487	NC002505_VC1697	NA	NA	1434.2	1194.89	907.866	1178.99	1964.71	2208.63	1878.41	2017.25	789.847	1271.15	843.47	968.156	2846.75	2709.52	2693.71	2749.99	1606894	1607724	1	1	hypothetical protein	AWB74226.1
A1552VC_01488	NC002505_VC1698	NA	NA	502.65	519.478	480.408	500.845	1121.33	1087.15	901.805	1036.76	504.027	469.745	460.761	478.178	1434.47	1429.15	1562.59	1475.4	1607717	1608364	1	1	hypothetical protein	AWB74227.1
A1552VC_01489	NC002505_VC1699	NA	NA	419.199	447.727	328.295	398.407	3066.5	2259.55	3018.72	2781.59	304.26	361.342	355.013	340.205	615.827	593.6	568.807	592.745	1608542	1608766	1	1	hypothetical protein	AWB74228.1
A1552VC_01490	NC002505_VC1700	yciB_2	ispZ	1209.08	1175.76	1257.34	1214.06	496.2	569.039	612.494	559.244	1553.06	1336.97	1321.86	1403.96	969.69	846.068	912.132	909.297	1608999	1609544	1	1	putative intracellular septation protein A	AWB74229.1
A1552VC_01491	NC002505_VC1701	NA	NA	354.507	296.571	366.805	339.294	37.3964	59.7823	43.7496	46.9761	581.885	436.191	434.324	484.133	227.106	268.998	281.156	259.087	1609703	1610122	1	1	putative acyl-CoA thioester hydrolase	AWB74230.1
A1552VC_01492	NC002505_VC1702	NA	NA	390.734	330.055	301.338	340.709	471.083	597.823	313.303	460.736	610.569	567.823	480.904	553.099	723.571	670.242	730.262	708.025	1610197	1610493	1	1	hypothetical protein	AWB74231.1
A1552VC_01493	NC002505_VC1703	NA	NA	912.145	812.222	981.034	901.8	2815.33	3232.67	1980.02	2676.01	1306.17	1138.23	1066.3	1170.23	2908.01	2882.34	2947.96	2912.77	1610435	1610893	1	1	hypothetical protein	AWB74232.1
A1552VC_01494	NC002505_VC1704	metE	NA	174.019	207.6	224.319	201.979	5490.01	4196.94	4095.52	4594.16	145.471	196.157	174.988	172.206	2640.77	2291.75	2977.65	2636.72	1611168	1613453	-1	1	5-methyltetrahydropteroyltriglutamate-- homocysteine methyltransferase	AWB74233.1
A1552VC_01495	NC002505_VC1706	metR	NA	72.4541	59.3142	98.1997	76.656	186.982	190.418	155.24	177.547	93.2245	73.5589	104.49	90.4243	201.755	190.854	201.356	197.988	1613849	1614766	1	1	HTH-type transcriptional regulator MetR	AWB74234.1
A1552VC_01496	NC002505_VC1707	NA	NA	230.3	246.824	242.611	239.912	2382.21	1430.35	2293.32	2035.29	287.869	216.805	290.808	265.161	369.708	363.674	351.676	361.686	1614773	1614973	-1	1	hypothetical protein	AWB74235.1
A1552VC_01497	NC002505_VC1708	NA	NA	338.335	315.705	382.208	345.416	152.376	159.42	176.409	162.735	431.291	392.314	435.583	419.729	301.048	249.462	322.911	291.14	1615090	1615776	-1	1	hypothetical protein	AWB74236.1
A1552VC_01498	NC002505_VC1709	NA	NA	4277.38	4642.77	4366.03	4428.73	1553.9	1731.47	1323.78	1536.38	2760.88	2139.66	2676.44	2525.66	1776.71	1911.54	1570.95	1753.07	1616000	1618768	1	1	putative zinc protease	AWB74237.1
A1552VC_01499	NC002505_VC1710	cph2_4	NA	828.693	676.373	666.217	723.761	17118.6	11989.7	18149	15752.4	360.605	536.851	478.386	458.614	5376.6	6592.72	5632.39	5867.24	1618902	1621358	-1	1	Phytochrome-like protein cph2	AWB74238.1
A1552VC_01500	NC002505_VC1711	rimO_1	NA	1792.59	1753.6	2429	1991.73	860.675	1133.65	698.582	897.636	2140.07	2037.71	2409.55	2195.78	2253.1	1780.8	2246.46	2093.45	1621638	1624007	1	1	Ribosomal protein S12 methylthiotransferase RimO	AWB74239.1
A1552VC_01501	NC002505_VC1712	eamB	NA	131.97	119.585	98.1997	116.585	59.7226	39.8549	55.0398	51.5391	116.787	92.9165	89.3826	99.6953	45.4212	49.5919	46.3953	47.1361	1624055	1624639	-1	1	Cysteine/O-acetylserine efflux protein	AWB74240.1
A1552VC_01502	NC002505_VC1713	lrp_1	NA	232.241	227.69	226.244	228.725	145.678	132.85	151.007	143.178	245.867	242.615	192.613	227.032	142.601	174.323	164.239	160.388	1624747	1625190	1	1	Leucine-responsive regulatory protein	AWB74241.1
A1552VC_01503	NC002505_VC1714	mukB	NA	10962.6	11720.3	15222.9	12635.2	5963.89	5540.94	5824.34	5776.39	12536.1	13478.1	14102.3	13372.2	18285.7	17557	17701.7	17848.1	1625272	1629747	-1	1	Chromosome partition protein MukB	AWB74242.1
A1552VC_01504	NC002505_VC1715	mukE	NA	1377.92	1375.71	1747.38	1500.33	613.412	657.606	581.446	617.488	1504.91	1664.75	1705.82	1625.16	1911.92	1893.51	2143.46	1982.96	1629744	1630466	-1	1	Chromosome partition protein MukE	AWB74243.1
A1552VC_01505	NC002505_VC1716	mukF	NA	2761.66	2751.41	3237.7	2916.93	1230.17	1274.25	1042.93	1182.45	2995.48	3255.95	3270.65	3174.03	3610.46	3678.82	4061.45	3783.57	1630447	1631784	-1	1	Chromosome partition protein MukF	AWB74244.1
A1552VC_01506	NC002505_VC1717	cmoM	NA	2544.3	2294.12	2796.76	2545.06	1237.99	1222.22	1256.04	1238.75	2606.19	2835.24	2948.37	2796.6	3168.92	3519.52	3079.72	3256.05	1631796	1632578	-1	1	tRNA 5-carboxymethoxyuridine methyltransferase	AWB74245.1
A1552VC_01507	NC002505_VC1718	NA	NA	1093.28	1083.92	736.497	971.232	1599.67	1572.05	1573.57	1581.77	797.018	1164.04	937.888	966.315	895.749	891.151	962.239	916.38	1632695	1633516	1	1	hypothetical protein	AWB74246.1
A1552VC_01508	NC002505_VC1719	torR	NA	1189.02	1206.37	1525.95	1307.11	1336.22	1720.4	1298.37	1451.67	996.785	672.354	755.346	808.162	958.071	1060.97	1076.37	1031.8	1633616	1634320	-1	1	TorCAD operon transcriptional regulatory protein TorR	AWB74247.1
A1552VC_01509	NC002505_VC1720	torD_2	torD	104.153	92.7981	93.386	96.7789	126.701	135.064	87.4991	116.421	108.591	67.1064	96.9361	90.8779	194.361	156.29	195.788	182.146	1634545	1635207	1	1	Chaperone protein TorD	AWB74248.1
A1552VC_01510	NC002505_VC1721	purR	NA	4609.89	4095.55	4806.97	4504.14	2739.42	2748.88	2033.65	2507.32	4286.28	4101.23	3930.32	4105.94	4572.75	4224.33	4017.83	4271.64	1635614	1636624	1	1	HTH-type transcriptional repressor PurR	AWB74249.1
A1552VC_01512	NC002505_VC1722	tfoY	NA	15337	13892.9	13830.7	14353.5	4969.25	5131.32	6208.2	5436.26	16351.2	9170.34	11777.1	12432.9	18068.1	19892.4	19965.8	19308.8	1636983	1637570	1	1	DNA transformation protein TfoY	AWB74250.1
A1552VC_01513	NC002505_VC1723	ydjZ	NA	193.426	160.722	184.846	179.665	545.876	432.868	591.325	523.356	204.889	148.408	188.836	180.711	275.696	329.11	266.309	290.372	1637925	1638614	1	1	TVP38/TMEM64 family inner membrane protein YdjZ	AWB74251.1
A1552VC_01514	NC002505_VC1724	NA	NA	33.6394	35.3972	48.1371	39.0579	157.4	105.173	139.716	134.096	50.1978	46.4583	35.2495	43.9685	88.7298	79.6476	87.2232	85.2002	1638648	1639139	1	1	hypothetical protein	AWB74252.1
A1552VC_01515	NC002505_VC1725	catD_2	NA	979.424	809.352	883.797	890.858	979.004	1038.44	910.273	975.906	1036.74	933.037	964.325	978.033	1409.11	1387.07	1745.39	1513.86	1638963	1639781	-1	1	3-oxoadipate enol-lactonase 2	AWB74253.1
A1552VC_01516	NC002505_VC1726	glgA	NA	2614.82	2587.82	2634.06	2612.23	11431.6	9592.85	10324.9	10449.8	2568.28	2848.15	2587.06	2667.83	5904.76	5920.97	5792.92	5872.88	1639969	1641423	-1	1	Glycogen synthase	AWB74254.1
A1552VC_01517	NC002505_VC1727	glgC_1	glgC	2510.02	1678.98	1339.17	1842.72	34541.4	28297	31464.4	31434.3	950.685	1633.78	1134.28	1239.58	7654	8074.46	6073.15	7267.2	1641425	1642642	-1	1	Glucose-1-phosphate adenylyltransferase	AWB74255.1
A1552VC_01518	NC002505_VC1730	topA_2	topA	12031.9	12606.2	15269.1	13302.4	13320.9	13134.4	10403.9	12286.4	14699.8	13363.2	14976	14346.3	15659.8	16333.8	16801.6	16265	1643311	1645941	-1	1	DNA topoisomerase 1	AWB74256.1
A1552VC_01519	NC002505_VC1731	NA	NA	637.208	514.694	404.352	518.751	590.528	664.248	622.373	625.716	524.516	544.594	448.172	505.761	396.115	455.344	247.751	366.403	1646278	1646526	1	1	hypothetical protein	AWB74257.1
A1552VC_01520	NC002505_VC1732	aroA	NA	1940.09	1914.32	1907.19	1920.53	1039.28	1274.25	1062.69	1125.41	1724.14	1851.88	1960.12	1845.38	1100.67	1226.27	1452.17	1259.71	1646617	1647897	-1	1	3-phosphoshikimate 1-carboxyvinyltransferase	AWB74258.1
A1552VC_01521	NC002505_VC1735	aat	NA	115.797	150.199	134.784	133.593	82.6069	104.066	70.5638	85.7454	130.105	141.956	146.034	139.365	111.969	117.217	147.537	125.574	1648164	1648895	1	1	Leucyl/phenylalanyl-tRNA--protein transferase	AWB74259.1
A1552VC_01522	NC002505_VC1736	ate	NA	114.503	136.805	159.815	137.041	1140.31	829.203	1361.88	1110.46	143.422	160.023	171.212	158.219	179.572	166.809	176.302	174.228	1648899	1649600	1	1	Putative arginyl-tRNA--protein transferase	AWB74260.1
A1552VC_01523	NC002505_VC1737	infA	NA	1401.86	1526.86	2345.24	1757.99	687.089	789.348	766.323	747.587	2826.44	1414.4	2374.3	2205.05	321.117	404.249	437.972	387.779	1649684	1649902	1	1	Translation initiation factor IF-1	AWB74261.1
A1552VC_01524	NC002505_VC1739	fabV_1	NA	16956.8	20838.4	25634.9	21143.4	10210.3	13633.7	6741.66	10195.2	24283.4	24173.8	28218.5	25558.6	28384	24166.3	28526.6	27025.6	1650206	1651411	-1	1	Enoyl-[acyl-carrier-protein] reductase [NADH] 1	AWB74262.1
A1552VC_01525	NC002505_VC1740	fadE_1	NA	342.216	280.308	220.468	280.997	3493.49	2474.32	5286.64	3751.49	158.789	187.124	151.069	165.661	2279.51	1311.93	2644.53	2078.66	1651610	1653892	-1	1	Acyl-coenzyme A dehydrogenase	AWB74263.1
A1552VC_01526	NC002505_VC1741	yttP	NA	267.174	131.065	84.7213	160.987	489.502	331.017	529.228	449.916	33.8067	69.6874	26.4371	43.3104	319.005	246.457	402.711	322.724	1653948	1654574	-1	1	putative HTH-type transcriptional regulator YttP	AWB74264.1
A1552VC_01528	NC002505_VC1743	NA	NA	2264.84	2186.02	1730.05	2060.3	866.815	739.53	1017.53	874.625	3327.4	2868.8	2462.43	2886.21	2829.85	2302.27	2747.53	2626.55	1655107	1656018	1	1	hypothetical protein	AWB74265.1
A1552VC_01529	NC002505_VC1744	NA	NA	285.288	203.773	197.362	228.808	282.985	243.558	290.723	272.422	415.925	352.308	284.514	350.916	342.244	249.462	301.57	297.758	1656063	1656344	1	1	hypothetical protein	AWB74266.1
A1552VC_01530	NC002505_VC1745	gabD	NA	657.909	635.236	608.453	633.866	756.3	892.307	747.976	798.861	759.114	769.142	699.954	742.737	1644.67	1626.01	1744.46	1671.72	1656325	1657776	-1	1	Succinate-semialdehyde dehydrogenase [NADP(+)] GabD	AWB74267.1
A1552VC_01531	NC002505_VC1746	rutR	NA	225.125	191.336	226.244	214.235	230.518	276.77	262.497	256.595	198.742	207.772	208.979	205.164	302.104	265.993	307.137	291.745	1657809	1658438	-1	1	HTH-type transcriptional regulator RutR	AWB74268.1
A1552VC_01532	NC002505_VC1748	NA	NA	138.439	137.762	131.896	136.032	57.49	66.4248	49.3947	57.7698	172.107	143.246	166.176	160.51	85.5609	105.195	107.637	99.4643	1658665	1659489	1	1	hypothetical protein	AWB74269.1
A1552VC_01533	NC002505_VC1749	NA	NA	197.955	196.12	191.586	195.22	133.957	127.314	152.418	137.896	236.647	229.71	208.979	225.112	180.629	235.937	169.807	195.458	1659503	1660615	1	1	hypothetical protein	AWB74270.1
A1552VC_01534	NC002505_VC1750	NA	NA	234.829	248.737	217.58	233.715	247.821	235.808	268.142	250.59	225.378	247.777	259.335	244.164	325.343	305.065	281.156	303.855	1660626	1661747	1	1	hypothetical protein	AWB74271.1
A1552VC_01535	NC002505_VC1751	mscS_2	NA	2350.88	2451.02	2390.49	2397.46	3819.45	3941.21	3234.64	3665.1	2861.28	2605.53	2880.39	2782.4	2933.37	3094.23	3178.08	3068.56	1661763	1663499	-1	1	Small-conductance mechanosensitive channel	AWB74272.1
A1552VC_01536	NC002505_VC1753	pqiA	NA	1611.46	1447.46	1329.55	1462.82	1336.78	1627.41	1383.05	1449.08	1418.86	1151.13	1165.75	1245.25	770.048	822.023	785.009	792.36	1663700	1664998	1	1	Paraquat-inducible protein A	AWB74273.1
A1552VC_01537	NC002505_VC1754	pqiB_2	NA	1951.08	2136.27	1871.57	1986.31	3925.5	3944.53	3720.12	3863.38	2315.25	2273.87	2598.39	2395.84	3219.62	3477.44	3192	3296.36	1665010	1666638	1	1	Paraquat-inducible protein B	AWB74274.1
A1552VC_01538	NC002505_VC1755	NA	NA	1012.42	1035.13	956.003	1001.18	1557.81	1491.24	1884.05	1644.37	1121.77	1296.96	1148.13	1188.95	1566.5	1752.25	1461.45	1593.4	1666635	1667213	1	1	hypothetical protein	AWB74275.1
A1552VC_01539	NC002505_VC1756	srpA	NA	555.697	695.507	661.404	637.536	1315.57	1376.1	1435.27	1375.65	752.967	867.221	993.28	871.156	2368.24	2458.56	2579.58	2468.79	1667429	1668523	1	1	Solvent efflux pump periplasmic linker SrpA	AWB74276.1
A1552VC_01540	NC002505_VC1757	swrC_1	NA	1431.61	1871.27	1952.44	1751.77	3856.29	3823.86	3858.43	3846.19	1941.32	2115.14	2321.43	2125.96	6282.92	6349.27	6467.51	6366.56	1668523	1671573	1	1	Swarming motility protein SwrC	AWB74277.1
A1552VC_01541	NA	NA	NA	14.879	11.4802	15.4039	13.921	5.02339	8.85664	14.1128	9.33093	23.5622	15.4861	17.6247	18.891	6.33784	10.5195	4.63953	7.16562	NA	NA	NA	NA	NA	NA
A1552VC_01542	NC002505_VC1758	intA_3	NA	1229.13	1225.51	1350.73	1268.46	970.073	1262.07	843.943	1025.36	1321.53	1251.79	1494.33	1355.88	1135.53	991.838	1161.74	1096.37	1672185	1673420	1	1	Prophage integrase IntA	AWB74278.1
A1552VC_01543	NC002505_VC1759	intA_4	NA	304.695	265.001	319.63	296.442	356.103	387.478	399.391	380.991	346.262	320.046	323.54	329.949	244.007	302.06	259.814	268.627	1673516	1673971	1	1	Prophage integrase IntA	AWB74279.1
A1552VC_01544	NC002505_VC1761	NA	NA	9994.78	8846.43	8978.53	9273.25	7564.67	6604.84	7716.86	7295.46	7701.78	5698.88	5715.45	6372.04	3033.71	3668.3	3205.92	3302.64	1674102	1677551	-1	1	hypothetical protein	AWB74280.1
A1552VC_01545	NC002505_VC1762	NA	NA	3318.66	2832.73	2927.7	3026.36	2137.18	2001.6	2472.56	2203.78	2586.72	1912.53	1815.35	2104.87	690.825	891.151	777.585	786.521	1677542	1678993	-1	1	hypothetical protein	AWB74281.1
A1552VC_01546	NC002505_VC1763	NA	NA	1496.31	1320.22	1431.6	1416.04	1643.21	1502.31	1995.54	1713.69	1241.63	953.685	893.826	1029.71	458.437	525.975	418.486	467.633	1678990	1679724	-1	1	hypothetical protein	AWB74282.1
A1552VC_01547	NC002505_VC1764	NA	NA	3513.38	2852.82	3086.55	3150.92	1649.35	1744.76	2108.45	1834.18	3056.94	2249.35	2238.34	2514.88	777.442	922.71	831.404	843.852	1679717	1681780	-1	1	hypothetical protein	AWB74283.1
A1552VC_01548	NC002505_VC1765	hsdR	NA	8526.94	8040.9	8514.49	8360.78	7420.11	6891.57	8658.18	7656.62	7492.79	6902.92	6647.04	7014.25	5028.02	5144.03	4606.13	4926.06	1681882	1684941	-1	1	Type-1 restriction enzyme R protein	AWB74284.1
A1552VC_01549	NC002505_VC1766	NA	NA	5000.62	4970.91	5323.96	5098.5	3460.56	3095.4	3497.14	3351.03	4779.04	4412.24	4607.61	4599.63	2648.16	2667.44	2447.82	2587.81	1684978	1686969	-1	1	hypothetical protein	AWB74285.1
A1552VC_01550	NC002505_VC1767	NA	NA	2707.97	2547.64	2802.54	2686.05	1891.59	1770.22	2287.68	1983.16	2613.36	2516.49	2373.05	2500.96	1462.99	1606.48	1489.29	1519.58	1686962	1688374	-1	1	hypothetical protein	AWB74286.1
A1552VC_01551	NC002505_VC1768	NA	NA	5250.98	5275.14	4929.24	5151.79	6663.81	6096.69	7788.83	6849.78	4730.89	4985.23	4739.8	4818.64	4177.7	4675.16	3942.67	4265.18	1688375	1689715	-1	1	hypothetical protein	AWB74287.1
A1552VC_01552	NC002505_VC1769	hsdM	NA	5611.31	5952.47	6302.11	5955.3	5886.3	6119.94	5097.53	5701.26	6278.82	6415.11	6600.46	6431.47	5338.58	5755.67	5387.42	5493.89	1689720	1692101	-1	1	putative type I restriction enzymeP M protein	AWB74288.1
A1552VC_01553	NC002505_VC1770	NA	NA	2409.1	2327.6	2163.28	2299.99	5115.49	4177.01	5271.12	4854.54	1993.57	2027.39	1773.8	1931.59	3585.11	3334.68	2900.63	3273.47	1692242	1694305	-1	1	hypothetical protein	AWB74289.1
A1552VC_01554	NC002505_VC1771	NA	NA	3689.98	3228.8	3284.88	3401.22	7866.08	7120.74	7994.88	7660.57	2826.44	2859.76	2748.2	2811.47	4620.29	5067.39	4543.03	4743.57	1694287	1697859	-1	1	hypothetical protein	AWB74290.1
A1552VC_01555	NC002505_VC1772	NA	NA	222.538	146.372	236.834	201.915	359.452	339.874	361.287	353.537	250.989	185.833	172.471	203.098	326.399	368.182	397.144	363.908	1697977	1698837	1	1	hypothetical protein	AWB74291.1
A1552VC_01556	NC002505_VC1773	nanM_1	NA	431.49	371.192	314.817	372.5	311.45	346.516	366.932	341.633	203.865	179.381	164.917	182.721	140.489	133.748	118.772	131.003	1698902	1699972	-1	1	N-acetylneuraminate epimerase	AWB74292.1
A1552VC_01557	NC002505_VC1774	nanM_2	nanM	482.596	401.806	361.028	415.143	302.52	243.558	371.166	305.748	243.818	290.364	197.649	243.944	94.0114	90.1671	84.4395	89.5393	1699987	1701141	-1	1	N-acetylneuraminate epimerase	AWB74293.1
A1552VC_01558	NC002505_VC1775	ybbH	NA	961.31	791.175	857.803	870.096	960.026	944.339	1202.41	1035.59	946.587	729.137	766.676	814.133	661.248	706.309	617.058	661.538	1701323	1702159	-1	1	putative HTH-type transcriptional regulator YbbH	AWB74294.1
A1552VC_01559	NC002505_VC1776	nanA	NA	392.675	379.802	309.04	360.506	1372.5	976.445	1356.24	1235.06	256.111	298.107	242.97	265.729	587.307	583.08	467.665	546.017	1702288	1703184	-1	1	N-acetylneuraminate lyase	AWB74295.1
A1552VC_01560	NC002505_VC1777	siaM	NA	348.038	380.759	244.536	324.445	1189.99	769.421	1229.22	1062.88	185.425	201.319	162.399	183.048	279.921	273.507	250.535	267.988	1703222	1704505	-1	1	Sialic acid TRAP transporter large permease protein SiaM	AWB74296.1
A1552VC_01561	NC002505_VC1778	siaQ	NA	208.952	174.116	72.2056	151.758	539.736	317.732	642.131	499.866	33.8067	90.3355	42.8029	55.6484	98.2366	96.1782	75.1604	89.8584	1704513	1705034	-1	1	Sialic acid TRAP transporter small permease protein SiaQ	AWB74297.1
A1552VC_01562	NC002505_VC1779	siaP	NA	3041.13	1825.35	464.042	1776.84	2639.51	1554.34	3162.67	2452.17	103.469	883.997	229.122	405.529	423.579	411.763	326.623	387.322	1705085	1706050	-1	1	Sialic acid-binding periplasmic protein SiaP	AWB74298.1
A1552VC_01563	NC002505_VC1781	nanE	NA	2061.06	1751.68	998.363	1603.7	322.614	216.988	395.157	311.586	703.794	948.523	728.909	793.742	263.021	333.618	203.211	266.617	1706277	1706987	1	1	Putative N-acetylmannosamine-6-phosphate 2-epimerase	AWB74299.1
A1552VC_01564	NC002505_VC1782	nanK	NA	1119.8	930.851	580.533	877.062	427.547	332.124	488.301	415.991	365.727	570.404	349.977	428.703	391.89	407.255	385.081	394.742	1706975	1707838	1	1	N-acetylmannosamine kinase	AWB74300.1
A1552VC_01565	NC002505_VC1783	nagA_2	NA	682.491	530.001	387.985	533.493	1140.31	810.383	1155.83	1035.51	301.187	415.543	322.281	346.337	495.408	488.405	445.395	476.403	1707842	1708978	1	1	N-acetylglucosamine-6-phosphate deacetylase	AWB74301.1
A1552VC_01566	NC002505_VC1784	nanH	NA	808.639	544.351	318.668	557.219	1693.44	1318.53	2190.3	1734.09	307.334	650.416	281.996	413.248	733.077	620.65	583.653	645.793	1709401	1711746	1	1	Sialidase	AWB74302.1
A1552VC_01567	NC002505_VC1785	vefA	NA	75.0417	47.834	61.6155	61.4971	13.9539	15.4991	28.2255	19.2262	74.7845	68.3969	76.7935	73.325	14.7883	19.5362	9.27906	14.5345	1711893	1712069	-1	1	hypothetical protein	AWB74303.1
A1552VC_01568	NC002505_VC1786	NA	NA	9.05676	10.5235	9.62742	9.73589	9.48863	11.0708	15.524	12.0278	8.19556	9.03355	12.5891	9.9394	7.39415	6.01114	7.42325	6.94285	1712213	1712689	1	1	hypothetical protein	AWB74304.1
A1552VC_01569	NC002505_VC1787	NA	NA	2.58765	0	1.92548	1.50438	1.67446	1.10708	2.82255	1.86803	0	1.29051	2.51782	1.26944	1.05631	0	0.927906	0.661405	1712686	1712823	1	1	hypothetical protein	AWB74305.1
A1552VC_01570	NC002505_VC1788	NA	NA	0	0	0	0	0	0	0	0	0	0	0	0	0	0	0	0	1712919	1713485	-1	1	hypothetical protein	AWB74306.1
A1552VC_01571	NC002505_VC1789	NA	NA	0	0	0	0	0	0	0	0	0	0	0	0	0	0	0	0	1713611	1714237	-1	1	hypothetical protein	AWB74307.1
A1552VC_01572	NC002505_VC1790	NA	NA	0	0	0	0	0	0	0	0	0	0	0	0	0	0	0	0	1714480	1714788	-1	1	hypothetical protein	AWB74308.1
A1552VC_01573	NC002505_VC1791	NA	NA	474.186	524.261	449.6	482.683	613.412	614.43	611.082	612.975	441.536	522.655	490.975	485.055	432.03	401.244	516.844	450.039	1714831	1715871	-1	1	hypothetical protein	AWB74309.1
A1552VC_01574	NC002505_VC1792	NA	NA	120.326	129.152	103.013	117.497	145.678	128.421	136.894	136.998	93.2245	112.274	134.703	113.401	87.6735	84.1559	103.925	91.9183	1716006	1716365	-1	1	hypothetical protein	AWB74310.1
A1552VC_01575	NC002505_VC1793	NA	NA	113.209	112.888	106.864	110.987	136.748	129.528	148.184	138.153	90.1512	125.179	81.8291	99.0532	103.518	72.1337	102.07	92.5738	1716414	1716785	-1	1	hypothetical protein	AWB74311.1
A1552VC_01576	NC002505_VC1794	NA	NA	129.382	138.719	106.864	124.988	185.866	174.919	182.055	180.946	114.738	136.794	81.8291	111.12	110.912	106.698	96.5022	104.704	1716846	1717424	-1	1	hypothetical protein	AWB74312.1
A1552VC_01577	NC002505_VC1795	NA	NA	40.7554	54.5308	42.3606	45.8823	58.6063	34.3195	50.8059	47.9106	43.0267	32.2627	32.7317	36.007	32.7455	13.5251	21.3418	22.5375	1717443	1717763	-1	1	hypothetical protein	AWB74313.1
A1552VC_01578	NC002505_VC1796	NA	NA	79.5701	86.1013	67.3919	77.6878	94.8863	71.9602	98.7893	88.5453	76.8334	89.045	84.347	83.4085	50.7028	46.5863	36.1883	44.4925	1717750	1718124	-1	1	hypothetical protein	AWB74314.1
A1552VC_01579	NA	NA	NA	796.348	665.85	722.056	728.085	2454.21	2095.7	2448.56	2332.82	932.245	868.511	824.586	875.114	1431.3	1632.02	1270.3	1444.54	1718526	1718792	-1	1	hypothetical protein	AWB74315.1
A1552VC_01580	NC002505_VC1797	NA	NA	154.612	169.333	155.001	159.649	329.311	247.986	324.593	300.63	175.18	187.124	169.953	177.419	184.854	168.312	136.402	163.189	1718934	1719395	-1	1	hypothetical protein	AWB74316.1
A1552VC_01581	NC002505_VC1798	NA	NA	232.888	247.78	216.617	232.428	454.896	354.266	448.786	419.316	219.231	272.297	235.416	242.315	273.584	275.01	243.111	263.902	1719398	1720507	-1	1	hypothetical protein	AWB74317.1
A1552VC_01582	NC002505_VC1799	NA	NA	288.522	277.437	312.891	292.95	505.13	397.442	524.995	475.856	265.331	338.113	308.433	303.959	347.525	353.154	341.469	347.383	1720479	1722236	-1	1	hypothetical protein	AWB74318.1
A1552VC_01583	NC002505_VC1800	NA	NA	108.681	115.758	112.641	112.36	224.378	235.808	211.691	223.959	115.762	109.693	147.292	124.249	139.433	138.256	134.546	137.412	1722243	1723214	-1	1	hypothetical protein	AWB74319.1
A1552VC_01584	NA	NA	NA	29.111	29.6571	20.2176	26.3286	45.2106	57.5682	53.6285	52.1357	30.7334	34.8437	46.5797	37.3856	36.9708	30.0557	38.0442	35.0235	1723216	1723548	-1	1	hypothetical protein	AWB74320.1
A1552VC_01585	NC002505_VC1801	NA	NA	26.5234	19.1336	10.5902	18.749	20.0936	18.8204	29.6368	22.8502	19.4645	27.1007	20.1426	22.2359	28.5203	22.5418	21.3418	24.1346	1723553	1723894	-1	1	hypothetical protein	AWB74321.1
A1552VC_01586	NC002505_VC1802	NA	NA	16.8197	15.3069	16.3666	16.1644	8.37232	12.1779	12.7015	11.0839	25.6111	12.9051	18.8836	19.1333	10.5631	13.5251	12.0628	12.0503	1723878	1724114	-1	1	hypothetical protein	AWB74322.1
A1552VC_01587	NC002505_VC1803	NA	NA	2251.25	2318.99	1994.8	2188.35	2003.78	2498.68	2482.43	2328.3	2383.88	2390.02	2228.27	2334.06	1822.13	1774.79	1552.39	1716.44	1724204	1724665	1	1	hypothetical protein	AWB74323.1
A1552VC_01588	NC002505_VC1805	NA	NA	36.227	22.9603	25.994	28.3938	12.2794	12.1779	9.87893	11.4454	20.4889	24.5196	16.3658	20.4581	8.45046	9.01671	8.35116	8.60611	1725257	1725703	1	1	hypothetical protein	AWB74324.1
A1552VC_01589	NC002505_VC1806	era_1	NA	105.447	71.7511	66.4292	81.2089	53.5829	54.2469	83.2653	63.6984	62.4912	67.1064	55.392	61.6632	54.928	72.1337	56.6023	61.2213	1725810	1726796	1	1	GTPase Era	AWB74325.1
A1552VC_01590	NC002505_VC1807-partial	NA	NA	18.7604	15.3069	16.3666	16.8113	2.79077	6.64248	7.05638	5.49655	13.3178	11.6146	2.51782	9.15006	5.28154	3.00557	4.63953	4.30888	1727232	1727471	-1	1	hypothetical protein	AWB74326.1
A1552VC_01591	NC002505_VC1808	NA	NA	360.977	341.535	243.574	315.362	300.846	370.872	383.867	351.861	238.696	250.358	188.836	225.964	397.172	363.674	285.795	348.88	1727886	1728608	1	1	hypothetical protein	AWB74327.1
A1552VC_01592	NC002505_VC1809	vefB	NA	58.8689	62.1843	57.7645	59.6059	99.9097	76.3885	128.426	101.575	68.6378	50.3298	54.1331	57.7002	25.3514	28.5529	22.2697	25.3913	1728723	1728923	-1	1	hypothetical protein	AWB74328.1
A1552VC_01593	NC002505_VC1810	NA	NA	842.279	688.81	646.962	726.017	393.499	395.228	421.971	403.566	883.072	760.109	635.749	759.643	439.424	492.913	354.46	428.932	1729553	1729756	1	1	hypothetical protein	AWB74329.1
A1552VC_01594	NC002505_VC1811	NA	NA	762.062	656.283	650.813	689.719	440.942	446.153	455.842	447.646	902.536	633.639	637.008	724.395	500.69	506.438	437.972	481.7	1729748	1730221	-1	1	hypothetical protein	AWB74330.1
A1552VC_01595	NC002505_VC1812	NA	NA	58.8689	55.4875	53.9135	56.09	54.141	74.1744	57.8623	62.0592	30.7334	24.5196	32.7317	29.3282	55.9843	87.1615	70.5209	71.2222	1730345	1730740	-1	1	hypothetical protein	AWB74331.1
A1552VC_01596	NC002505_VC1814	cry1	NA	69.8664	56.4442	59.69	62.0002	65.3041	92.9947	53.6285	70.6425	67.6134	43.8772	37.7673	49.7526	145.77	168.312	111.349	141.81	1730881	1732266	1	1	Cryptochrome DASH	AWB74332.1
A1552VC_01597	NC002505_VC1815	csgA	NA	15.5259	19.1336	9.62742	14.7623	27.9077	43.1761	31.0481	34.044	10.2445	14.1956	15.1069	13.1823	70.7726	64.6197	64.0255	66.4726	1732263	1732970	1	1	C-factor	AWB74333.1
A1552VC_01598	NC002505_VC1816	NA	NA	199.896	191.336	198.325	196.519	171.354	136.171	203.224	170.249	221.28	232.291	242.97	232.18	113.025	87.1615	124.339	108.175	1732981	1733196	-1	1	DNA-binding protein	AWB74334.1
A1552VC_01599	NC002505_VC1817	acoR	NA	146.849	100.452	80.8703	109.39	1332.87	1022.94	1304.02	1219.95	106.542	103.241	76.7935	95.5255	634.841	479.388	758.099	624.109	1733293	1735053	-1	1	Acetoin catabolism regulatory protein	AWB74335.1
A1552VC_01600	NC002505_VC1819	ald1	NA	96.3898	79.4045	61.6155	79.1366	182.517	262.378	114.313	186.403	116.787	132.922	101.972	117.227	827.089	417.774	1069.88	771.58	1735337	1736857	1	1	Long-chain-aldehyde dehydrogenase	AWB74336.1
A1552VC_01601	NC002505_VC1820	manP_1	NA	527.88	582.619	561.278	557.259	107.166	367.551	158.063	210.926	1019.32	1085.32	1611.4	1238.68	163.728	228.423	239.4	210.517	1737190	1737630	1	1	PTS system mannose-specific EIIBCA component	AWB74337.1
A1552VC_01602	NC002505_VC1821	manP_2	NA	3278.55	3373.26	3871.18	3507.66	354.428	791.562	475.6	540.53	6781.83	8010.18	11041.9	8611.3	1353.13	1227.78	1564.45	1381.78	1737642	1739045	1	1	PTS system mannose-specific EIIBCA component	AWB74338.1
A1552VC_01603	NC002505_VC1822	manP_3	NA	1779.01	2091.3	1680.95	1850.42	6868.65	8332.99	7651.94	7617.86	1254.95	1833.81	1465.37	1518.04	9580.71	10527	9837.66	9981.79	1739120	1740985	-1	1	PTS system mannose-specific EIIBCA component	AWB74339.1
A1552VC_01604	NC002505_VC1823	manP_4	frwB	523.998	571.139	405.314	500.15	1062.73	1503.42	1037.29	1201.14	192.596	379.409	321.022	297.676	1138.7	1101.54	978.013	1072.75	1741202	1741501	1	1	PTS system mannose-specific EIIBCA component	AWB74340.1
A1552VC_01605	NC002505_VC1824	NA	NA	630.092	577.835	646	617.976	1186.08	1762.47	1374.58	1441.04	390.314	447.806	372.637	403.586	1630.94	1632.02	1763.02	1675.33	1741510	1742289	1	1	hypothetical protein	AWB74341.1
A1552VC_01606	NC002505_VC1825	rhaR	NA	432.784	410.416	361.028	401.409	140.655	302.233	218.748	220.545	781.652	1080.15	1500.62	1120.81	85.5609	88.6643	240.328	138.184	1742281	1743120	-1	1	HTH-type transcriptional activator RhaR	AWB74342.1
A1552VC_01607	NC002505_VC1826	manP_5	NA	9011.48	6754.17	7727.93	7831.19	109.957	201.489	184.877	165.441	29272.5	38170.6	40718.2	36053.8	481.676	332.115	585.509	466.433	1743492	1745393	1	1	PTS system mannose-specific EIIBCA component	AWB74343.1
A1552VC_01608	NC002505_VC1827	manA_1	NA	3567.07	2834.65	2544.53	2982.08	22.8844	30.9982	14.1128	22.6651	10668.6	15558.4	14799.7	13675.6	128.869	109.703	144.753	127.775	1745455	1746675	1	1	Mannose-6-phosphate isomerase	AWB74344.1
A1552VC_01609	NC002505_VC1828	alaE	NA	291.757	233.43	300.375	275.188	359.452	301.126	437.496	366.024	124.982	87.7545	91.9004	101.546	121.475	153.284	121.556	132.105	1746795	1747247	-1	1	L-alanine exporter AlaE	AWB74345.1
A1552VC_01610	NC002505_VC1831	luxQ_2	NA	1044.11	845.706	953.114	947.645	8219.95	5845.38	7887.62	7317.65	1171.97	792.371	814.515	926.284	1018.28	1310.43	1047.61	1125.44	1747583	1749787	-1	1	Autoinducer 2 sensor kinase/phosphatase LuxQ	AWB74346.1
A1552VC_01611	NC002505_VC1832	NA	NA	1962.08	1928.67	2020.8	1970.52	982.353	1197.86	989.304	1056.51	3039.53	2139.66	2711.69	2630.29	1241.16	1385.57	1187.72	1271.48	1750001	1750573	1	1	hypothetical protein	AWB74347.1
A1552VC_01612	NC002505_VC1833	nadA	NA	2627.11	2488.33	2779.44	2631.62	1669.44	1937.39	1452.2	1686.34	2959.62	2393.89	2636.16	2663.22	2291.13	1971.65	2299.35	2187.38	1750647	1751708	-1	1	Quinolinate synthase A	AWB74348.1
A1552VC_01613	NC002505_VC1834	cpoB	ygbF	8448.66	7600.83	7807.84	7952.44	3106.69	3602.44	3483.03	3397.39	8616.61	8872.24	8692.77	8727.21	7970.9	8181.16	9781.99	8644.68	1751882	1752646	-1	1	Cell division coordinator CpoB	AWB74349.1
A1552VC_01614	NC002505_VC1835	pal	NA	24943	25063.1	26600.6	25535.5	14202.8	19938.5	12159.6	15433.6	26834.3	23279.5	24246.6	24786.8	26732	23697.4	26005.5	25478.3	1752662	1753180	-1	1	Peptidoglycan-associated lipoprotein	AWB74350.1
A1552VC_01615	NC002505_VC1836	dpp5	tolB	17850.2	17022.2	15489.6	16787.3	13581.6	16078.1	13490.4	14383.4	17309	17464.4	17986	17586.5	21477.9	21867	20888.1	21411	1753212	1754564	-1	1	Dipeptidyl-peptidase 5	AWB74351.1
A1552VC_01616	NC002505_VC1837	tolA	NA	5650.12	4972.83	6104.75	5575.9	4623.76	4534.6	4280.4	4479.59	6916.03	5222.68	6297.07	6145.26	7675.13	8194.68	8974.71	8281.51	1754579	1755649	-1	1	hypothetical protein	AWB74352.1
A1552VC_01617	NC002505_VC1838	exbD_2	tolR	1868.93	1688.54	1970.73	1842.73	1340.69	1387.17	1081.04	1269.63	2383.88	1584.74	1947.53	1972.05	2978.79	2747.09	3360.88	3028.92	1755667	1756107	-1	1	Biopolymer transport protein ExbD	AWB74353.1
A1552VC_01618	NC002505_VC1839	exbB_2	tolQ	2925.98	2683.49	2858.38	2822.62	1718.56	1688.3	1634.26	1680.37	3479.02	2445.51	2823.73	2916.09	3806.93	3537.56	4389.92	3911.47	1756110	1756793	-1	1	Biopolymer transport protein ExbB	AWB74354.1
A1552VC_01619	NC002505_VC1840	ybgC	NA	1181.26	1111.66	880.909	1057.94	458.245	603.359	560.277	540.627	1115.62	834.958	915.227	955.269	692.938	704.806	834.188	743.977	1756783	1757214	-1	1	Acyl-CoA thioester hydrolase YbgC	AWB74355.1
A1552VC_01620	NC002505_VC1842	cydX	NA	797.642	953.811	881.871	877.775	660.297	292.269	359.875	437.481	1260.07	982.076	1129.24	1123.8	96.124	249.462	91.8627	145.816	1757683	1757790	-1	1	Cytochrome bd-I ubiquinol oxidase subunit X	AWB74356.1
A1552VC_01621	NC002505_VC1843	cydB_1	NA	12231.2	13124.7	14609.6	13321.8	9603.61	4614.31	5852.56	6690.16	18697.1	17217.9	19358.3	18424.5	1158.77	3587.15	959.455	1901.79	1757803	1758939	-1	1	Cytochrome bd-I ubiquinol oxidase subunit 2	AWB74357.1
A1552VC_01622	NC002505_VC1844	cydA_1	NA	18083.8	19162.3	21506.7	19584.3	12693	7787.2	12479.9	10986.7	28185.6	22232.9	27737.6	26052	1504.18	4990.75	1279.58	2591.5	1758957	1760543	-1	1	Cytochrome bd-I ubiquinol oxidase subunit 1	AWB74358.1
A1552VC_01623	NA	NA	NA	25.8765	10.5235	10.5902	15.6634	59.1644	78.6027	90.3217	76.0296	12.2933	11.6146	17.6247	13.8442	59.1532	37.5696	36.1883	44.3037	1760836	1761087	1	1	hypothetical protein	AWB74359.1
A1552VC_01624	NC002505_VC1845	ruvB	NA	1913.56	1985.11	1848.46	1915.71	727.276	699.675	596.97	674.64	2065.28	2148.69	2078.46	2097.48	1287.64	1272.86	1253.6	1271.37	1761002	1762006	-1	1	Holliday junction ATP-dependent DNA helicase RuvB	AWB74360.1
A1552VC_01625	NC002505_VC1846	ruvA	NA	1738.9	1701.94	1569.27	1670.03	328.195	357.587	407.859	364.547	1856.29	1911.24	1861.93	1876.49	866.172	916.699	753.46	845.444	1762062	1762676	-1	1	Holliday junction ATP-dependent DNA helicase RuvA	AWB74361.1
A1552VC_01626	NC002505_VC1847	ruvC	NA	328.631	353.015	360.065	347.237	104.375	115.136	110.08	109.864	364.702	353.599	361.307	359.87	169.009	175.826	181.87	175.568	1762773	1763294	-1	1	Crossover junction endodeoxyribonuclease RuvC	AWB74362.1
A1552VC_01627	NC002505_VC1848	cysS	NA	5430.82	5785.05	6428.23	5881.37	3137.39	3387.67	2805.62	3110.22	6021.69	5634.35	6373.86	6009.97	3535.46	3408.32	3938.03	3627.27	1763382	1764761	-1	1	Cysteine--tRNA ligase	AWB74363.1
A1552VC_01628	NC002505_VC1849	ppiB	NA	10805.4	10969.3	11171.7	10982.1	8238.93	9600.6	6834.81	8224.78	13388.5	11695.9	13088.9	12724.4	8115.61	7999.32	8323.32	8146.08	1764907	1765401	1	1	Peptidyl-prolyl cis-trans isomerase B	AWB74364.1
A1552VC_01629	NC002505_VC1850	lpxH	NA	1406.39	1336.48	1555.79	1432.89	609.505	530.291	601.204	580.333	1825.56	1308.57	1407.46	1513.87	411.96	468.869	498.286	459.705	1765442	1766182	1	1	UDP-2,3-diacylglucosamine hydrolase	AWB74365.1
A1552VC_01630	NC002505_VC1851	NA	NA	890.15	824.659	900.164	871.658	11937.8	7856.95	12427.7	10740.8	918.927	796.243	776.747	830.639	584.138	625.158	561.383	590.227	1766278	1767492	1	1	hypothetical protein	AWB74366.1
A1552VC_01631	NC002505_VC1852	NA	NA	1463.31	1301.09	1438.34	1400.91	877.978	702.996	932.853	837.942	1830.68	1402.78	1435.16	1556.21	434.142	480.891	417.558	444.197	1767554	1768009	1	1	hypothetical protein	AWB74367.1
A1552VC_01632	NC002505_VC1853	NA	NA	2726.73	2713.15	2150.77	2530.21	4355.28	5907.38	4118.1	4793.59	2231.24	2183.54	1996.63	2137.14	2577.39	3028.11	2414.41	2673.3	1768041	1768715	-1	1	hypothetical protein	AWB74368.1
A1552VC_01633	NC002505_VC1854	ompH	ompT	2147.1	1620.62	1875.42	1881.05	52781.9	60364.7	62873.8	58673.4	1499.79	1506.02	1276.53	1427.45	1747.13	2318.8	1647.96	1904.63	1768834	1769868	-1	1	Porin-like protein H	AWB74369.1
A1552VC_01634	NC002505_VC1855	dinG_1	dinG	4467.57	4432.3	4173.49	4357.79	803.185	874.593	827.008	834.929	5287.16	4672.93	4415	4791.7	1581.29	1722.19	1508.78	1604.09	1770378	1772453	1	1	putative ATP-dependent helicase DinG	AWB74370.1
A1552VC_01635	NC002505_VC1856	NA	NA	1577.82	1399.62	1364.21	1447.22	481.13	530.291	544.752	518.725	1742.58	1748.64	1450.26	1647.16	1099.62	1166.16	960.383	1075.39	1772494	1773270	1	1	hypothetical protein	AWB74371.1
A1552VC_01636	NC002505_VC1857	priC	NA	839.691	718.467	696.062	751.407	353.312	364.229	258.263	325.268	950.685	904.646	803.185	886.172	589.419	632.672	629.12	617.071	1773267	1773818	1	1	Primosomal replication protein N''	AWB74372.1
A1552VC_01637	NC002505_VC1858	NA	NA	298.873	216.21	247.425	254.169	100.468	106.28	88.9104	98.5527	373.922	313.593	235.416	307.644	190.135	229.926	198.572	206.211	1773819	1774031	1	1	hypothetical protein	AWB74373.1
A1552VC_01638	NC002505_VC1859	mcpU_1	NA	1450.38	1244.64	1287.19	1327.4	4221.88	4250.08	3948.75	4140.24	578.812	618.153	626.937	607.967	1362.64	1378.05	1681.37	1474.02	1774055	1776175	-1	1	Methyl-accepting chemotaxis protein McpU	AWB74374.1
A1552VC_01639	NC002505_VC1860	xthA	NA	5556.32	5787.92	6897.08	6080.44	1910.01	2466.57	1665.31	2013.96	8524.41	5976.34	7328.11	7276.29	2244.65	2886.85	2813.41	2648.3	1776373	1777179	1	1	Exodeoxyribonuclease III	AWB74375.1
A1552VC_01640	NC002505_VC1861	hisM	NA	146.202	97.5815	90.4977	111.427	1303.85	925.519	1613.09	1280.82	58.3934	45.1678	26.4371	43.3327	31.6892	24.0446	23.1977	26.3105	1777238	1777915	-1	1	Histidine transport system permease protein HisM	AWB74376.1
A1552VC_01641	NC002505_VC1862	hisQ	NA	362.917	226.733	242.611	277.421	2800.82	2438.9	3309.44	2849.72	137.276	121.308	59.1688	105.917	123.588	82.6532	109.493	105.245	1777918	1778658	-1	1	Histidine transport system permease protein HisQ	AWB74377.1
A1552VC_01642	NC002505_VC1863	argT	NA	1519.59	1001.64	847.213	1122.82	15204.7	13063.5	16572.6	14947	533.736	443.935	358.789	445.487	741.528	437.31	636.544	605.127	1778806	1779582	-1	1	Lysine/arginine/ornithine-binding periplasmic protein	AWB74378.1
A1552VC_01643	NC002505_VC1864	occP	NA	1580.4	1171.93	1092.71	1281.68	2787.98	2555.14	2428.81	2590.64	666.914	558.79	475.868	567.19	1075.32	790.465	1272.16	1045.98	1779767	1780537	-1	1	Octopine permease ATP-binding protein P	AWB74379.1
A1552VC_01644	NA	NA	NA	34.9332	42.094	22.1431	33.0567	38.5127	43.1761	50.8059	44.1649	36.88	37.4247	41.544	38.6163	33.8018	30.0557	19.486	27.7812	1780758	1780928	-1	1	hypothetical protein	AWB74380.1
A1552VC_01645	NC002505_VC1865	NA	NA	1463.96	1163.32	1378.65	1335.31	1720.79	1645.12	1676.6	1680.84	413.876	379.409	508.6	433.962	392.946	565.047	270.949	409.647	1781254	1782795	1	1	hypothetical protein	AWB74381.1
A1552VC_01646	NC002505_VC1866	pflB	NA	36577.7	51491.4	42472.3	43513.8	80275	50159.6	54122.4	61519	36475.4	47433.9	50997.2	44968.8	32682.1	27473.9	30091.1	30082.4	1783061	1785337	1	1	Formate acetyltransferase 1	AWB74382.1
A1552VC_01647	NC002505_VC1867	NA	NA	1498.89	1353.7	1027.25	1293.28	2268.34	2355.87	2630.62	2418.28	1263.14	1392.46	1165.75	1273.78	1731.29	1907.03	1719.41	1785.91	1785515	1786501	1	1	hypothetical protein	AWB74383.1
A1552VC_01648	NC002505_VC1868	mcpA_1	NA	112.563	101.408	115.529	109.833	16902.6	10469.7	14783.1	14051.8	105.518	117.436	119.596	114.183	221.825	290.037	293.218	268.36	1786519	1788399	-1	1	Methyl-accepting chemotaxis protein McpA	AWB74384.1
A1552VC_01649	NC002505_VC1869	pflA	NA	1729.84	1839.7	1999.61	1856.38	1715.77	1997.17	1549.58	1754.17	2881.76	1737.02	2302.55	2307.11	1677.42	1758.26	1441.04	1625.57	1788732	1789472	1	1	Pyruvate formate-lyase 1-activating enzyme	AWB74385.1
A1552VC_01650	NC002505_VC1870	NA	NA	76.9825	58.3575	76.0566	70.4655	162.423	194.846	198.99	185.42	85.029	67.1064	57.9099	70.0151	81.3357	85.6587	90.9348	85.9764	1789538	1790200	1	1	hypothetical protein	AWB74386.1
A1552VC_01651	NC002505_VC1871	NA	NA	1678.74	1176.72	1852.32	1569.26	4867.67	5720.28	5240.07	5276.01	422.071	572.985	508.6	501.219	740.471	1115.07	491.79	782.443	1790321	1790821	1	1	hypothetical protein	AWB74387.1
A1552VC_01652	NC002505_VC1872	NA	NA	327.337	235.344	205.064	255.915	98416.1	59872	99411.7	85899.9	113.713	285.202	122.114	173.677	3200.61	3373.75	3021.26	3198.54	1791062	1792996	1	1	hypothetical protein	AWB74388.1
A1552VC_01653	NC002505_VC1873; Stress response UPF0229 protein YhbH	NA	NA	73.101	68.881	51.9881	64.6567	22215.1	14549.2	25294.3	20686.2	35.8556	117.436	52.8742	68.722	1053.14	1038.42	1043.89	1045.15	1793141	1794412	1	1	hypothetical protein	AWB74389.1
A1552VC_01654	NC002505_VC1874	NA	NA	153.965	170.289	181.958	168.737	55934.9	31981.3	52634.9	46850.4	131.129	280.04	185.06	198.743	1559.11	1764.27	1262.88	1528.75	1794425	1795975	1	1	hypothetical protein	AWB74390.1
A1552VC_01655	NC002505_VC1875	kdsB	NA	1299	1438.85	1433.52	1390.46	734.532	824.775	663.3	740.869	1547.94	1343.42	1538.39	1476.58	1164.05	1396.09	1441.04	1333.73	1796060	1796818	-1	1	3-deoxy-manno-octulosonate cytidylyltransferase	AWB74391.1
A1552VC_01656	NC002505_VC1876	NA	NA	299.52	303.268	310.966	304.584	166.888	204.81	179.232	183.643	330.896	339.403	322.281	330.86	289.428	353.154	317.344	319.976	1796818	1796997	-1	1	hypothetical protein	AWB74392.1
A1552VC_01657	NC002505_VC1877	lpxK	NA	1101.69	1250.38	1566.38	1306.15	880.21	973.124	787.492	880.275	1662.67	1370.52	1616.44	1549.88	1183.06	1194.71	1231.33	1203.04	1796978	1797988	-1	1	Tetraacyldisaccharide 4'-kinase	AWB74393.1
A1552VC_01658	NC002505_VC1878	msbA_2	msbA	1746.66	2105.65	2546.45	2132.92	1814.56	1952.89	1449.38	1738.94	2911.47	2615.86	3074.26	2867.2	2535.14	2381.91	2616.7	2511.25	1797988	1799736	-1	1	Lipid A export ATP-binding/permease protein MsbA	AWB74394.1
A1552VC_01659	NC002505_VC1879	comEC	NA	179.194	179.856	181.958	180.336	197.029	195.953	245.562	212.848	227.427	181.962	206.461	205.283	194.361	220.909	218.986	211.419	1799767	1802010	-1	1	ComE operon protein 3	AWB74395.1
A1552VC_01660	NC002505_VC1880	NA	NA	1294.47	1155.67	1190.91	1213.68	468.292	601.145	591.325	553.587	1450.61	1197.59	1150.64	1266.28	648.573	593.6	732.118	658.097	1802019	1802549	1	1	hypothetical protein	AWB74396.1
A1552VC_01661	NC002505_VC1882	lolE_1	NA	956.782	1070.53	977.183	1001.5	788.115	844.702	750.799	794.539	1184.26	1213.08	1297.94	1231.76	1576.01	1535.85	1941.18	1684.35	1802664	1803908	-1	1	Lipoprotein-releasing system transmembrane protein LolE	AWB74397.1
A1552VC_01662	NC002505_VC1883	lolD_1	lolD	399.791	452.51	433.234	428.512	530.247	597.823	407.859	511.976	554.225	585.89	596.723	578.946	1078.49	1068.48	1264.74	1137.24	1803909	1804595	-1	1	Lipoprotein-releasing system ATP-binding protein LolD	AWB74398.1
A1552VC_01663	NC002505_VC1884	lolC	NA	614.566	568.268	591.123	591.319	416.384	531.399	386.69	444.824	668.963	694.293	805.702	722.986	1056.31	1068.48	1339.9	1154.89	1804588	1805808	-1	1	Lipoprotein-releasing system transmembrane protein LolC	AWB74399.1
A1552VC_01664	NC002505_VC1885	NA	NA	489.712	410.416	368.73	422.953	352.196	435.083	437.496	408.258	443.585	476.197	416.699	445.494	361.257	380.205	390.649	377.37	1805972	1806547	1	1	hypothetical protein	AWB74400.1
A1552VC_01665	NC002505_VC1886	mfd	NA	1558.41	1648.36	1574.08	1593.62	2194.67	2265.09	1772.56	2077.44	1938.25	2220.96	2218.2	2125.8	3511.17	3645.76	3620.69	3592.54	1806550	1810017	1	1	Transcription-repair-coupling factor	AWB74401.1
A1552VC_01666	NC002505_VC1887	csiV	NA	2007.37	1803.34	1603.93	1804.88	1663.3	1797.9	1656.84	1706.01	2301.93	2195.15	1955.09	2150.72	4771.34	4657.13	4774.08	4734.18	1810193	1810957	1	1	hypothetical protein	AWB74402.1
A1552VC_01667	NC002505_VC1888	hlyA_1	bap1	3105.17	2438.58	5037.07	3526.94	1434.46	1466.88	1322.37	1407.9	10421.7	7166.19	9363.77	8983.88	16844.9	11415.2	16912.9	15057.7	1811292	1813367	1	1	Hemolysin	AWB74403.1
A1552VC_01668	NC002505_VC1889	rimL	NA	121.619	110.975	105.902	112.832	713.88	611.108	649.187	658.058	187.473	156.151	147.292	163.639	198.586	201.373	176.302	192.087	1813652	1814188	1	1	Ribosomal-protein-serine acetyltransferase	AWB74404.1
A1552VC_01669	NC002505_VC1890	ndh	NA	2530.72	2845.17	4511.41	3295.76	1838	2457.72	1538.29	1944.67	4801.57	2805.56	4558.51	4055.22	1893.96	1985.18	2383.79	2087.64	1814301	1815590	-1	1	NADH dehydrogenase	AWB74405.1
A1552VC_01670	NC002505_VC1892	NA	NA	1274.42	1276.21	1258.3	1269.64	3154.13	2423.4	2910.05	2829.19	1095.13	942.07	968.102	1001.77	672.868	733.359	617.986	674.737	1815948	1816487	-1	1	hypothetical protein	AWB74406.1
A1552VC_01671	NC002505_VC1893	thiK	NA	2801.77	2762.89	3139.5	2901.39	6784.37	5115.82	6220.9	6040.37	3386.82	2991.4	3153.57	3177.26	5537.16	4897.58	5554.45	5329.73	1816667	1817527	-1	1	Thiamine kinase	AWB74407.1
A1552VC_01672	NC002505_VC1894	lpoB	NA	4608.6	4860.9	4418.98	4629.49	12663.4	11036.5	11387.6	11695.8	6374.1	6286.06	6669.7	6443.29	15711.5	15632	14297.2	15213.6	1817555	1818145	-1	1	Penicillin-binding protein activator LpoB	AWB74408.1
A1552VC_01673	NC002505_VC1895	NA	NA	1643.15	1771.77	1523.06	1646	4248.68	3364.42	3844.32	3819.14	2033.52	2010.61	2191.76	2078.63	4699.51	5049.36	4201.56	4650.14	1818198	1818587	-1	1	hypothetical protein	AWB74409.1
A1552VC_01674	NC002505_VC1896	NA	NA	2936.98	2949.45	3158.76	3015.06	5875.14	5358.27	5162.45	5465.28	3655.22	3434.04	3676.02	3588.43	4779.79	5177.09	4779.65	4912.18	1818587	1819999	-1	1	hypothetical protein	AWB74410.1
A1552VC_01675	NC002505_VC1897	NA	NA	1298.35	1082.96	1080.2	1153.84	2349.83	2526.36	2389.29	2421.83	1162.75	1090.48	1110.36	1121.19	725.683	859.593	659.741	748.339	1820018	1820368	-1	1	Purine nucleoside phosphoramidase	AWB74411.1
A1552VC_01676	NC002505_VC1898	mcpP_4	NA	1134.04	639.063	429.383	734.16	5418.01	4419.46	4881.6	4906.36	117.811	416.834	178.765	237.803	1722.84	1934.08	1361.24	1672.72	1820628	1822619	1	1	Methyl-accepting chemotaxis protein McpP	AWB74412.1
A1552VC_01677	NC002505_VC1899	NA	NA	1148.91	1253.25	1436.41	1279.53	1031.47	1004.12	1090.92	1042.17	1156.6	1484.08	1566.08	1402.26	2391.48	2571.26	2805.99	2589.58	1822789	1823940	1	1	hypothetical protein	AWB74413.1
A1552VC_01678	NC002505_VC1900	fadR	NA	3307.66	3281.42	4034.85	3541.31	2454.77	2387.97	2610.86	2484.53	5523.81	3883.14	4438.92	4615.29	2653.44	2550.23	2238.11	2480.59	1824175	1825014	-1	1	Fatty acid metabolism regulator protein	AWB74414.1
A1552VC_01679	NC002505_VC1901	nhaB	NA	6359.79	5964.91	6281.89	6202.19	3413.12	4178.12	2832.43	3474.56	6707.04	4663.89	5404.5	5591.81	2823.51	2004.71	2185.22	2337.81	1825659	1827251	1	1	Na(+)/H(+) antiporter NhaB	AWB74415.1
A1552VC_01680	NC002505_VC1902	dsbB	NA	565.401	617.059	490.036	557.498	501.223	463.867	462.898	475.996	636.18	491.683	618.125	581.996	338.018	326.104	527.051	397.058	1827331	1827852	1	1	Disulfide bond formation protein B	AWB74416.1
A1552VC_01681	NC002505_VC1903	ftsK	NA	11698.7	10823.9	12049.7	11524.1	5410.75	5346.09	4702.37	5153.07	12566.9	9551.04	11193	11103.6	9356.77	10029.6	10747.9	10044.8	1827928	1830810	-1	1	DNA translocase FtsK	AWB74417.1
A1552VC_01682	NC002505_VC1904	lrp_2	NA	7176.19	6792.43	6512.95	6827.19	3932.76	3935.67	3889.48	3919.3	6316.73	4280.61	4323.1	4973.48	2564.71	3211.45	3874.01	3216.72	1830988	1831482	-1	1	Leucine-responsive regulatory protein	AWB74418.1
A1552VC_01683	NC002505_VC1905	ald	NA	8097.39	9433.83	9047.85	8859.69	20752.2	26614.2	19145.4	22170.6	1651.41	2371.95	1811.57	1944.98	21839.2	20116.3	21152.6	21036	1831639	1832763	1	1	Alanine dehydrogenase	AWB74419.1
A1552VC_01684	NC002505_VC1906	NA	NA	1897.39	1875.09	1765.67	1846.05	581.597	529.184	661.888	590.89	2252.75	1720.25	2013	1995.33	613.715	736.364	716.344	688.808	1832805	1834001	-1	1	hypothetical protein	AWB74420.1
A1552VC_01685	NC002505_VC1907	cysB	NA	6102.96	5097.2	5547.32	5582.49	4286.63	3202.78	4060.24	3849.88	6335.17	4395.47	5014.24	5248.29	990.816	1244.31	1122.77	1119.3	1834063	1835037	-1	1	HTH-type transcriptional regulator CysB	AWB74421.1
A1552VC_01686	NC002505_VC1909	NA	NA	4148.64	3996.06	4125.35	4090.02	6022.49	5549.79	7221.5	6264.59	4956.27	3659.88	3665.95	4094.03	2298.52	2563.75	2127.69	2329.99	1835326	1836090	1	1	hypothetical protein	AWB74422.1
A1552VC_01687	NC002505_VC1910	NA	NA	2487.37	2485.46	2605.18	2526	1106.26	1090.47	1335.07	1177.27	3554.82	1751.22	2316.39	2540.81	1147.15	1355.51	1283.29	1261.99	1836158	1836928	1	1	hypothetical protein	AWB74423.1
A1552VC_01688	NC002505_VC1911	pyrF	NA	863.627	804.569	875.132	847.776	672.577	743.958	516.527	644.354	1010.1	770.433	926.558	902.364	796.456	767.923	854.602	806.327	1836986	1837681	-1	1	Orotidine 5'-phosphate decarboxylase	AWB74424.1
A1552VC_01689	NC002505_VC1912	lapB_1	NA	5866.84	5427.25	6924.04	6072.71	3255.16	3677.72	3237.47	3390.12	11144.9	5411.1	6592.91	7716.32	2790.76	3025.11	2822.69	2879.52	1837754	1838923	-1	1	Lipopolysaccharide assembly protein B	AWB74425.1
A1552VC_01690	NC002505_VC1913	lapA	NA	1188.38	1213.07	1436.41	1279.29	881.885	975.338	856.644	904.622	2080.65	1220.82	1296.68	1532.72	814.413	796.476	601.283	737.391	1838935	1839216	-1	1	Lipopolysaccharide assembly protein A	AWB74426.1
A1552VC_01691	NC002505_VC1914	ihfB	NA	4435.22	4218.96	3396.55	4016.91	21010.6	14988.8	24732.6	20244	5290.23	4755.52	4923.6	4989.78	5572.02	6129.86	5404.13	5702	1839355	1839633	-1	1	Integration host factor subunit beta	AWB74427.1
A1552VC_01692	NC002505_VC1915	rpsA_1	rpsA	425602	386315	436403	416107	158045	197355	192504	182635	468546	429042	428168	441919	175771	162126	154597	164165	1839921	1841591	-1	1	30S ribosomal protein S1	AWB74428.1
A1552VC_01693	NC002505_VC1916	cmk	NA	2927.92	3059.47	4051.22	3346.2	1804.51	2218.59	1662.48	1895.2	3665.46	3154	3808.2	3542.56	2123.18	1935.59	2416.27	2158.34	1841700	1842377	-1	1	Cytidylate kinase	AWB74429.1
A1552VC_01694	NC002505_VC1917	comEA	NA	133.911	159.766	124.194	139.29	53.0247	56.4611	49.3947	52.9602	210.011	161.313	164.917	178.747	65.4911	70.6309	45.4674	60.5298	1842560	1842871	-1	1	ComE operon protein 1	AWB74430.1
A1552VC_01695	NC002505_VC1918	ppiD	NA	11340.4	13541.8	13584.3	12822.2	9001.36	10761.9	6198.32	8653.87	19081.3	14017.5	17904.2	17001	11767.3	9697.47	13038.9	11501.2	1843006	1844865	-1	1	Peptidyl-prolyl cis-trans isomerase D	AWB74431.1
A1552VC_01696	NC002505_VC1919	hupB	NA	9045.11	8596.74	6414.75	8018.87	38786.2	34205.5	34766.8	35919.5	5374.24	8328.93	6546.33	6749.83	22023	21928.6	18121.1	20690.9	1845018	1845290	-1	1	DNA-binding protein HU-beta	AWB74432.1
A1552VC_01698	NC002505_VC1920	lon_2	lon	4717.28	5846.28	6766.15	5776.57	8286.93	9199.84	6086.83	7857.87	5744.06	7048.75	7355.81	6716.21	12422.2	10050.6	11721.3	11398	1845474	1847834	-1	1	Lon protease	AWB74433.1
A1552VC_01699	NC002505_VC1921	clpX	NA	25526.5	22902	26771.9	25066.8	33652.8	30462.4	32092.4	32069.2	28188.6	24871.9	24799.3	25953.3	27098.5	26854.8	25244.6	26399.3	1847957	1849237	-1	1	ATP-dependent Clp protease ATP-binding subunit ClpX	AWB74434.1
A1552VC_01700	NC002505_VC1922	clpP	NA	5479.99	5586.06	6270.34	5778.79	9003.6	9516.46	7364.04	8628.03	5647.77	5612.42	5857.71	5705.96	8937.42	7640.16	8221.25	8266.27	1849317	1849943	-1	1	ATP-dependent Clp protease proteolytic subunit	AWB74435.1
A1552VC_01701	NC002505_VC1923	tig	NA	50968.2	54267.7	73551.5	59595.8	20641.7	30732.5	14036.6	21803.6	66257	57080.4	68900.1	64079.2	41942.8	34903.7	50558.8	42468.4	1850049	1851350	-1	1	Trigger factor	AWB74436.1
A1552VC_01702	NC002505_VC1925	dctB_2	NA	278.819	232.473	211.803	241.032	1326.18	1284.21	1271.56	1293.98	166.985	174.218	138.48	159.894	133.095	213.395	152.177	166.222	1851849	1853642	1	1	C4-dicarboxylate transport sensor protein DctB	AWB74437.1
A1552VC_01703	NC002505_VC1926	dctD_1	NA	98.3305	98.5381	90.4977	95.7888	551.457	395.228	413.504	453.396	42.0023	47.7488	50.3564	46.7025	48.5901	46.5863	32.4767	42.5511	1853645	1854985	1	1	C4-dicarboxylate transport transcriptional regulatory protein DctD	AWB74438.1
A1552VC_01704	NC002505_VC1927	dctM_3	NA	95.096	106.192	101.088	100.792	2136.06	1202.29	1378.82	1572.39	108.591	101.95	95.6772	102.073	95.0677	100.687	110.421	102.058	1855101	1856462	-1	1	C4-dicarboxylate TRAP transporter large permease protein DctM	AWB74439.1
A1552VC_01705	NC002505_VC1928	dctQ	NA	49.8122	41.1373	51.0253	47.3249	1572.88	1091.58	541.93	1068.8	75.8089	67.1064	40.2851	61.0668	15.8446	7.51392	19.486	14.2815	1856466	1857128	-1	1	C4-dicarboxylate TRAP transporter small permease protein DctQ	AWB74440.1
A1552VC_01706	NC002505_VC1929	dctP	dctP2	208.305	168.376	178.107	184.93	10618.3	7550.29	5278.17	7815.6	220.256	260.682	188.836	223.258	80.2794	70.6309	90.0069	80.3057	1857196	1858194	-1	1	C4-dicarboxylate-binding periplasmic protein DctP	AWB74441.1
A1552VC_01707	NC002505_VC1931	NA	NA	2298.48	2015.73	1913.93	2076.04	380.662	593.395	444.552	472.87	2822.35	3018.5	2089.79	2643.54	2303.81	1795.83	2796.71	2298.78	1858426	1859895	-1	1	hypothetical protein	AWB74442.1
A1552VC_01708	NC002505_VC1932	NA	NA	27.8172	45.9207	34.6587	36.1322	107.724	57.5682	73.3863	79.5595	42.0023	25.8101	16.3658	28.0594	14.7883	22.5418	15.7744	17.7015	1860123	1860224	-1	1	hypothetical protein	AWB74443.1
A1552VC_01709	NC002505_VC1933	NA	NA	100.271	90.8847	80.8703	90.6754	5192.52	3568.12	4376.37	4379	84.0045	95.4975	74.2757	84.5926	142.601	162.301	115.988	140.297	1860455	1860925	1	1	hypothetical protein	AWB74444.1
A1552VC_01710	NC002505_VC1934	NA	NA	212.834	202.816	226.244	213.965	5452.62	3288.03	4827.97	4522.87	319.627	251.649	248.005	273.094	256.683	268.998	268.165	264.615	1860973	1862856	1	1	putative signaling protein	AWB74445.1
A1552VC_01711	NC002505_VC1935	NA	NA	221.891	152.112	205.064	193.022	169.679	140.599	189.111	166.463	435.389	407.8	445.654	429.615	1150.32	1157.14	1818.7	1375.39	1863001	1863693	1	1	hypothetical protein	AWB74446.1
A1552VC_01712	NC002505_VC1936	cdsA_1	NA	249.061	244.91	284.972	259.648	149.027	170.49	105.846	141.788	728.381	658.159	833.398	739.979	1781.99	1773.29	2607.42	2054.23	1863696	1864628	1	1	Phosphatidate cytidylyltransferase	AWB74447.1
A1552VC_01713	NC002505_VC1937	NA	NA	130.676	130.109	138.635	133.14	80.3743	84.1381	50.8059	71.7728	332.945	330.37	412.922	358.746	1018.28	964.788	1239.68	1074.25	1864636	1865307	1	1	hypothetical protein	AWB74448.1
A1552VC_01714	NC002505_VC1938	NA	NA	203.777	164.549	135.747	168.024	683.182	624.393	554.631	620.735	286.845	268.426	336.129	297.133	1024.62	846.068	1014.2	961.629	1865397	1865846	1	1	hypothetical protein	AWB74449.1
A1552VC_01715	NC002505_VC1939	rhtB_2	NA	692.195	572.095	519.881	594.724	705.508	640.999	763.5	703.336	562.42	609.119	513.635	561.725	403.509	453.841	400.855	419.402	1866140	1866760	1	1	Homoserine/homoserine lactone efflux protein	AWB74450.1
A1552VC_01716	NC002505_VC1940	NA	NA	576.398	562.528	632.521	590.483	112.747	131.743	129.837	124.776	573.689	416.834	396.557	462.36	114.081	117.217	106.709	112.669	1866807	1867469	-1	1	putative phosphatase	AWB74451.1
A1552VC_01717	NC002505_VC1941	NA	NA	2224.08	1921.97	2290.36	2145.47	644.111	751.708	694.348	696.722	2165.68	1583.45	1725.97	1825.03	434.142	438.813	565.095	479.35	1867782	1869077	-1	1	hypothetical protein	AWB74452.1
A1552VC_01718	NA	NA	NA	1.29382	0.956681	3.85097	2.03382	1.67446	3.32124	4.23383	3.07651	2.04889	5.16203	1.25891	2.82328	3.16892	1.50278	1.85581	2.17584	NA	NA	NA	NA	NA	NA
A1552VC_01719	NC002505_VC1942	folD	NA	670.2	652.456	581.496	634.718	968.957	1122.58	728.218	939.918	667.938	677.516	647.08	664.178	961.24	811.504	906.564	893.103	1869707	1870567	1	1	Bifunctional protein FolD protein	AWB74453.1
A1552VC_01720	NC002505_VC1944	NA	NA	155.906	149.242	159.815	154.988	101.584	84.1381	107.257	97.6598	177.229	149.699	211.497	179.475	195.417	141.262	206.923	181.201	1870865	1871713	1	1	hypothetical protein	AWB74454.1
A1552VC_01721	NC002505_VC1945	mobA_2	NA	109.975	88.0146	84.7213	94.237	116.096	96.316	117.136	109.849	132.153	193.576	220.309	182.013	304.217	309.574	396.216	336.669	1871698	1873161	1	1	3-hydroxybenzoate 4-monooxygenase	AWB74455.1
A1552VC_01722	NC002505_VC1946	NA	NA	31.0517	33.4838	23.1058	29.2138	35.7219	46.4974	19.7579	33.9924	19.4645	28.3912	22.6604	23.5053	622.165	634.175	633.76	630.033	1873150	1873257	-1	1	hypothetical protein	AWB74456.1
A1552VC_01723	NC002505_VC1947	dmlR_3	NA	213.481	214.297	205.064	210.947	156.283	200.382	198.99	185.218	144.447	205.191	210.238	186.625	5116.75	4560.95	5129.47	4935.72	1873292	1874182	-1	1	HTH-type transcriptional regulator DmlR	AWB74457.1
A1552VC_01724	NC002505_VC1949	NA	NA	21.995	20.0903	18.2921	20.1258	21.768	30.9982	28.2255	26.9973	24.5867	20.6481	25.1782	23.471	177.46	154.787	210.635	180.96	1874541	1876367	1	1	hypothetical protein	AWB74458.1
A1552VC_01725	NC002505_VC1950	torZ	NA	653.38	596.969	438.048	562.799	6071.05	3638.97	5086.24	4932.09	279.674	418.124	302.138	333.312	427.804	2393.94	1305.56	1375.77	1876457	1878904	-1	1	Trimethylamine-N-oxide reductase 2	AWB74459.1
A1552VC_01726	NC002505_VC1951	torY	NA	1462.02	1944.93	2129.58	1845.51	4466.91	4514.67	5242.89	4741.49	638.229	597.505	677.294	637.676	156.333	1343.49	398.072	632.632	1878927	1880021	-1	1	Cytochrome c-type protein TorY	AWB74460.1
A1552VC_01727	NC002505_VC1952	chiD	chiA-1	127.442	152.112	152.113	143.889	3360.09	1927.43	2870.54	2719.35	147.52	170.347	186.319	168.062	1802.06	1507.29	2059.95	1789.77	1880288	1882828	-1	1	Chitinase D	AWB74461.1
A1552VC_01728	NC002505_VC1953	nupX_1	NA	465.776	376.932	639.261	493.99	132.283	104.066	135.482	123.944	352.409	234.872	391.521	326.267	80.2794	79.6476	83.5116	81.1462	1883092	1884297	-1	1	Putative nucleoside permease NupX	AWB74462.1
A1552VC_01729	NC002505_VC1955	dmlR_4	NA	177.254	177.943	236.834	197.344	457.687	332.124	496.769	428.86	224.353	246.487	287.031	252.624	439.424	375.696	423.125	412.748	1884640	1885587	-1	1	HTH-type transcriptional regulator DmlR	AWB74463.1
A1552VC_01730	NC002505_VC1956	mltB	NA	4525.15	4413.17	3684.41	4207.58	3600.66	3179.53	3761.05	3513.75	4660.2	5122.02	4523.26	4768.5	8289.9	8130.06	8443.02	8287.66	1885751	1886722	-1	1	Membrane-bound lytic murein transglycosylase B	AWB74464.1
A1552VC_01731	NC002505_VC1957	ycgL	NA	1816.53	1697.15	1276.6	1596.76	1248.59	1070.55	1493.13	1270.76	1783.56	1980.93	1660.5	1808.33	2178.11	2162.51	1910.56	2083.72	1886747	1887025	-1	1	Protein YcgL	AWB74465.1
A1552VC_01732	NC002505_VC1959	minC	NA	1077.75	1042.78	1176.47	1099	541.41	677.533	546.164	588.369	1197.58	1280.18	1383.54	1287.1	1809.45	1839.41	1960.67	1869.84	1887225	1887887	1	1	Septum site-determining protein MinC	AWB74466.1
A1552VC_01733	NC002505_VC1960	minD	NA	2092.76	2371.61	3034.56	2499.64	1646.56	2105.67	1088.09	1613.44	2848.98	2488.1	2939.55	2758.88	3573.49	3306.13	3726.47	3535.36	1887908	1888720	1	1	Septum site-determining protein MinD	AWB74467.1
A1552VC_01734	NC002505_VC1961	minE	NA	718.072	750.995	967.556	812.207	908.676	942.125	750.799	867.2	959.905	714.941	919.004	864.617	961.24	909.185	1091.22	987.214	1888725	1888988	1	1	Cell division topological specificity factor	AWB74468.1
A1552VC_01735	NC002505_VC1962	nlpE	NA	848.101	1057.13	894.387	933.207	664.763	786.027	553.22	668.003	1956.69	1493.12	2477.53	1975.78	20205	20035.1	25177.8	21806	1889280	1889768	1	1	Lipoprotein NlpE	AWB74469.1
A1552VC_01736	NC002505_VC1963	NA	NA	720.012	919.37	754.79	798.057	622.901	779.385	547.575	649.953	734.527	680.097	693.659	702.761	585.194	590.594	526.123	567.304	1889835	1890158	-1	1	hypothetical protein	AWB74470.1
A1552VC_01737	NC002505_VC1964	NA	NA	3298.6	2655.75	2234.52	2729.62	12799.6	14806.1	10724.3	12776.7	3988.17	4543.88	3363.81	3965.28	23722.5	20833.1	24700.9	23085.5	1890313	1891188	-1	1	hypothetical protein	AWB74471.1
A1552VC_01738	NA	NA	NA	1.29382	2.87004	1.92548	2.02978	2.79077	0	1.41128	1.40068	4.09778	3.87152	0	2.65643	0	0	0	0	1891207	1891347	1	1	hypothetical protein	AWB74472.1
A1552VC_01739	NC002505_VC1965	NA	NA	1105.57	975.815	904.977	995.454	1281.52	1578.7	1519.94	1460.05	1175.04	1135.65	1019.72	1110.13	573.575	599.611	581.797	584.994	1891382	1891972	1	1	hypothetical protein	AWB74473.1
A1552VC_01740	NC002505_VC1966	lplT	NA	1269.24	1375.71	1539.42	1394.79	1518.74	1560.98	1368.94	1482.89	1841.95	1561.51	1743.59	1715.69	693.994	885.14	874.088	817.741	1891985	1893856	1	1	Lysophospholipid transporter LplT	AWB74474.1
A1552VC_01741	NC002505_VC1967	mcpA_2	NA	473.539	484.081	450.563	469.394	7583.09	5090.36	5872.32	6181.92	576.763	540.723	503.564	540.35	344.356	383.21	313.632	347.066	1894071	1896086	1	1	Methyl-accepting chemotaxis protein McpA	AWB74475.1
A1552VC_01742	NC002505_VC1968	sutR	NA	918.614	839.009	793.299	850.308	751.835	740.637	910.273	800.915	1043.91	1038.86	888.79	990.519	1346.79	1311.93	1179.37	1279.36	1896139	1896684	-1	1	HTH-type transcriptional regulator SutR	AWB74476.1
A1552VC_01743	NC002505_VC1970	ydcO	NA	45.9307	43.0506	49.0998	46.0271	64.1878	34.3195	87.4991	62.0021	28.6845	32.2627	30.2138	30.387	16.9009	24.0446	12.9907	17.9787	1896775	1897935	1	1	Inner membrane protein YdcO	AWB74477.1
A1552VC_01744	NC002505_VC1971	menE	NA	306.636	376.932	379.32	354.296	265.682	214.774	237.094	239.183	360.605	424.577	371.378	385.52	505.971	435.808	530.762	490.847	1897964	1899394	-1	1	2-succinylbenzoate--CoA ligase	AWB74478.1
A1552VC_01745	NC002505_VC1972	menC	NA	309.224	400.849	382.208	364.094	342.707	270.128	317.537	310.124	321.676	365.214	334.87	340.586	670.755	638.683	595.716	635.051	1899370	1900368	-1	1	o-succinylbenzoate synthase	AWB74479.1
A1552VC_01746	NC002505_VC1973	menB	NA	1557.12	1457.03	1758.93	1591.02	2892.92	3105.36	2901.58	2966.62	1095.13	1240.18	1221.14	1185.48	2571.05	3016.09	2565.66	2717.6	1900456	1901322	-1	1	1,4-dihydroxy-2-naphthoyl-CoA synthase	AWB74480.1
A1552VC_01747	NC002505_VC1974	menH	NA	800.229	760.561	923.269	828.02	757.416	995.265	913.096	888.592	742.723	858.187	819.55	806.82	778.498	1172.17	879.655	943.442	1901347	1902138	-1	1	2-succinyl-6-hydroxy-2, 4-cyclohexadiene-1-carboxylate synthase	AWB74481.1
A1552VC_01748	NC002505_VC1975	menD	NA	1703.32	1957.37	2193.13	1951.27	2022.2	2239.62	1613.09	1958.3	2078.6	2159.02	2447.32	2228.31	2924.91	3402.3	3216.12	3181.11	1902128	1903840	-1	1	2-succinyl-5-enolpyruvyl-6-hydroxy-3- cyclohexene-1-carboxylate synthase	AWB74482.1
A1552VC_01749	NC002505_VC1976	menF	NA	1024.71	1152.8	1113.89	1097.13	626.25	830.31	512.293	656.284	977.321	1329.22	1175.82	1160.79	1653.12	1627.52	1883.65	1721.43	1903837	1905144	-1	1	Isochorismate synthase MenF	AWB74483.1
A1552VC_01750	NC002505_VC1977	alaA	NA	1043.47	1053.31	1000.29	1032.35	818.255	670.891	777.613	755.586	2728.1	2631.34	2641.19	2666.88	1930.93	1737.22	1729.62	1799.26	1905359	1906573	1	1	Glutamate-pyruvate aminotransferase AlaA	AWB74484.1
A1552VC_01751	NC002505_VC1978	yfbR	NA	127.442	101.408	97.2369	108.696	213.773	190.418	248.385	217.525	139.325	167.766	132.186	146.425	302.104	290.037	271.877	288.006	1906726	1907310	1	1	5'-deoxynucleotidase YfbR	AWB74485.1
A1552VC_01752	NC002505_VC1979	dgt_1	NA	214.775	306.138	258.978	259.963	976.213	1072.76	906.039	985.004	303.236	402.638	333.611	346.495	1304.54	1227.78	1252.67	1261.66	1907367	1908692	1	1	Deoxyguanosinetriphosphate triphosphohydrolase-like protein	AWB74486.1
A1552VC_01753	NC002505_VC1980	NA	NA	311.164	276.481	361.028	316.224	60.2807	65.3177	76.2089	67.2691	366.751	234.872	283.255	294.959	130.982	124.731	145.681	133.798	1908686	1909288	-1	1	hypothetical protein	AWB74487.1
A1552VC_01754	NC002505_VC1981	NA	NA	324.75	375.976	424.569	375.098	174.144	167.169	186.288	175.867	405.68	411.672	353.754	390.369	260.908	276.512	275.588	271.003	1909292	1909843	1	1	hypothetical protein	AWB74488.1
A1552VC_01755	NC002505_VC1983	NA	NA	3988.21	3670.78	4248.58	3969.19	6056.54	5743.53	4722.13	5507.4	3946.16	3290.79	3215.26	3484.07	2053.46	2124.94	1903.14	2027.18	1909919	1911766	-1	1	hypothetical protein	AWB74489.1
A1552VC_01756	NC002505_VC1984	rnd	NA	1381.16	1436.93	1399.83	1405.97	2341.46	1920.78	2190.3	2150.85	1394.27	1329.22	1415.01	1379.5	2350.28	2299.26	2069.23	2239.59	1911979	1913100	-1	1	Ribonuclease D	AWB74490.1
A1552VC_01757	NC002505_VC1985	fadD	NA	3365.88	3545.46	3722.92	3544.75	7904.03	7284.59	6167.28	7118.63	3322.28	3658.59	3853.52	3611.46	7101.55	6480.01	7562.44	7048	1913210	1914910	-1	1	Long-chain-fatty-acid--CoA ligase	AWB74491.1
A1552VC_01758	NC002505_VC1986	NA	NA	475.48	647.673	646.962	590.038	266.24	241.344	276.61	261.398	493.783	669.773	788.078	650.544	488.014	384.713	627.265	499.997	1915035	1915889	-1	1	2-(acetamidomethylene)succinate hydrolase	AWB74492.1
A1552VC_01759	NC002505_VC1987	slp	NA	858.451	971.031	811.591	880.358	1939.59	1624.09	1950.38	1838.02	1193.48	1291.8	1330.67	1271.98	1647.84	1424.64	1880.87	1651.12	1915886	1916443	-1	1	Outer membrane protein slp	AWB74493.1
A1552VC_01760	NC002505_VC1988	NA	NA	293.698	312.835	314.817	307.116	491.176	460.545	523.583	491.768	367.776	490.393	472.091	443.42	485.901	528.98	491.79	502.224	1916460	1916765	-1	1	hypothetical protein	AWB74494.1
A1552VC_01761	NC002505_VC1989	tsaB	NA	598.393	596.969	625.782	607.048	855.652	767.207	954.023	858.96	810.336	865.93	838.434	838.234	1198.91	1269.85	1145.96	1204.91	1916825	1917538	-1	1	tRNA threonylcarbamoyladenosine biosynthesis protein TsaB	AWB74495.1
A1552VC_01762	NC002505_VC1990	dinG_2	NA	1207.14	1220.72	1273.71	1233.86	1680.05	1484.59	2421.75	1862.13	1613.5	1499.57	1524.54	1545.87	1638.33	1668.09	1646.11	1650.84	1917535	1919547	-1	1	putative ATP-dependent helicase DinG	AWB74496.1
A1552VC_01763	NC002505_VC1991-partial	NA	NA	151.377	71.7511	40.4352	87.8545	3468.93	2276.16	3807.62	3184.24	32.7822	74.8494	31.4727	46.3681	570.406	550.019	399	506.475	1919567	1919770	-1	1	hypothetical protein	AWB74497.1
A1552VC_01764	NC002505_VC1992	purU	NA	2207.26	1984.16	2299.03	2163.48	1059.38	1140.29	934.265	1044.65	2803.91	2014.48	1928.65	2249.01	601.039	661.225	697.785	653.35	1920040	1920873	1	1	Formyltetrahydrofolate deformylase	AWB74498.1
A1552VC_01765	NC002505_VC1993	fadH	NA	424.374	378.846	212.766	338.662	4733.15	3381.02	4549.95	4221.38	107.567	188.414	125.891	140.624	3496.38	3208.45	3746.89	3483.9	1920947	1922947	-1	1	2,4-dienoyl-CoA reductase [NADPH]	AWB74499.1
A1552VC_01766	NC002505_VC1994	sppA	NA	2814.71	2928.4	3165.5	2969.54	3107.81	3448.56	2042.12	2866.16	3209.59	2815.89	3101.95	3042.48	3684.4	3319.65	3887	3630.35	1923177	1925027	1	1	Protease 4	AWB74500.1
A1552VC_01767	NC002505_VC1995	ansA	NA	3407.93	3662.17	3536.15	3535.42	2260.53	2426.72	1847.36	2178.2	3757.66	4614.85	4931.15	4434.56	8860.31	7888.12	7470.57	8073	1925144	1926157	1	1	L-asparaginase 1	AWB74501.1
A1552VC_01768	NC002505_VC1996	NA	NA	565.401	545.308	464.042	524.917	761.323	905.592	602.615	756.51	365.727	371.666	294.585	343.993	869.341	928.721	1058.74	952.268	1926255	1926542	-1	1	hypothetical protein	AWB74502.1
A1552VC_01769	NC002505_VC1997	NA	NA	877.859	735.688	684.509	766.019	2619.98	2166.56	2815.5	2534.01	517.345	700.745	571.545	596.545	1661.57	1543.36	1549.6	1584.84	1926646	1927470	1	1	hypothetical protein	AWB74503.1
A1552VC_01770	NC002505_VC1998	msrB_2	msrB	642.383	636.193	633.484	637.353	675.367	631.036	680.235	662.213	731.454	563.952	599.241	631.549	309.498	386.216	346.109	347.274	1927631	1928035	-1	1	Peptide methionine sulfoxide reductase MsrB	AWB74504.1
A1552VC_01771	NC002505_VC2000	gapA	NA	67446.3	76491.4	91036.9	78324.9	143370	112715	109660	121915	71432.5	63476.2	74809.5	69906.1	11265.5	13818.1	10462.1	11848.6	1928374	1929369	1	1	Glyceraldehyde-3-phosphate dehydrogenase A	AWB74505.1
A1552VC_01772	NC002505_VC2001	yeaD	aldE	1044.76	1345.09	1186.1	1191.98	1721.35	1393.81	1239.1	1451.42	709.941	742.042	785.56	745.847	239.782	321.596	263.525	274.968	1929517	1930407	1	1	Putative glucose-6-phosphate 1-epimerase	AWB74506.1
A1552VC_01773	NC002505_VC2002	NA	NA	900.501	899.28	833.734	877.838	1342.36	1619.66	1192.53	1384.85	603.398	585.89	605.536	598.275	477.451	542.505	470.448	496.802	1930842	1931846	1	1	hypothetical protein	AWB74507.1
A1552VC_01774	NC002505_VC2003	rlmA	rrmA	1284.77	1292.48	1333.4	1303.55	401.313	497.079	460.076	452.823	1361.49	1398.91	1527.06	1429.15	864.059	710.817	890.79	821.889	1932001	1932819	1	1	23S rRNA (guanine(745)-N(1))-methyltransferase	AWB74508.1
A1552VC_01775	NC002505_VC2004	NA	NA	648.852	824.659	946.375	806.629	77.5835	110.708	71.9751	86.7555	1338.95	1049.18	1374.73	1254.29	162.671	175.826	239.4	192.632	1932897	1933817	1	1	hypothetical protein	AWB74509.1
A1552VC_01776	NC002505_VC2005	NA	NA	480.008	369.279	321.556	390.281	1997.64	1613.02	2643.32	2084.66	380.069	402.638	430.547	404.418	52.8154	37.5696	26.9093	39.0981	1933957	1934313	1	1	hypothetical protein	AWB74510.1
A1552VC_01777	NC002505_VC2006	cheV_2	NA	1573.94	1633.05	2049.68	1752.22	13933.8	9796.55	15961.5	13230.6	1929.03	1374.39	1676.87	1660.1	2690.41	3082.21	2786.5	2853.04	1934387	1935331	-1	1	Chemotaxis protein CheV	AWB74511.1
A1552VC_01778	NC002505_VC2007	nagC_2	NA	1169.62	1034.17	922.307	1042.03	5022.84	5015.07	4784.23	4940.71	536.809	917.551	772.971	742.444	2234.09	2377.41	2101.71	2237.73	1935436	1936653	-1	1	N-acetylglucosamine repressor	AWB74512.1
A1552VC_01779	NC002505_VC2008	pykA_1	NA	630.739	678.287	616.155	641.727	10277.3	6177.51	8610.19	8355	457.927	596.214	565.251	539.797	3285.12	3415.83	3526.97	3409.31	1937098	1938543	1	1	Pyruvate kinase II	AWB74513.1
A1552VC_01780	NC002505_VC2009	NA	NA	2106.34	1852.13	1447.96	1802.15	19245.7	15999.5	23791.3	19678.9	800.092	1300.83	1000.83	1033.92	9339.87	10193.4	9876.63	9803.3	1938585	1939742	-1	1	hypothetical protein	AWB74514.1
A1552VC_01781	NC002505_VC2010	NA	NA	69.2195	47.834	29.845	48.9662	923.188	737.315	934.265	864.923	21.5133	67.1064	50.3564	46.3254	451.043	568.053	305.281	441.459	1939761	1939850	-1	1	hypothetical protein	AWB74515.1
A1552VC_01782	NC002505_VC2011	NA	NA	386.853	307.095	284.972	326.306	1341.8	1557.66	1172.77	1357.41	322.7	334.241	293.326	316.756	829.201	888.146	820.269	845.872	1939986	1940576	1	1	hypothetical protein	AWB74516.1
A1552VC_01783	NC002505_VC2012	NA	NA	549.875	445.813	361.028	452.239	5283.49	3004.62	4223.95	4170.69	519.394	392.314	307.174	406.294	196.473	264.49	207.851	222.938	1941083	1942543	1	1	hypothetical protein	AWB74517.1
A1552VC_01784	NA	NA	NA	40.7554	33.4838	11.5529	28.5974	615.087	367.551	491.124	491.254	24.5867	19.3576	13.848	19.2641	15.8446	16.5306	11.1349	14.5034	1942543	1942644	1	1	hypothetical protein	AWB74518.1
A1552VC_01785	NC002505_VC2013	ptsG	NA	19866	21710	22379.9	21318.6	84712.8	49696.8	67285.4	67231.7	12889.6	11694.6	13229.9	12604.7	7690.97	8471.2	6749.59	7637.25	1942756	1944186	-1	1	PTS system glucose-specific EIICB component	AWB74519.1
A1552VC_01786	NC002505_VC2014	ycfH	NA	698.017	698.377	904.015	766.803	481.13	522.542	409.27	470.98	940.441	685.259	877.46	834.387	418.298	398.238	502.925	439.82	1944630	1945397	-1	1	putative metal-dependent hydrolase YcfH	AWB74520.1
A1552VC_01787	NC002505_VC2015	holB	NA	1007.89	995.905	1329.55	1111.11	795.371	698.568	745.154	746.364	1253.92	1115	1232.47	1200.46	693.994	730.353	825.837	750.061	1945388	1946362	-1	1	DNA polymerase III subunit delta'	AWB74521.1
A1552VC_01788	NC002505_VC2016	tmk_2	tmk	674.729	635.236	699.913	669.959	856.768	820.347	859.467	845.527	639.254	714.941	746.534	700.243	615.827	631.17	616.13	621.042	1946355	1946993	-1	1	Thymidylate kinase	AWB74522.1
A1552VC_01789	NC002505_VC2017	mltG	NA	1116.57	1152.8	1173.58	1147.65	1404.32	1235.5	1378.82	1339.55	1048.01	1090.48	1237.51	1125.33	696.107	749.89	991.004	812.333	1946990	1948006	-1	1	Endolytic murein transglycosylase	AWB74523.1
A1552VC_01790	NC002505_VC2018	pabC	NA	1101.04	1036.09	1013.77	1050.3	1364.69	1172.4	1601.8	1379.63	922.001	1080.15	1122.95	1041.7	986.591	919.704	1037.4	981.231	1948003	1948806	-1	1	Aminodeoxychorismate lyase	AWB74524.1
A1552VC_01791	NC002505_VC2019	fabF	NA	12754.5	15699.1	16056.6	14836.7	2659.05	3319.03	2756.22	2911.43	15465	16936.6	18886.2	17095.9	7690.97	7936.21	10387.9	8671.7	1948884	1950128	-1	1	3-oxoacyl-[acyl-carrier-protein] synthase 2	AWB74525.1
A1552VC_01792	NC002505_VC2020	acpP	NA	35552.3	45107.5	41231.3	40630.4	19262.5	22484.8	16099.8	19282.4	47205.4	48512.7	51956.5	49224.9	36131	31746.3	35310.5	34396	1950217	1950453	-1	1	Acyl carrier protein	AWB74526.1
A1552VC_01793	NC002505_VC2021	fabG_2	fabG	11116.5	11653.3	12699.5	11823.1	6653.77	6993.43	5423.53	6356.91	12682.6	14220.1	14798.5	13900.4	10813.4	9306.75	11620.2	10580.1	1950689	1951435	-1	1	3-oxoacyl-[acyl-carrier-protein] reductase FabG	AWB74527.1
A1552VC_01794	NC002505_VC2022	fabD	NA	6286.04	7367.4	7780.88	7144.77	2330.86	2975.83	1720.35	2342.34	6214.28	8337.97	9207.67	7919.97	4993.16	4784.87	5499.7	5092.58	1951451	1952374	-1	1	Malonyl CoA-acyl carrier protein transacylase	AWB74528.1
A1552VC_01795	NC002505_VC2023	fabH1	NA	7851.56	7967.24	8726.29	8181.7	1327.29	1879.82	1178.42	1461.84	7254.1	9120.01	9512.32	8628.81	4736.48	3964.35	6029.53	4910.12	1952444	1953394	-1	1	3-oxoacyl-[acyl-carrier-protein] synthase 3 protein 1	AWB74529.1
A1552VC_01796	NC002505_VC2024	plsX	NA	3558.01	3467.97	3763.36	3596.45	722.811	1021.84	664.711	803.119	3467.75	3436.62	3628.18	3510.85	1338.34	1348	1557.03	1414.46	1953400	1954425	-1	1	Phosphate acyltransferase	AWB74530.1
A1552VC_01797	NC002505_VC2025	rpmF	NA	8518.53	8520.2	8925.58	8654.77	1632.6	2926.01	1687.89	2082.17	9360.36	7526.24	8107.38	8331.32	2749.57	2658.43	2572.16	2660.05	1954435	1954605	-1	1	50S ribosomal protein L32	AWB74531.1
A1552VC_01798	NC002505_VC2026	yceD	NA	71024.4	73294.2	68953.5	71090.7	12693	21964.5	15065.4	16574.3	82105.2	67310.3	69506.9	72974.1	23194.4	22103	20741.5	22012.9	1954640	1955164	-1	1	Large ribosomal RNA subunit accumulation protein YceD	AWB74532.1
A1552VC_01799	NC002505_VC2027	yceF	maf	799.582	707.944	698.951	735.492	501.781	550.219	591.325	547.775	1123.82	739.461	804.443	889.24	475.338	623.656	437.044	512.013	1955312	1955893	1	1	Maf-like protein YceF	AWB74533.1
A1552VC_01800	NC002505_VC2028	rluC	NA	2302.36	2277.86	2516.61	2365.61	755.184	794.884	811.484	787.184	3049.77	2386.15	2536.7	2657.54	1027.79	1170.67	996.571	1065.01	1955994	1956941	-1	1	Ribosomal large subunit pseudouridine synthase C	AWB74534.1
A1552VC_01801	NC002505_VC2030	rne	NA	29782.5	26765.1	26885.5	27811	15432.4	16405.8	13501.7	15113.3	28536.9	32365.9	28567.2	29823.4	20062.4	20391.3	19257.8	19903.8	1957553	1960711	1	1	Ribonuclease E	AWB74535.1
A1552VC_01802	NC002505_VC2031	bicA_2	NA	1297.06	1236.03	1766.63	1433.24	162.981	221.416	172.176	185.524	1463.93	872.383	1294.16	1210.16	209.149	187.848	244.967	213.988	1961065	1962624	1	1	Bicarbonate transporter BicA	AWB74536.1
A1552VC_01803	NC002505_VC2032	NA	NA	298.226	340.578	314.817	317.874	338.8	391.906	337.295	356	448.707	391.024	444.395	428.042	504.915	482.394	558.6	515.303	1962742	1963617	1	1	hypothetical protein	AWB74537.1
A1552VC_01804	NC002505_VC2033	adhE_1	NA	21212.9	21217.3	23820.2	22083.4	106257	79892.5	96930.7	94359.9	8148.44	10196.3	10810.3	9718.33	47745.1	40091.3	41338.2	43058.2	1963727	1966411	-1	1	Aldehyde-alcohol dehydrogenase	AWB74538.1
A1552VC_01805	NC002505_VC2035	NA	NA	221.244	200.903	154.039	192.062	255.635	233.594	248.385	245.871	261.234	269.716	214.015	248.321	81.3357	96.1782	76.0883	84.5341	1967038	1967676	1	1	hypothetical protein	AWB74539.1
A1552VC_01806	NC002505_VC2036	asd1	NA	3658.28	3379	3158.76	3398.68	6684.46	6348	4863.26	5965.24	1561.25	2295.81	1982.78	1946.62	4704.79	4649.62	7008.48	5454.29	1967766	1968878	-1	1	Aspartate-semialdehyde dehydrogenase 1	AWB74540.1
A1552VC_01807	NC002505_VC2037	mleN_2	NA	11906.4	11951.8	14497.9	12785.4	3617.4	3570.33	3251.58	3479.77	19302.6	10926.7	13207.2	14478.8	2535.14	4789.37	2534.11	3286.21	1969303	1970748	1	1	Malate-2H(+)/Na(+)-lactate antiporter	AWB74541.1
A1552VC_01808	NC002505_VC2038	NA	NA	161.081	166.462	205.064	177.536	353.87	235.808	376.811	322.163	267.38	127.76	156.105	183.748	66.5474	76.642	64.0255	69.0716	1970783	1971988	-1	1	hypothetical protein	AWB74542.1
A1552VC_01809	NC002505_VC2039	yejK	ndpA	2973.2	2944.66	3717.15	3211.67	1855.31	1945.14	1943.33	1914.59	5335.31	3067.54	4111.6	4171.48	2060.86	2063.32	2378.22	2167.47	1972151	1973152	-1	1	Nucleoid-associated protein YejK	AWB74543.1
A1552VC_01810	NC002505_VC2040	NA	NA	1522.83	1372.84	1498.99	1464.89	867.373	892.307	949.789	903.156	1920.83	1743.48	1392.35	1685.55	863.003	868.61	812.846	848.153	1973237	1973452	1	1	hypothetical protein	AWB74544.1
A1552VC_01811	NC002505_VC2041	yejM_1	NA	8047.58	7469.76	8989.12	8168.82	3916.02	4091.77	3093.52	3700.43	11721.7	7704.33	8490.09	9305.37	3961.15	3420.34	4438.18	3939.89	1973487	1975289	1	1	Inner membrane protein YejM	AWB74545.1
A1552VC_01812	NA	NA	NA	222.538	280.308	269.568	257.471	149.027	169.383	110.08	142.83	348.311	225.839	302.138	292.096	143.658	126.234	146.609	138.834	NA	NA	NA	NA	NA	NA
A1552VC_01813	NA	NA	NA	56.2813	68.881	80.8703	68.6775	8.93048	11.0708	15.524	11.8418	140.349	54.2013	66.7222	87.0908	12.6757	25.5473	16.7023	18.3084	NA	NA	NA	NA	NA	NA
A1552VC_01814	NC002505_VC2042	acuC	NA	309.224	350.145	311.928	323.766	274.612	201.489	311.892	262.664	449.731	412.962	405.369	422.688	379.214	362.171	343.325	361.57	1975747	1976667	-1	1	Acetoin utilization protein AcuC	AWB74546.1
[truncated: 1,944 more rows]
