# Supplementary material for: The VarA-CsrA regulatory pathway influences cell shape in Vibrio cholerae
Source: PLoS Genet. 2022 Mar 28;18(3):e1010143. doi: 10.1371/journal.pgen.1010143 (PMC8989286; doi:10.1371/journal.pgen.1010143)
Supplement: S1 Data — (XLSX) [file pgen.1010143.s015.xlsx]

## Sheet: Fig 1B
GC#1 WT 1h	GC#3812 ΔvarA 1h	GC#1 WT 2h	GC#3812 ΔvarA 2h	GC#1 WT 3h	GC#3812 ΔvarA 3h	GC#1 WT 4h	GC#3812 ΔvarA 4h	GC#1 WT 5h	GC#3812 ΔvarA 5h	GC#1 WT 6h	GC#3812 ΔvarA 6h	GC#1 WT 7h	GC#3812 ΔvarA 7h	GC#1 WT 8h	GC#3812 ΔvarA 8h	GC#1 WT 24h	GC#3812 ΔvarA 24h
0.456431	0.635715	0.51342	0.551246	0.408472	0.575676	0.544295	0.53135	0.55494	0.395223	0.55364	0.53452	0.5589	0.637262	0.430671	0.879293	0.332169	0.94827
0.476289	0.488804	0.416105	0.5371	0.372175	0.322954	0.406952	0.427458	0.322145	0.575207	0.428441	0.473224	0.420872	0.48636	0.479939	0.949544	0.552276	0.9067
0.413237	0.447272	0.37575	0.36734	0.461633	0.33843	0.454811	0.391753	0.39928	0.734339	0.429046	0.469928	0.444049	0.926637	0.438784	0.869327	0.530969	0.93277
0.532003	0.365982	0.533464	0.559988	0.569657	0.465058	0.304508	0.642211	0.562436	0.666256	0.332762	0.863885	0.392192	0.672424	0.403274	0.871129	0.458009	0.949602
0.331919	0.561455	0.493497	0.569482	0.511867	0.380825	0.424391	0.745135	0.526264	0.350989	0.344145	0.651635	0.423398	0.817138	0.351617	0.663138	0.531967	0.948703
0.413348	0.485284	0.462349	0.382682	0.310582	0.372789	0.466075	0.613147	0.48815	0.477657	0.525298	0.603213	0.371424	0.953347	0.417656	0.884981	0.529585	0.922536
0.485108	0.53253	0.424579	0.596004	0.416956	0.573257	0.440328	0.340844	0.49513	0.738941	0.42272	0.404936	0.436926	0.627922	0.47348	0.970285	0.450805	0.953741
0.490513	0.42446	0.399719	0.515831	0.439785	0.519385	0.357094	0.505467	0.435376	0.551476	0.478782	0.388824	0.437133	0.91071	0.393102	0.749581	0.339871	0.812566
0.477772	0.431837	0.495431	0.378551	0.632816	0.455903	0.516312	0.469143	0.346086	0.664977	0.438668	0.935241	0.58036	0.932366	0.312191	0.930841	0.584775	0.873638
0.451656	0.555172	0.3673	0.408814	0.383113	0.466177	0.468033	0.794539	0.435089	0.784661	0.480308	0.615899	0.474128	0.584646	0.383944	0.917703	0.524668	0.939536
0.469055	0.549397	0.37244	0.395277	0.304415	0.399364	0.346596	0.501418	0.530934	0.835478	0.391775	0.86858	0.392605	0.530061	0.481158	0.759151	0.384429	0.896779
0.478892	0.446421	0.422915	0.393288	0.48726	0.489439	0.533989	0.557838	0.432903	0.696538	0.357176	0.664995	0.562869	0.827581	0.56851	0.907771	0.316591	0.910506
0.482212	0.484709	0.586053	0.460957	0.465087	0.453917	0.450446	0.534886	0.439696	0.469224	0.341712	0.641514	0.412357	0.473781	0.508687	0.886156	0.466299	0.967413
0.433109	0.577982	0.540797	0.403122	0.494272	0.328695	0.316805	0.4264	0.443973	0.719596	0.610702	0.811827	0.401389	0.497312	0.461895	0.931044	0.328762	0.912533
0.355154	0.562597	0.456819	0.40216	0.390916	0.581816	0.326873	0.692236	0.447785	0.906854	0.483244	0.6009	0.383423	0.91574	0.451754	0.946589	0.414332	0.814327
0.382819	0.519202	0.459069	0.594828	0.332754	0.358778	0.376508	0.583237	0.535579	0.460469	0.282071	0.745516	0.454698	0.583894	0.414668	0.970314	0.516853	0.969654
0.443498	0.569228	0.519628	0.514968	0.29852	0.473617	0.423544	0.631724	0.415088	0.575889	0.434793	0.667077	0.314172	0.919301	0.349157	0.896553	0.346068	0.406351
0.442748	0.501593	0.467582	0.617815	0.495892	0.377632	0.46491	0.64548	0.545162	0.851279	0.492844	0.928921	0.377	0.795811	0.45488	0.807323	0.498767	0.968554
0.45829	0.391773	0.475006	0.541564	0.367231	0.357408	0.394425	0.567766	0.507163	0.638174	0.394826	0.818776	0.52918	0.909219	0.333443	0.914641	0.370615	0.92889
0.321377	0.430842	0.481635	0.467909	0.507888	0.408498	0.400652	0.388753	0.396606	0.670287	0.480701	0.532796	0.480843	0.81861	0.470887	0.946583	0.546797	0.934149
0.376837	0.326219	0.427975	0.520149	0.450024	0.349975	0.454558	0.538374	0.527505	0.669459	0.58211	0.627651	0.453631	0.974464	0.524015	0.868352	0.393157	0.897831
0.330207	0.435463	0.616807	0.439496	0.427742	0.464998	0.405453	0.459764	0.420039	0.4838	0.446032	0.554034	0.408841	0.776525	0.339278	0.942529	0.268028	0.974857
0.435878	0.589186	0.486922	0.527118	0.311302	0.7809	0.353157	0.381683	0.509857	0.665347	0.559265	0.50911	0.336669	0.888287	0.449274	0.664192	0.429658	0.971873
0.455409	0.374029	0.554293	0.498501	0.507188	0.381081	0.442213	0.439912	0.43454	0.536508	0.484967	0.865313	0.488899	0.940083	0.395744	0.81812	0.528374	0.931236
0.456269	0.381017	0.596571	0.393812	0.370407	0.523975	0.358521	0.534905	0.473352	0.606462	0.404138	0.655714	0.435554	0.943443	0.549439	0.921336	0.408305	0.965966
0.294487	0.60432	0.509773	0.353061	0.472956	0.429568	0.342075	0.465501	0.343328	0.430227	0.318514	0.812206	0.487545	0.903192	0.395869	0.940871	0.359357	0.936879
0.417752	0.568842	0.539158	0.474621	0.517244	0.310123	0.330601	0.44012	0.395394	0.651579	0.339894	0.642601	0.519793	0.858094	0.357694	0.931797	0.48208	0.808944
0.376505	0.557826	0.345323	0.446813	0.480263	0.411961	0.363636	0.468318	0.46148	0.430736	0.459239	0.394231	0.4548	0.97014	0.356048	0.590152	0.419695	0.881827
0.308162	0.511699	0.340974	0.524047	0.347923	0.559924	0.318736	0.416401	0.347852	0.362188	0.459831	0.935739	0.296167	0.672152	0.456309	0.92211	0.649184	0.906439
0.432065	0.438952	0.416074	0.563703	0.438396	0.401174	0.31004	0.412385	0.474376	0.557953	0.290485	0.72899	0.374573	0.405696	0.3552	0.868985	0.43164	0.977744
0.445158	0.355973	0.582323	0.390414	0.42826	0.582786	0.449079	0.658504	0.41991	0.532195	0.345611	0.435953	0.330387	0.936076	0.519841	0.909596	0.396852	0.903494
0.43946	0.491855	0.434325	0.527049	0.401346	0.461936	0.475539	0.631452	0.47479	0.476699	0.447506	0.889669	0.288685	0.675394	0.389804	0.933017	0.429358	0.870125
0.402024	0.460385	0.38953	0.375529	0.410359	0.446629	0.347107	0.337051	0.447756	0.477788	0.454575	0.872261	0.480328	0.896018	0.418086	0.925085	0.47158	0.91663
0.352285	0.40857	0.505175	0.506671	0.529723	0.436549	0.264356	0.528506	0.491593	0.552776	0.378126	0.735042	0.5533	0.850499	0.403296	0.958153	0.488867	0.931302
0.350798	0.502259	0.467216	0.571705	0.298219	0.425769	0.385836	0.491087	0.544281	0.594967	0.40097	0.623468	0.508596	0.943278	0.289322	0.940552	0.523917	0.955555
0.439424	0.525486	0.500678	0.504795	0.465253	0.408741	0.519877	0.391579	0.484548	0.700427	0.434152	0.523645	0.525833	0.697199	0.391943	0.75786	0.443973	0.790032
0.520188	0.545511	0.449397	0.49099	0.570307	0.425866	0.415112	0.635924	0.498928	0.499679	0.323928	0.803631	0.468256	0.799424	0.386774	0.747912	0.441511	0.892756
0.485481	0.443858	0.461742	0.45835	0.513171	0.377169	0.275079	0.377	0.518433	0.536638	0.604836	0.599865	0.538808	0.959401	0.45832	0.925861	0.455918	0.909719
0.417944	0.446868	0.457891	0.39378	0.443327	0.46434	0.612744	0.643351	0.515883	0.527101	0.360027	0.561939	0.593848	0.929907	0.425396	0.911404	0.55764	0.884072
0.393231	0.512796	0.526445	0.426649	0.471751	0.460875	0.464646	0.583223	0.483512	0.530713	0.551084	0.504411	0.60896	0.940757	0.282964	0.983249	0.489668	0.957611
0.339426	0.63295	0.324713	0.484073	0.406331	0.346277	0.481081	0.656922	0.584595	0.687068	0.456236	0.862055	0.559816	0.667782	0.49626	0.775703	0.446215	0.899683
0.407523	0.474125	0.566237	0.32674	0.507269	0.357711	0.366914	0.514876	0.494173	0.52411	0.543658	0.763956	0.442152	0.904898	0.416011	0.949162	0.421475	0.962319
0.366944	0.380153	0.430542	0.408387	0.537764	0.324871	0.323127	0.319013	0.270179	0.566846	0.451198	0.833743	0.486466	0.980163	0.36407	0.886465	0.468047	0.975851
0.50746	0.371328	0.512091	0.393212	0.372154	0.570169	0.356964	0.361804	0.539421	0.525872	0.291567	0.416358	0.314824	0.748247	0.468514	0.953035	0.407653	0.863526
0.331468	0.372093	0.490807	0.382443	0.464912	0.593039	0.348434	0.342043	0.373253	0.679766	0.505366	0.55472	0.508779	0.978306	0.384162	0.915564	0.305008	0.933203
0.445331	0.528326	0.436807	0.373225	0.384636	0.433381	0.466855	0.522324	0.329011	0.385993	0.392162	0.829448	0.536969	0.529892	0.432403	0.959431	0.378194	0.941567
0.460216	0.380154	0.46001	0.595344	0.296067	0.371651	0.437901	0.474369	0.376839	0.606625	0.426884	0.555785	0.425061	0.731468	0.407594	0.942275	0.559477	0.948692
0.687803	0.439484	0.561069	0.520555	0.368382	0.633976	0.46193	0.485779	0.314248	0.467503	0.444191	0.603621	0.368228	0.773483	0.363661	0.911467	0.313154	0.946223
0.435857	0.353477	0.353396	0.548772	0.38311	0.413333	0.285379	0.574721	0.335387	0.61616	0.441397	0.78076	0.486641	0.936101	0.345596	0.905323	0.467752	0.867239
0.504427	0.345167	0.4906	0.474265	0.552448	0.353957	0.578301	0.494484	0.595242	0.667182	0.527388	0.845337	0.444153	0.887532	0.432677	0.914754	0.304584	0.321116
0.305707	0.446491	0.302639	0.512695	0.478298	0.511869	0.505935	0.606156	0.645326	0.665149	0.473522	0.705069	0.316284	0.68436	0.480999	0.934607	0.350885	0.90588
0.401419	0.730145	0.650904	0.544521	0.49014	0.482783	0.319369	0.330171	0.414591	0.69223	0.479616	0.398654	0.289618	0.956801	0.394865	0.851739	0.395991	0.914998
0.330113	0.480329	0.310037	0.428902	0.373332	0.481673	0.332	0.320557	0.467122	0.587329	0.374163	0.638832	0.396582	0.833246	0.438759	0.621604	0.354942	0.963499
0.417616	0.496344	0.459015	0.544989	0.416787	0.529398	0.344287	0.459339	0.529411	0.671959	0.575767	0.672928	0.542514	0.685291	0.489327	0.860976	0.291975	0.936402
0.407573	0.452646	0.500095	0.565827	0.369133	0.404513	0.516519	0.557614	0.487987	0.700559	0.430635	0.564872	0.495673	0.687062	0.37125	0.788081	0.468985	0.932912
0.395014	0.538131	0.403773	0.398689	0.595252	0.536624	0.350073	0.394309	0.529261	0.4795	0.371946	0.402187	0.357806	0.912959	0.440514	0.908582	0.370125	0.905081
0.386383	0.378303	0.536103	0.544428	0.37811	0.375024	0.509231	0.38455	0.454103	0.727621	0.44664	0.533771	0.405343	0.916995	0.377979	0.818045	0.593543	0.95611
0.375651	0.487326	0.417908	0.487137	0.419609	0.457889	0.48694	0.439973	0.51785	0.402705	0.364043	0.798522	0.568206	0.900953	0.453379	0.894469	0.574331	0.915605
0.413651	0.381719	0.359599	0.601299	0.264554	0.472242	0.379152	0.436075	0.304955	0.817261	0.434575	0.872879	0.370013	0.962392	0.449577	0.888131	0.417316	0.934299
0.430546	0.402193	0.419486	0.534725	0.292128	0.448628	0.468092	0.778546	0.401324	0.629231	0.473514	0.457288	0.492648	0.914941	0.566095	0.807434	0.465899	0.934632
0.618277	0.648348	0.340832	0.555728	0.536875	0.411172	0.391177	0.589261	0.420777	0.598992	0.391367	0.657355	0.529673	0.975489	0.50672	0.8188	0.434629	0.885641
0.522862	0.449179	0.431844	0.530542	0.372531	0.404828	0.514068	0.455669	0.382774	0.300018	0.36338	0.717047	0.525068	0.923808	0.412006	0.893619	0.403441	0.969479
0.464476	0.550867	0.625986	0.533845	0.37465	0.822959	0.500363	0.739581	0.351985	0.327365	0.40758	0.917126	0.327515	0.636445	0.267719	0.587852	0.403065	0.969862
0.345701	0.471467	0.552903	0.478194	0.296336	0.455764	0.223976	0.676724	0.337261	0.534959	0.319951	0.612406	0.347623	0.933301	0.348405	0.981898	0.371529	0.934463
0.329033	0.423312	0.49404	0.380722	0.467829	0.363964	0.542107	0.503073	0.391337	0.645791	0.505046	0.815621	0.651416	0.810504	0.413157	0.931319	0.304834	0.936191
0.407828	0.454659	0.543616	0.420639	0.323558	0.518143	0.494687	0.453943	0.44771	0.534605	0.282002	0.568013	0.273407	0.873609	0.492693	0.843648	0.372319	0.892258
0.334512	0.465237	0.459565	0.506266	0.578108	0.393456	0.461633	0.531125	0.335449	0.485358	0.535797	0.979496	0.399014	0.792386	0.451455	0.962579	0.2947	0.961128
0.440401	0.408476	0.513392	0.514254	0.478608	0.393736	0.430464	0.404707	0.558968	0.764849	0.477743	0.707323	0.44892	0.707401	0.422043	0.902574	0.45228	0.927288
0.298119	0.383928	0.413046	0.419277	0.376982	0.350131	0.546897	0.43714	0.496586	0.508809	0.461068	0.591011	0.38746	0.75144	0.564749	0.921223	0.487414	0.959709
0.43455	0.403138	0.573672	0.503582	0.470393	0.388697	0.281735	0.499055	0.382591	0.573676	0.676458	0.712941	0.636783	0.788622	0.461944	0.921452	0.513555	0.879274
0.439469	0.365793	0.422833	0.401468	0.281366	0.5012	0.545764	0.5402	0.468111	0.790705	0.331787	0.913672	0.454104	0.944002	0.496589	0.902099	0.357564	0.837923
0.507674	0.540705	0.553451	0.475709	0.419018	0.541135	0.400222	0.637464	0.451989	0.55706	0.596684	0.601505	0.473777	0.943413	0.330541	0.795199	0.462132	0.933924
0.460901	0.587829	0.402634	0.638063	0.27923	0.301974	0.481744	0.638793	0.381128	0.604595	0.278808	0.59579	0.523279	0.83635	0.402191	0.715903	0.401746	0.917254
0.549639	0.391454	0.465402	0.424215	0.384611	0.486954	0.497819	0.476986	0.513724	0.760306	0.418785	0.922318	0.298806	0.849685	0.469845	0.811033	0.454444	0.96752
0.276013	0.262384	0.440118	0.380962	0.369787	0.47594	0.444542	0.507811	0.490802	0.705966	0.54499	0.744236	0.556265	0.856619	0.26515	0.530524	0.363797	0.955311
0.386634	0.430256	0.509497	0.660629	0.277962	0.299779	0.302184	0.596503	0.510094	0.668788	0.387096	0.467699	0.610753	0.835925	0.495012	0.846	0.30079	0.854151
0.387973	0.487091	0.399105	0.424195	0.345584	0.53268	0.438597	0.54599	0.66089	0.550561	0.41214	0.864624	0.478686	0.794034	0.448117	0.901105	0.376501	0.951983
0.547943	0.489309	0.390981	0.297247	0.419424	0.647983	0.282753	0.524286	0.418921	0.559896	0.559998	0.689652	0.453576	0.892653	0.445738	0.936318	0.405918	0.938384
0.464746	0.360016	0.547328	0.455302	0.497625	0.411141	0.397982	0.690078	0.413246	0.477712	0.33487	0.697243	0.420674	0.762541	0.484329	0.71896	0.455712	0.91778
0.42245	0.56997	0.474225	0.35635	0.427136	0.46802	0.532981	0.802166	0.347998	0.66946	0.536499	0.455654	0.399636	0.793852	0.685667	0.506034	0.515586	0.964147
0.40053	0.511044	0.335108	0.626904	0.377224	0.388207	0.479113	0.547467	0.282994	0.334459	0.44004	0.726038	0.316195	0.632627	0.338251	0.945144	0.320871	0.955594
0.332962	0.349386	0.479205	0.592272	0.477587	0.474816	0.536424	0.496164	0.452767	0.51303	0.49093	0.978184	0.347737	0.700379	0.554919	0.661517	0.431425	0.924033
0.372434	0.518046	0.38806	0.629461	0.3652	0.508444	0.308387	0.504406	0.551048	0.577148	0.308461	0.510487	0.552404	0.856858	0.459515	0.90519	0.407778	0.881346
0.446822	0.455037	0.598489	0.572631	0.319387	0.498805	0.300659	0.53421	0.341308	0.46804	0.41887	0.94336	0.505052	0.862451	0.462719	0.926458	0.375008	0.98218
0.369925	0.548253	0.493683	0.537063	0.278364	0.347715	0.380323	0.442805	0.513035	0.461516	0.483468	0.61391	0.403521	0.948605	0.498509	0.928235	0.476156	0.932431
0.282634	0.342489	0.470401	0.478166	0.525395	0.428577	0.506528	0.545794	0.416546	0.727593	0.490705	0.48239	0.514108	0.94009	0.368878	0.933057	0.391819	0.977246
0.448542	0.573761	0.464124	0.371497	0.33652	0.402189	0.29072	0.564166	0.542486	0.344095	0.49395	0.677035	0.363521	0.844136	0.33639	0.855735	0.605113	0.891685
0.347288	0.437776	0.415133	0.400399	0.485859	0.318387	0.538364	0.35863	0.600068	0.69926	0.584387	0.784031	0.420957	0.899199	0.555023	0.902772	0.485544	0.840103
0.498431	0.364923	0.606789	0.394374	0.316735	0.400452	0.292494	0.487642	0.452546	0.47849	0.47627	0.951218	0.346853	0.919984	0.360523	0.667623	0.52397	0.569816
0.403313	0.330583	0.530318	0.502797	0.465208	0.302377	0.320113	0.38243	0.354966	0.646753	0.374163	0.763768	0.295167	0.86387	0.497685	0.926986	0.48662	0.920254
0.360844	0.519933	0.315934	0.558148	0.460096	0.269579	0.340862	0.647271	0.251432	0.503944	0.505294	0.682002	0.476327	0.524406	0.445309	0.966222	0.435671	0.951731
0.439733	0.574837	0.52417	0.37973	0.507363	0.385934	0.580525	0.636296	0.535353	0.735055	0.562812	0.927407	0.432382	0.846935	0.327362	0.92112	0.380596	0.934825
0.398741	0.374094	0.509916	0.47361	0.458592	0.497196	0.524929	0.597156	0.600187	0.958227	0.467213	0.843293	0.51254	0.916768	0.589132	0.918686	0.396181	0.953429
0.387579	0.417882	0.610584	0.395694	0.431145	0.555824	0.393842	0.568394	0.374081	0.698169	0.519838	0.447928	0.407612	0.866517	0.463617	0.959491	0.342631	0.683628
0.345632	0.573696	0.438288	0.637785	0.274206	0.426786	0.460507	0.519596	0.661245	0.469323	0.38873	0.56687	0.494295	0.875865	0.366496	0.92898	0.474626	0.949921
0.362285	0.557045	0.51645	0.521134	0.424455	0.36578	0.524358	0.490151	0.475805	0.516206	0.502141	0.933086	0.375982	0.602324	0.464019	0.934772	0.432212	0.935374
0.3276	0.579034	0.41428	0.538283	0.417256	0.502574	0.517158	0.481177	0.380688	0.674594	0.388895	0.777556	0.494757	0.933424	0.394092	0.843931	0.30031	0.966805
0.506226	0.681734	0.328743	0.494932	0.395779	0.361168	0.493993	0.603304	0.394926	0.871223	0.382753	0.950648	0.389941	0.845629	0.514545	0.976248	0.313651	0.571791
0.435048	0.439908	0.36525	0.586048	0.454613	0.297591	0.476839	0.712635	0.407542	0.71776	0.463151	0.664281	0.388832	0.707933	0.332224	0.849182	0.490884	0.88844
0.340857	0.386525	0.485969	0.53648	0.297383	0.517944	0.464637	0.411511	0.545638	0.566562	0.527751	0.777273	0.513819	0.882211	0.275138	0.894907	0.261417	0.901733
0.412527	0.574698	0.401818	0.686062	0.324944	0.512932	0.604977	0.574777	0.561421	0.452642	0.544937	0.921039	0.316031	0.927124	0.360575	0.485477	0.332162	0.885205
0.512051	0.593224	0.365593	0.39297	0.39158	0.340563	0.563141	0.758369	0.470576	0.55067	0.312136	0.53277	0.42522	0.658137	0.506056	0.966354	0.548886	0.96137
0.342013	0.383331	0.39833	0.485699	0.272795	0.439494	0.587726	0.624788	0.319958	0.377693	0.416869	0.560761	0.354798	0.824967	0.53072	0.938021	0.50829	0.9592
0.384467	0.522326	0.473224	0.37226	0.405067	0.537374	0.454924	0.628004	0.444296	0.515194	0.348499	0.801192	0.342161	0.976433	0.3635	0.969576	0.459113	0.95284
0.377697	0.510339	0.51208	0.480835	0.297235	0.481026	0.539434	0.494996	0.440741	0.479417	0.301681	0.953826	0.466806	0.853456	0.394258	0.696889	0.548455	0.80769
0.484913	0.404524	0.440804	0.561326	0.497575	0.34152	0.421257	0.489801	0.55553	0.784613	0.431634	0.684196	0.42967	0.86486	0.294107	0.678235	0.315286	0.901304
0.303192	0.438325	0.308373	0.653489	0.296525	0.942451	0.457056	0.62347	0.492551	0.695861	0.293256	0.637133	0.453708	0.855151	0.400222	0.835032	0.36324	0.907729
0.295125	0.34947	0.463694	0.409455	0.375731	0.510408	0.391813	0.44819	0.477341	0.398749	0.501794	0.42647	0.254197	0.781993	0.531198	0.771578	0.467125	0.95253
0.536934	0.436576	0.340242	0.604897	0.341613	0.319746	0.383968	0.379805	0.520457	0.655544	0.367535	0.333214	0.54924	0.924622	0.468713	0.934853	0.577585	0.869605
0.372342	0.493245	0.425813	0.386286	0.412177	0.532026	0.439376	0.521437	0.518353	0.916881	0.362323	0.745927	0.597345	0.781644	0.488599	0.583464	0.349793	0.914568
0.353944	0.767045	0.360862	0.481071	0.388135	0.491534	0.456227	0.38287	0.43674	0.613741	0.360328	0.720496	0.364803	0.808331	0.393628	0.921358	0.457096	0.929254
0.489896	0.462181	0.449642	0.613935	0.495034	0.389151	0.337964	0.600327	0.549856	0.665787	0.550688	0.772046	0.361472	0.822259	0.458496	0.957902	0.403095	0.816377
0.463709	0.557449	0.342193	0.448173	0.454052	0.469193	0.470321	0.471711	0.442693	0.517662	0.449676	0.769943	0.568826	0.909357	0.526213	0.907412	0.392507	0.937243
0.348957	0.575594	0.485839	0.392829	0.42906	0.610172	0.353694	0.425416	0.48662	0.556369	0.379298	0.794028	0.536781	0.881371	0.374432	0.767262	0.513195	0.863433
0.403692	0.584099	0.661501	0.454319	0.457405	0.556585	0.408149	0.453155	0.500119	0.674107	0.49965	0.693293	0.312343	0.889838	0.415214	0.670668	0.446845	0.402036
0.402685	0.488333	0.522756	0.505087	0.529682	0.37698	0.282613	0.452854	0.535922	0.445667	0.528281	0.860706	0.473339	0.919516	0.464633	0.860325	0.245302	0.890348
0.417999	0.57374	0.498847	0.424552	0.440474	0.365755	0.332811	0.566213	0.384465	0.701718	0.468647	0.923266	0.377882	0.511844	0.515496	0.953326	0.411162	0.882239
0.39954	0.494541	0.324254	0.531741	0.550546	0.307307	0.548894	0.407308	0.571104	0.53609	0.383569	0.833445	0.237765	0.427242	0.347134	0.930876	0.433202	0.981218
0.493525	0.375327	0.299582	0.423151	0.378328	0.537335	0.403928	0.420934	0.298112	0.663888	0.415838	0.910272	0.290165	0.710274	0.36993	0.879946	0.527553	0.907178
0.383616	0.485594	0.40062	0.445125	0.552295	0.388386	0.417313	0.650217	0.482185	0.663626	0.42283	0.758276	0.418444	0.867116	0.331012	0.675426	0.443196	0.968129
0.460729	0.719849	0.415628	0.62036	0.430044	0.425272	0.545048	0.654793	0.442562	0.659362	0.679604	0.887876	0.566892	0.835747	0.42507	0.802975	0.439603	0.885435
0.433316	0.42406	0.589042	0.443416	0.518092	0.511971	0.425266	0.687885	0.45472	0.610211	0.277043	0.880084	0.562162	0.92958	0.599199	0.889754	0.532712	0.340569
0.461037	0.373208	0.464477	0.375045	0.408802	0.460204	0.487713	0.520938	0.437791	0.601681	0.389106	0.56974	0.403912	0.941238	0.386848	0.869262	0.445372	0.882258
0.445385	0.615224	0.473357	0.549811	0.654893	0.346308	0.589175	0.535648	0.513107	0.619357	0.34368	0.525936	0.341626	0.864826	0.506489	0.814693	0.435244	0.966896
0.490657	0.487901	0.424832	0.489254	0.317548	0.332952	0.261799	0.53309	0.504283	0.608421	0.360995	0.807887	0.324034	0.688983	0.35333	0.964464	0.564519	0.945688
0.372538	0.5579	0.412112	0.569319	0.27734	0.503471	0.566025	0.43384	0.501483	0.649315	0.288391	0.635959	0.775656	0.699545	0.480978	0.962437	0.453902	0.972634
0.584599	0.572442	0.532275	0.61385	0.299426	0.292315	0.365778	0.344535	0.510168	0.602639	0.350945	0.374923	0.384213	0.922987	0.324555	0.975482	0.495431	0.945288
0.496197	0.385083	0.503374	0.617276	0.418376	0.375961	0.323878	0.613586	0.348658	0.509158	0.477056	0.877111	0.570604	0.892717	0.387415	0.944466	0.22269	0.965909
0.400164	0.404272	0.521416	0.502576	0.324952	0.453773	0.402194	0.649194	0.340154	0.622991	0.298474	0.509898	0.427541	0.858183	0.50066	0.952747	0.516521	0.874768
0.319748	0.450971	0.465977	0.651746	0.363984	0.547797	0.403068	0.559096	0.42992	0.552675	0.539615	0.731166	0.567195	0.689654	0.316685	0.778788	0.405271	0.962233
0.394313	0.711463	0.488119	0.546361	0.258362	0.689962	0.303254	0.558882	0.508394	0.659299	0.331232	0.680071	0.736986	0.945827	0.37964	0.645569	0.540294	0.945375
0.36385	0.420153	0.286787	0.292732	0.311388	0.320755	0.361428	0.474711	0.463627	0.477981	0.394703	0.721826	0.37784	0.933651	0.510846	0.583864	0.403224	0.927454
0.574981	0.54121	0.335163	0.585712	0.382615	0.443079	0.484579	0.858665	0.412233	0.710153	0.327919	0.511714	0.49682	0.901441	0.411567	0.796203	0.442356	0.928454
0.507377	0.704874	0.465764	0.434416	0.338448	0.426281	0.276866	0.760926	0.426904	0.653027	0.368928	0.428581	0.480523	0.715925	0.544806	0.82535	0.368954	0.969307
0.438001	0.606897	0.419122	0.460949	0.421286	0.532415	0.466806	0.570685	0.524487	0.43729	0.365371	0.600141	0.441012	0.964481	0.389853	0.911362	0.511447	0.935147
0.466617	0.51129	0.485937	0.57733	0.427347	0.382986	0.486296	0.568146	0.544113	0.839719	0.356846	0.387445	0.371789	0.628321	0.541999	0.960065	0.580118	0.849176
0.40817	0.375954	0.416876	0.445683	0.459489	0.480291	0.458378	0.564763	0.530108	0.607453	0.455429	0.597932	0.613052	0.905792	0.363655	0.651495	0.424379	0.944118
0.722829	0.576784	0.326676	0.492359	0.37783	0.308384	0.286341	0.477767	0.382918	0.372693	0.398196	0.927458	0.263655	0.846417	0.481212	0.905509	0.37616	0.912993
0.464686	0.417836	0.380728	0.514513	0.503197	0.38546	0.305414	0.412714	0.578796	0.486648	0.332979	0.814874	0.582222	0.905134	0.433543	0.889227	0.41566	0.895191
0.565724	0.47539	0.437807	0.340089	0.408522	0.47227	0.299673	0.564187	0.389028	0.560034	0.479481	0.500426	0.409161	0.862929	0.468396	0.95961	0.481239	0.927834
0.361147	0.885584	0.411629	0.439309	0.308716	0.503966	0.446623	0.479098	0.450636	0.573319	0.354967	0.724974	0.389474	0.709408	0.564354	0.602564	0.494988	0.975432
0.364953	0.578733	0.454511	0.602464	0.281286	0.63109	0.551139	0.503164	0.458408	0.695449	0.326817	0.720402	0.414939	0.709058	0.3974	0.956065	0.544979	0.560859
0.892444	0.592571	0.385575	0.571458	0.402431	0.53305	0.474006	0.679655	0.242863	0.602286	0.486305	0.67563	0.299843	0.90992	0.465533	0.406566	0.457437	0.966199
0.344938	0.806196	0.62438	0.361761	0.303205	0.522288	0.458849	0.458871	0.489085	0.712125	0.420173	0.429877	0.299889	0.921646	0.439954	0.850477	0.539066	0.973436
0.368001	0.61818	0.443236	0.476939	0.481171	0.434336	0.399875	0.498753	0.34109	0.551515	0.439014	0.54517	0.332325	0.742834	0.399782	0.926963	0.303848	0.936558
0.522397	0.561108	0.394152	0.397266	0.381752	0.485651	0.448931	0.513985	0.501242	0.848637	0.31717	0.315613	0.480032	0.84485	0.409492	0.676909	0.491067	0.884146
0.238588	0.361858	0.380278	0.530894	0.348811	0.678084	0.256077	0.380413	0.47409	0.570479	0.361299	0.637102	0.485509	0.906596	0.270924	0.840299	0.429961	0.962902
0.411823	0.502206	0.389633	0.387156	0.347709	0.740372	0.327211	0.538599	0.266764	0.458164	0.345681	0.853087	0.493367	0.878102	0.283335	0.933653	0.426044	0.840431
0.295028	0.49061	0.462971	0.400775	0.510117	0.587724	0.376153	0.453109	0.328374	0.391626	0.362902	0.599293	0.562759	0.773022	0.295941	0.864398	0.42932	0.868121
0.377513	0.71012	0.513444	0.326459	0.445645	0.495821	0.383218	0.337797	0.326701	0.55121	0.516368	0.850336	0.495822	0.574086	0.308261	0.499812	0.59489	0.980352
0.421129	0.613977	0.494249	0.626577	0.515851	0.28534	0.353438	0.474321	0.294509	0.419061	0.433242	0.550923	0.35741	0.826993	0.399859	0.798743	0.503432	0.923245
0.369537	0.498825	0.42826	0.497988	0.436111	0.368195	0.437189	0.60527	0.559514	0.551721	0.523528	0.871405	0.284635	0.929988	0.503329	0.974372	0.462097	0.920591
0.351425	0.418066	0.418323	0.444412	0.459614	0.553506	0.610041	0.52951	0.432199	0.480889	0.515018	0.861428	0.470633	0.441894	0.4836	0.694082	0.40397	0.877273
0.325038	0.776332	0.442861	0.612671	0.450557	0.480498	0.411101	0.447803	0.451272	0.453807	0.412006	0.636921	0.53958	0.421618	0.445232	0.848891	0.418446	0.900292
0.413988	0.52715	0.386339	0.420803	0.33286	0.530715	0.303579	0.528568	0.275021	0.717717	0.431658	0.742435	0.351076	0.901565	0.371085	0.940896	0.495526	0.887051
0.425135	0.515604	0.298712	0.472836	0.520826	0.320366	0.360901	0.455072	0.477565	0.486286	0.497442	0.815012	0.426664	0.720729	0.359854	0.668342	0.448064	0.951281
0.402315	0.520921	0.5249	0.527568	0.475353	0.442952	0.336426	0.45876	0.360525	0.740882	0.288308	0.905016	0.432763	0.897976	0.387994	0.947078	0.307847	0.90606
0.257224	0.523955	0.470099	0.349137	0.45349	0.340143	0.448323	0.823597	0.308195	0.610368	0.43231	0.715261	0.476047	0.912834	0.531301	0.885376	0.449454	0.539623
0.422395	0.471201	0.407238	0.414658	0.484359	0.426699	0.488555	0.696941	0.383916	0.665641	0.301185	0.632558	0.364566	0.703847	0.5919	0.940534	0.524057	0.920485
0.301916	0.763873	0.362977	0.3805	0.448589	0.43391	0.514204	0.405609	0.525187	0.467842	0.520118	0.583775	0.488566	0.516396	0.483101	0.84079	0.702549	0.886346
0.511099	0.360162	0.387251	0.595061	0.418758	0.411467	0.37365	0.526965	0.463227	0.579232	0.434633	0.943149	0.450157	0.906396	0.462931	0.817569	0.346141	0.941879
0.475442	0.49106	0.58337	0.443563	0.466818	0.359026	0.324078	0.559813	0.340711	0.779873	0.466692	0.685341	0.480782	0.912789	0.39986	0.931538	0.532922	0.902501
0.524894	0.429438	0.54293	0.599185	0.497928	0.509079	0.360616	0.639001	0.51891	0.928993	0.387072	0.790111	0.485313	0.922961	0.398592	0.94497	0.472196	0.924434
0.371459	0.54733	0.306115	0.470913	0.515544	0.619104	0.3944	0.585067	0.62967	0.580386	0.477733	0.561942	0.502203	0.7741	0.473986	0.821377	0.272364	0.848805
0.406387	0.421348	0.667667	0.439942	0.460468	0.385742	0.393727	0.53239	0.458628	0.58971	0.511814	0.697769	0.499971	0.899559	0.318312	0.878339	0.513853	0.979286
0.457909	0.5649	0.520269	0.471901	0.36841	0.644881	0.5649	0.565739	0.548761	0.570877	0.307345	0.725069	0.405547	0.584488	0.535659	0.913416	0.564092	0.825798
0.44955	0.490957	0.416844	0.503626	0.275714	0.461281	0.412471	0.489349	0.332866	0.522107	0.481499	0.562613	0.354463	0.865148	0.354436	0.89983	0.392323	0.951904
0.312133	0.412308	0.378079	0.413164	0.359548	0.374005	0.423544	0.662361	0.496953	0.457336	0.418477	0.542895	0.451349	0.722632	0.496582	0.9835	0.305099	0.917434
0.473818	0.411263	0.484565	0.469871	0.472301	0.334537	0.448976	0.688316	0.458915	0.319256	0.373697	0.645065	0.381414	0.956926	0.525632	0.893971	0.577157	0.952922
0.527969	0.64975	0.398876	0.420207	0.328572	0.367965	0.37455	0.649688	0.512744	0.736831	0.252939	0.950974	0.484209	0.706101	0.396667	0.614543	0.489106	0.966573
0.437426	0.44302	0.575248	0.487733	0.442788	0.48222	0.389064	0.404063	0.483433	0.556842	0.32899	0.406216	0.529157	0.959074	0.382942	0.889472	0.416515	0.930108
0.425869	0.489146	0.376625	0.478195	0.337649	0.440028	0.520679	0.381772	0.319654	0.542783	0.568082	0.698996	0.503381	0.810057	0.488493	0.727664	0.434685	0.932978
0.3886	0.598531	0.371893	0.421821	0.452671	0.398219	0.579039	0.622894	0.374267	0.486599	0.334287	0.671481	0.348319	0.747131	0.411215	0.841403	0.18294	0.451081
0.462784	0.58141	0.573432	0.581837	0.283903	0.336356	0.536686	0.598028	0.583662	0.46174	0.497586	0.413341	0.344228	0.919967	0.523258	0.676719	0.463447	0.857036
0.343319	0.512247	0.450423	0.638528	0.467831	0.537491	0.44399	0.365066	0.397668	0.7323	0.287712	0.751815	0.663632	0.441182	0.374349	0.958529	0.495864	0.936208
0.427246	0.434247	0.500477	0.589274	0.451424	0.651403	0.631464	0.51145	0.730951	0.492483	0.44157	0.826673	0.511405	0.701046	0.446432	0.767054	0.439616	0.910997
0.42644	0.458898	0.445266	0.603647	0.324878	0.390358	0.451751	0.67692	0.520906	0.795727	0.417789	0.650465	0.41098	0.796651	0.342261	0.74694	0.490945	0.917444
0.343003	0.641448	0.481776	0.517991	0.391835	0.460305	0.43782	0.623848	0.430662	0.355825	0.337952	0.648936	0.358128	0.965502	0.30579	0.873482	0.390304	0.965739
0.389407	0.578248	0.398325	0.662532	0.409465	0.460733	0.425729	0.613123	0.65507	0.525029	0.375332	0.711106	0.520688	0.905663	0.366293	0.959118	0.400515	0.509171
0.36855	0.440946	0.375194	0.572768	0.345171	0.507573	0.350112	0.378391	0.498764	0.682651	0.430724	0.554427	0.640073	0.918477	0.316811	0.473604	0.510538	0.948922
0.36277	0.512914	0.52582	0.706293	0.478427	0.397709	0.397186	0.524448	0.558325	0.428995	0.391478	0.956055	0.438997	0.88827	0.451856	0.899065	0.51595	0.914152
0.740427	0.54679	0.588887	0.44517	0.375166	0.380743	0.590633	0.669868	0.402472	0.608437	0.460894	0.685106	0.495722	0.808709	0.437011	0.9313	0.432935	0.953696
0.37731	0.644992	0.482899	0.566283	0.399406	0.54273	0.470768	0.611195	0.60505	0.458788	0.369581	0.844054	0.541625	0.771504	0.325564	0.958895	0.316264	0.907173
0.541272	0.598199	0.349644	0.546928	0.515779	0.534895	0.543107	0.573636	0.612087	0.630161	0.397794	0.717849	0.351288	0.851091	0.452066	0.918968	0.55478	0.887784
0.492874	0.509397	0.539928	0.500298	0.395878	0.764459	0.395712	0.649554	0.431224	0.460225	0.361382	0.859593	0.583169	0.903465	0.453075	0.867077	0.383132	0.80537
0.415117	0.610325	0.329684	0.612718	0.409694	0.436733	0.565509	0.446649	0.364373	0.672147	0.507232	0.556652	0.548842	0.910224	0.405416	0.970627	0.542068	0.988761
0.348933	0.334492	0.323125	0.548961	0.487775	0.357356	0.328276	0.387413	0.474718	0.459652	0.425804	0.888625	0.482448	0.497715	0.337256	0.932314	0.264627	0.942976
0.362312	0.451475	0.391311	0.442378	0.398273	0.383655	0.474843	0.51639	0.343109	0.5083	0.225722	0.521833	0.493474	0.483851	0.420172	0.820995	0.402641	0.94472
0.335823	0.463488	0.481032	0.413217	0.419196	0.615203	0.321026	0.571705	0.461942	0.569701	0.330815	0.669987	0.402092	0.945698	0.344593	0.9408	0.434998	0.964841
0.431812	0.463581	0.538541	0.497681	0.554608	0.434301	0.507485	0.729548	0.424589	0.811171	0.430486	0.45863	0.346435	0.96698	0.462874	0.957487	0.534157	0.909925
0.26985	0.491328	0.320921	0.376067	0.43627	0.411084	0.427585	0.648382	0.421139	0.418913	0.50663	0.711069	0.414404	0.975938	0.453316	0.745097	0.502112	0.908855
0.524548	0.57278	0.289135	0.527421	0.477627	0.461371	0.339045	0.379348	0.444338	0.503109	0.439168	0.566493	0.391335	0.973819	0.378992	0.958285	0.435717	0.953308
0.475987	0.442444	0.44716	0.496545	0.484873	0.39765	0.634552	0.673038	0.339215	0.682317	0.38987	0.558491	0.510381	0.648488	0.408922	0.869258	0.506349	0.949274
0.416611	0.324669	0.51852	0.611939	0.284528	0.537871	0.396056	0.328455	0.418011	0.592092	0.562495	0.593853	0.456503	0.865772	0.341178	0.934527	0.528194	0.920565
0.431337	0.517406	0.3878	0.539206	0.451332	0.590974	0.367622	0.584368	0.474845	0.650683	0.337041	0.852134	0.318908	0.694756	0.497613	0.744745	0.366597	0.852691
0.29158	0.427233	0.567916	0.514768	0.359741	0.452335	0.339379	0.40876	0.440181	0.597966	0.485954	0.593487	0.424789	0.633554	0.289376	0.902512	0.549879	0.949989
0.340835	0.468648	0.467612	0.542174	0.325094	0.437787	0.312306	0.580599	0.587336	0.445717	0.348295	0.430117	0.440722	0.755379	0.330894	0.919057	0.431078	0.88651
0.561207	0.435508	0.484085	0.427112	0.270936	0.38527	0.586342	0.654618	0.4817	0.535128	0.520791	0.86462	0.578568	0.858472	0.354283	0.843224	0.44473	0.507906
0.338281	0.426135	0.411676	0.650091	0.50158	0.600199	0.363412	0.555672	0.326363	0.375139	0.462205	0.705475	0.267956	0.9061	0.418465	0.57848	0.372867	0.952966
0.287918	0.506942	0.573891	0.376313	0.400518	0.54402	0.424267	0.386473	0.348593	0.545581	0.511987	0.723678	0.39311	0.935071	0.441943	0.912536	0.377871	0.948267
0.352577	0.573655	0.46025	0.405251	0.400173	0.425512	0.519183	0.55359	0.4634	0.552858	0.422869	0.698019	0.333484	0.882496	0.549093	0.953628	0.449444	0.408253
0.379475	0.427763	0.465276	0.523223	0.496248	0.463345	0.576807	0.463424	0.379019	0.379956	0.374239	0.862964	0.281811	0.90072	0.533672	0.951872	0.37458	0.934609
0.49664	0.727452	0.331109	0.320907	0.331585	0.589236	0.387592	0.589911	0.437833	0.944776	0.578349	0.953423	0.401016	0.747859	0.449024	0.765165	0.403309	0.592973
0.500047	0.318253	0.528609	0.459175	0.564593	0.378482	0.366613	0.691039	0.443203	0.499154	0.424173	0.745286	0.484326	0.768577	0.431624	0.903162	0.4252	0.916395
0.377393	0.376552	0.443417	0.651323	0.280375	0.489549	0.348007	0.558701	0.370786	0.698294	0.432903	0.509106	0.403159	0.823853	0.538255	0.863057	0.3319	0.947648
0.486919	0.514669	0.491583	0.367996	0.531702	0.343237	0.747498	0.523596	0.39789	0.611836	0.332607	0.565542	0.707341	0.871175	0.391331	0.95512	0.405187	0.928828
0.272103	0.749599	0.527057	0.600202	0.434237	0.323951	0.34122	0.649223	0.417855	0.434337	0.264077	0.523605	0.550368	0.630597	0.476973	0.931837	0.579878	0.944449
0.378786	0.660924	0.515419	0.395497	0.355658	0.533782	0.335652	0.532153	0.523465	0.560688	0.354482	0.625252	0.370662	0.927174	0.465885	0.913695	0.424741	0.937932
0.526028	0.59164	0.399193	0.508043	0.376781	0.400591	0.348445	0.357444	0.499958	0.888906	0.402756	0.741224	0.357321	0.452255	0.315117	0.943154	0.514885	0.903066
0.330013	0.462991	0.722444	0.669801	0.327159	0.510071	0.432926	0.473379	0.456568	0.592475	0.319205	0.8317	0.353928	0.745848	0.435675	0.978308	0.339538	0.94789
0.553017	0.545212	0.408574	0.523031	0.387317	0.518756	0.426031	0.655673	0.39631	0.534954	0.402932	0.887892	0.428101	0.841195	0.587705	0.908315	0.5103	0.930137
0.489225	0.611869	0.345816	0.510033	0.417416	0.447103	0.363666	0.532377	0.504473	0.596401	0.522369	0.494324	0.482087	0.839304	0.540617	0.955404	0.297852	0.880267
0.4596	0.467022	0.478014	0.420127	0.378813	0.358938	0.4544	0.556221	0.494339	0.600419	0.344303	0.502623	0.483495	0.786087	0.376574	0.863031	0.436151	0.849386
0.369789	0.696734	0.495717	0.362507	0.625412	0.349989	0.298022	0.587992	0.534511	0.843884	0.422695	0.532175	0.493363	0.926048	0.274698	0.951039	0.540001	0.940785
0.466572	0.336455	0.416972	0.494938	0.351049	0.508007	0.399796	0.392243	0.510623	0.719274	0.461039	0.795523	0.358268	0.939925	0.346243	0.943455	0.49018	0.975029
0.382119	0.541803	0.427764	0.38103	0.35199	0.356585	0.525328	0.391359	0.415224	0.63909	0.317199	0.924431	0.344893	0.872099	0.51692	0.939519	0.536899	0.969856
0.515912	0.550385	0.449334	0.432927	0.628681	0.469986	0.525111	0.354328	0.609479	0.600455	0.458972	0.687363	0.49778	0.876444	0.393388	0.864442	0.466435	0.936779
0.347561	0.54044	0.443144	0.446854	0.375458	0.466547	0.527721	0.458027	0.424202	0.662495	0.563792	0.565077	0.431348	0.985202	0.329243	0.838607	0.472399	0.890385
0.433639	0.665311	0.574783	0.512906	0.3322	0.401837	0.503177	0.614503	0.453515	0.742227	0.385404	0.447901	0.496336	0.900859	0.54305	0.898458	0.41051	0.95165
0.436476	0.470593	0.482274	0.532545	0.334957	0.503077	0.417286	0.544868	0.425682	0.668373	0.390938	0.836134	0.342986	0.820668	0.512408	0.885887	0.40927	0.922273
0.420953	0.702682	0.472363	0.387462	0.420311	0.570597	0.373375	0.374727	0.638492	0.749954	0.539099	0.760923	0.255305	0.941069	0.382318	0.72972	0.396092	0.901303
0.376138	0.587589	0.53591	0.38695	0.350728	0.510007	0.344785	0.340518	0.639558	0.532071	0.427492	0.487043	0.424036	0.915604	0.481033	0.835339	0.402687	0.944217
0.394424	0.532173	0.455909	0.428206	0.499153	0.35345	0.367505	0.494029	0.447727	0.524757	0.453292	0.890714	0.357232	0.970455	0.427371	0.540348	0.486425	0.967909
0.422473	0.646973	0.413386	0.416739	0.466859	0.550327	0.473681	0.364921	0.336903	0.723966	0.594618	0.90719	0.428797	0.770908	0.380231	0.861581	0.367162	0.954799
0.301077	0.378598	0.434163	0.383131	0.39139	0.527306	0.349703	0.547349	0.488253	0.66882	0.365146	0.655046	0.475988	0.862047	0.410924	0.506598	0.542204	0.880363
0.365719	0.363157	0.461031	0.658941	0.339812	0.370397	0.306717	0.492927	0.334578	0.445219	0.379085	0.612693	0.445962	0.679091	0.571244	0.634498	0.397639	0.917726
0.292286	0.412311	0.508484	0.368353	0.460228	0.401516	0.553836	0.576862	0.363959	0.637664	0.594567	0.551333	0.442892	0.35643	0.376104	0.908053	0.440557	0.953183
0.353524	0.961187	0.547236	0.586365	0.54359	0.472359	0.455543	0.601105	0.379863	0.577882	0.415295	0.541503	0.288721	0.878203	0.328848	0.923174	0.359379	0.947273
0.416844	0.459613	0.379159	0.54526	0.393437	0.480877	0.378385	0.493114	0.318359	0.756402	0.27129	0.773056	0.433157	0.801529	0.463737	0.969294	0.427281	0.883001
0.403861	0.635436	0.476881	0.395213	0.37695	0.441528	0.3372	0.480263	0.482168	0.528717	0.484899	0.795979	0.410314	0.738204	0.474982	0.790961	0.489463	0.937116
0.349137	0.585	0.377267	0.752585	0.493085	0.322611	0.372281	0.573983	0.35387	0.483816	0.516795	0.627916	0.34625	0.925917	0.397281	0.902479	0.424326	0.963736
0.400221	0.306084	0.449701	0.610725	0.350328	0.367399	0.464339	0.547107	0.307833	0.623864	0.562631	0.572223	0.482149	0.842911	0.36618	0.917071	0.44019	0.871213
0.389734	0.554085	0.425402	0.411739	0.444624	0.564318	0.477679	0.431341	0.470826	0.418224	0.396792	0.651466	0.536412	0.760338	0.486074	0.93224	0.388728	0.973039
0.387199	0.452555	0.392784	0.658062	0.421335	0.499928	0.313758	0.581462	0.503547	0.593468	0.482253	0.776506	0.537792	0.875919	0.567754	0.853483	0.465224	0.880237
0.462259	0.476624	0.401171	0.433047	0.465564	0.301013	0.328208	0.474478	0.382167	0.618009	0.550913	0.596574	0.36073	0.830637	0.478538	0.698721	0.489039	0.892977
0.300577	0.549854	0.356934	0.327637	0.353936	0.408925	0.41341	0.513652	0.541192	0.698125	0.306087	0.754874	0.503063	0.908745	0.394553	0.760477	0.503587	0.974366
0.50714	0.607289	0.433449	0.506437	0.373165	0.375397	0.374512	0.508759	0.355834	0.730052	0.335355	0.929181	0.484048	0.962832	0.477006	0.878712	0.547351	0.785927
0.352956	0.449283	0.352429	0.648844	0.278083	0.481654	0.545862	0.290501	0.443252	0.523823	0.426434	0.857305	0.426494	0.831286	0.501513	0.935631	0.528258	0.964705
0.353575	0.410116	0.502856	0.383631	0.551281	0.462836	0.3638	0.356396	0.53314	0.59003	0.337441	0.737389	0.469483	0.76402	0.362477	0.912648	0.431375	0.81344
0.329754	0.582866	0.323517	0.547513	0.584215	0.323046	0.436441	0.474563	0.543585	0.493475	0.411699	0.901179	0.434216	0.97258	0.342127	0.967044	0.320589	0.918615
0.394285	0.447522	0.365415	0.427574	0.404417	0.521822	0.371179	0.665093	0.370735	0.694964	0.569243	0.658507	0.58745	0.654688	0.250973	0.95926	0.377396	0.927864
0.483131	0.357802	0.471721	0.488059	0.605019	0.534441	0.417523	0.565047	0.613167	0.541448	0.343593	0.801276	0.394705	0.926275	0.355677	0.795384	0.290973	0.973127
0.416833	0.431203	0.417703	0.42488	0.3405	0.480299	0.46679	0.776821	0.282474	0.69657	0.403229	0.447014	0.448672	0.853462	0.452956	0.643491	0.311341	0.877411
0.488254	0.497752	0.312474	0.463571	0.347417	0.38452	0.498907	0.635667	0.394706	0.710632	0.43689	0.607331	0.403745	0.498681	0.456219	0.928548	0.437605	0.938443
0.433539	0.49643	0.567782	0.528401	0.467189	0.650243	0.461199	0.31693	0.406188	0.366374	0.371711	0.602392	0.482805	0.953146	0.464408	0.898591	0.356492	0.875378
0.478054	0.368217	0.40085	0.485603	0.386356	0.350442	0.320843	0.501199	0.495826	0.56049	0.353068	0.355723	0.346195	0.937209	0.600003	0.771288	0.414111	0.86302
0.399699	0.516677	0.45042	0.45703	0.413726	0.442124	0.28946	0.285871	0.571219	0.541044	0.395776	0.820077	0.633009	0.817241	0.545901	0.867097	0.344415	0.948133
0.356666	0.52424	0.5194	0.547732	0.364927	0.385521	0.321767	0.604822	0.47169	0.559677	0.539837	0.427799	0.25104	0.461315	0.476793	0.948489	0.327195	0.928207
0.515507	0.61081	0.255233	0.572507	0.485281	0.469137	0.327638	0.643402	0.515686	0.429799	0.3382	0.893714	0.32591	0.932601	0.491147	0.921798	0.352676	0.946851
0.468927	0.460668	0.518332	0.576929	0.394944	0.368454	0.333377	0.323738	0.402977	0.47824	0.495934	0.584846	0.503911	0.864119	0.393466	0.927062	0.441964	0.892725
0.513637	0.335144	0.40234	0.52167	0.50044	0.360757	0.284532	0.688786	0.509507	0.745681	0.48429	0.884445	0.345447	0.68197	0.594654	0.887908	0.322698	0.939087
0.445481	0.547859	0.497821	0.679106	0.385894	0.328301	0.407554	0.578582	0.554948	0.538031	0.489707	0.737141	0.47682	0.394512	0.348455	0.657693	0.465684	0.92298
0.325803	0.561627	0.421594	0.358509	0.337255	0.446386	0.542885	0.56322	0.450269	0.568299	0.454138	0.750946	0.410067	0.899959	0.442285	0.59913	0.558386	0.89486
0.413431	0.449229	0.55892	0.456977	0.337547	0.41508	0.292516	0.445071	0.587628	0.550153	0.462591	0.573021	0.396551	0.742016	0.546116	0.925052	0.365134	0.918163
0.500429	0.442877	0.375849	0.437549	0.294652	0.38042	0.389208	0.530041	0.652754	0.454767	0.395125	0.66927	0.354493	0.96727	0.730343	0.771426	0.593934	0.853654
0.325904	0.750349	0.334294	0.381288	0.398926	0.506106	0.335941	0.692271	0.566613	0.487065	0.437995	0.771009	0.613192	0.937665	0.362461	0.951252	0.515119	0.941706
0.39794	0.526669	0.687204	0.464955	0.258691	0.511626	0.527557	0.553717	0.454363	0.433973	0.311325	0.552691	0.44054	0.928788	0.375481	0.942902	0.334116	0.926604
0.462846	0.492124	0.606937	0.355753	0.338124	0.412083	0.279485	0.537285	0.572585	0.750946	0.54368	0.643339	0.367548	0.914825	0.391788	0.941698	0.345389	0.941235
0.524919	0.502417	0.394247	0.407419	0.478297	0.410876	0.484769	0.739185	0.428647	0.496065	0.387432	0.646442	0.406725	0.419934	0.459998	0.882416	0.417118	0.979059
0.453505	0.551282	0.510912	0.34386	0.530986	0.516505	0.553145	0.486629	0.359636	0.614247	0.42642	0.704053	0.69001	0.949342	0.193046	0.56026	0.415186	0.960812
0.459902	0.503717	0.52459	0.461832	0.478636	0.39496	0.536996	0.662646	0.408062	0.696026	0.438229	0.660384	0.492055	0.839239	0.255444	0.900244	0.395471	0.937112
0.420978	0.36219	0.431998	0.600607	0.461081	0.524807	0.402968	0.551965	0.464042	0.538793	0.402619	0.725353	0.470481	0.925037	0.339025	0.97925	0.498756	0.938405
0.340655	0.495105	0.341751	0.606227	0.299804	0.463763	0.362681	0.807879	0.373333	0.509362	0.593967	0.462386	0.592989	0.867926	0.507309	0.742733	0.419334	0.93403
0.308881	0.415422	0.506191	0.390856	0.59764	0.498916	0.478042	0.596668	0.385243	0.425961	0.605829	0.418036	0.434501	0.558013	0.519354	0.902835	0.407332	0.881134
0.372211	0.36711	0.352864	0.421047	0.43228	0.38997	0.333975	0.569423	0.466506	0.53632	0.433865	0.733261	0.333858	0.574275	0.489785	0.769331	0.418573	0.976963
0.472503	0.325329	0.544133	0.531181	0.471401	0.500865	0.310707	0.640396	0.451548	0.392991	0.532763	0.717251	0.538581	0.614112	0.42188	0.976947	0.361158	0.912433
0.430084	0.467942	0.50171	0.559983	0.267484	0.562527	0.481943	0.338495	0.572246	0.464236	0.423597	0.580449	0.373135	0.508444	0.422347	0.624878	0.36914	0.851982
0.398923	0.442795	0.373768	0.533419	0.338236	0.506004	0.393151	0.501744	0.413865	0.406626	0.351052	0.860264	0.29125	0.920566	0.366516	0.882583	0.73309	0.93666
0.34439	0.50432	0.326814	0.44935	0.436239	0.664293	0.464281	0.419291	0.488382	0.644801	0.332345	0.770641	0.556801	0.73417	0.557264	0.93554	0.499915	0.956866
0.446742	0.394814	0.583198	0.496674	0.44757	0.428177	0.439599	0.381054	0.537421	0.683484	0.344128	0.665526	0.330604	0.955893	0.47411	0.910469	0.39293	0.957804
0.509	0.4652	0.488707	0.635167	0.585785	0.393758	0.512218	0.646508	0.494541	0.617066	0.332531	0.466584	0.294436	0.811785	0.457095	0.807841	0.389387	0.919134
0.293731	0.417446	0.345964	0.64065	0.459449	0.344247	0.349091	0.765355	0.596212	0.476143	0.495592	0.963486	0.525621	0.92175	0.273365	0.883603	0.49378	0.940457
0.489734	0.326718	0.461598	0.460212	0.536429	0.464389	0.427488	0.489367	0.506977	0.637061	0.456107	0.858181	0.316963	0.971487	0.380053	0.967782	0.36388	0.936207
0.255093	0.389687	0.303408	0.564345	0.33174	0.433025	0.31615	0.570076	0.482008	0.613099	0.515605	0.808473	0.412004	0.918717	0.471336	0.877853	0.401906	0.403315
0.578303	0.436126	0.339547	0.407942	0.39897	0.432507	0.521571	0.514583	0.309445	0.4551	0.406454	0.405152	0.425741	0.868134	0.450434	0.945306	0.419991	0.428475
0.399009	0.580198	0.509955	0.469256	0.342563	0.641175	0.483377	0.493229	0.349262	0.538893	0.54792	0.851974	0.486369	0.900486	0.538988	0.894669	0.383035	0.968318
0.529165	0.439865	0.514245	0.644484	0.624125	0.680236	0.347527	0.646328	0.464042	0.637548	0.552074	0.716807	0.301134	0.94729	0.363238	0.929691	0.390863	0.944294
0.400458	0.354435	0.31708	0.600111	0.493913	0.355518	0.321178	0.432793	0.48725	0.366886	0.482039	0.852572	0.686	0.958438	0.420618	0.938861	0.418404	0.946469
0.412873	0.651684	0.357378	0.566278	0.403997	0.326215	0.479088	0.297534	0.330175	0.562565	0.472318	0.645362	0.431471	0.589304	0.275388	0.886654	0.513655	0.930009
0.4638	0.428376	0.4322	0.575562	0.408187	0.527149	0.286325	0.589972	0.454902	0.556689	0.502839	0.926191	0.492203	0.906599	0.461062	0.952843	0.345168	0.925427
0.491897	0.641665	0.410513	0.62937	0.39778	0.678157	0.329776	0.50781	0.367615	0.547683	0.546849	0.382667	0.526345	0.675453	0.457	0.868751	0.483727	0.964665
0.291359	0.591316	0.267762	0.460974	0.392722	0.442978	0.345722	0.510226	0.336829	0.33818	0.446385	0.783627	0.415234	0.957675	0.372882	0.579463	0.442723	0.873533
0.317322	0.525644	0.320246	0.442342	0.478836	0.434893	0.306208	0.562633	0.537064	0.549773	0.553322	0.746464	0.48722	0.428662	0.404174	0.885215	0.502168	0.900548
0.409498	0.553566	0.427697	0.52249	0.363363	0.371149	0.36716	0.502575	0.484892	0.817394	0.509356	0.617169	0.410851	0.861718	0.481666	0.946117	0.486145	0.979688
0.596814	0.378868	0.463358	0.392762	0.378037	0.542514	0.37234	0.380963	0.552353	0.601032	0.419372	0.762201	0.453568	0.926577	0.455138	0.900143	0.450177	0.920137
0.314495	0.514139	0.412722	0.508374	0.461766	0.583019	0.547536	0.340797	0.347143	0.4226	0.456629	0.959849	0.385857	0.714597	0.319128	0.874241	0.427266	0.899098
0.481845	0.381772	0.480742	0.408039	0.459166	0.354706	0.500769	0.538495	0.392326	0.457271	0.512079	0.621657	0.391425	0.835211	0.379587	0.934014	0.419868	0.895644
0.556755	0.438195	0.281828	0.443443	0.29208	0.512925	0.511413	0.68376	0.525385	0.784291	0.370438	0.872913	0.457786	0.74595	0.464647	0.932697	0.48319	0.91658
0.373627	0.383083	0.354071	0.356687	0.446273	0.424566	0.493176	0.303688	0.453798	0.591385	0.389448	0.82437	0.439515	0.555423	0.405725	0.904764	0.416311	0.869652
0.387422	0.508085	0.502879	0.405984	0.493543	0.602758	0.380925	0.346082	0.4363	0.623617	0.542247	0.727497	0.341692	0.961199	0.355757	0.733074	0.629845	0.929882
0.396621	0.616634	0.499327	0.424097	0.568404	0.414014	0.551719	0.58075	0.485722	0.529781	0.350271	0.7674	0.416475	0.897489	0.425937	0.778339	0.253647	0.933079
0.468846	0.50343	0.34788	0.489676	0.576156	0.547651	0.435894	0.612016	0.295975	0.665282	0.530277	0.732671	0.516668	0.918271	0.361138	0.881497	0.364877	0.909992
0.336928	0.540819	0.393284	0.380986	0.390857	0.292521	0.296133	0.379572	0.456256	0.554072	0.415891	0.86052	0.425525	0.85458	0.35252	0.909315	0.305014	0.945033
0.378794	0.559192	0.596168	0.534992	0.495367	0.381791	0.539547	0.81093	0.527586	0.342989	0.338114	0.552304	0.328028	0.736145	0.452589	0.702405	0.515806	0.868055
0.4457	0.507362	0.34425	0.526106	0.382625	0.380023	0.378174	0.500286	0.578458	0.536898	0.520407	0.723101	0.360616	0.594972	0.450934	0.54687	0.577264	0.950078
0.356576	0.552418	0.341525	0.461718	0.509355	0.487584	0.374332	0.467527	0.56105	0.885406	0.689691	0.903731	0.500508	0.913453	0.438335	0.985406	0.342103	0.559855
0.291252	0.423621	0.41044	0.603411	0.313044	0.348431	0.313405	0.553641	0.374293	0.516373	0.390153	0.73134	0.476732	0.791132	0.628414	0.942041	0.308098	0.951969
0.420253	0.60419	0.492833	0.362538	0.343318	0.345724	0.422128	0.536184	0.453905	0.650443	0.513052	0.713275	0.293	0.871117	0.476492	0.58261	0.449621	0.964809
0.45394	0.671236	0.466524	0.435038	0.414006	0.426119	0.341386	0.36466	0.501588	0.414977	0.473949	0.731188	0.277326	0.84778	0.354803	0.969963	0.444737	0.859827
0.508198	0.508709	0.445437	0.27635	0.36362	0.587522	0.42553	0.583026	0.627686	0.471504	0.421825	0.868606	0.316451	0.920236	0.342857	0.929742	0.380909	0.969368
0.460465	0.452223	0.53112	0.665591	0.415863	0.420153	0.321253	0.578094	0.488659	0.446713	0.297246	0.831444	0.386991	0.875973	0.419809	0.817481	0.290043	0.881459
0.32032	0.48803	0.656153	0.502254	0.467408	0.358309	0.495202	0.515053	0.540991	0.627454	0.448474	0.689906	0.533343	0.936756	0.603994	0.840062	0.238567	0.945912
0.477581	0.57448	0.444067	0.455716	0.480847	0.421479	0.556253	0.727222	0.530278	0.755793	0.570657	0.840874	0.583792	0.622685	0.343438	0.813651	0.517507	0.947714
0.376447	0.426958	0.451123	0.596723	0.408519	0.514864	0.414328	0.534593	0.404254	0.54196	0.348177	0.921845	0.5853	0.737157	0.547378	0.845624	0.381105	0.929026
0.449363	0.306696	0.458686	0.598423	0.495611	0.430808	0.431996	0.551296	0.503987	0.343807	0.50729	0.838895	0.465416	0.787225	0.624225	0.960216	0.54413	0.934515
0.324012	0.471836	0.387814	0.41452	0.381308	0.459771	0.459662	0.638992	0.300197	0.501352	0.433686	0.684331	0.41609	0.780588	0.453038	0.963801	0.452914	0.940323
0.415132	0.346293	0.524687	0.586474	0.35879	0.424287	0.344094	0.557415	0.644382	0.528048	0.569812	0.573737	0.268288	0.897391	0.321692	0.870005	0.385974	0.954684
0.343802	0.483793	0.258738	0.49311	0.5038	0.294019	0.368604	0.601746	0.426609	0.505464	0.515737	0.728457	0.41739	0.573199	0.329675	0.897242	0.356235	0.912437
0.429866	0.571158	0.530809	0.397089	0.500128	0.6932	0.480701	0.305824	0.620601	0.536219	0.564709	0.520617	0.342278	0.828564	0.539484	0.951503	0.408247	0.946216
0.512052	0.519738	0.328406	0.450714	0.389782	0.288696	0.484447	0.666887	0.319429	0.668416	0.412168	0.808597	0.409911	0.781704	0.443696	0.842456	0.487597	0.911348
0.364526	0.414137	0.485344	0.444326	0.381132	0.428761	0.363315	0.436139	0.566994	0.664729	0.475701	0.621138	0.479672	0.832456	0.470054	0.934474	0.538698	0.839806
0.423986	0.474318	0.544095	0.430974	0.378665	0.31225	0.48766	0.396141	0.496683	0.826264	0.480191	0.958113	0.540014	0.786599	0.385209	0.971475	0.486598	0.956693
0.481325	0.387144	0.390825	0.512712	0.567805	0.575376	0.445393	0.401657	0.591545	0.648475	0.264035	0.61044	0.363055	0.860477	0.353953	0.956904	0.257601	0.932268
0.434533	0.47742	0.454366	0.515126	0.444259	0.554133	0.530517	0.658987	0.345497	0.561551	0.583503	0.332683	0.547219	0.934986	0.304068	0.875484	0.545469	0.942164
0.403872	0.550026	0.531852	0.575552	0.423591	0.531777	0.294651	0.474109	0.440112	0.562211	0.418015	0.590904	0.313849	0.936366	0.310408	0.902426	0.391375	0.962222
0.47481	0.361984	0.521027	0.352463	0.486697	0.336128	0.393468	0.476833	0.601381	0.616276	0.55519	0.814082	0.350234	0.892924	0.468166	0.905775	0.362761	0.965164
0.384941	0.657781	0.375513	0.628352	0.368939	0.457602	0.455608	0.32599	0.435078	0.686439	0.473478	0.481634	0.299632	0.886439	0.4469	0.919996	0.348166	0.797794
0.412975	0.514811	0.358541	0.664829	0.338494	0.440715	0.383288	0.553967	0.470724	0.725045	0.46935	0.65406	0.584471	0.947969	0.240081	0.824911	0.384036	0.604547
0.365949	0.433193	0.586557	0.373816	0.38341	0.377938	0.303115	0.413251	0.536711	0.544127	0.417944	0.639647	0.471122	0.915127	0.286489	0.90628	0.431554	0.91605
0.505508	0.538551	0.304945	0.374684	0.336544	0.59875	0.550522	0.51581	0.581838	0.512275	0.484243	0.601659	0.60637	0.894496	0.472756	0.851535	0.424065	0.981501
0.335671	0.325358	0.491028	0.458659	0.398319	0.503124	0.340986	0.73066	0.566396	0.574771	0.352676	0.728011	0.30049	0.964977	0.365741	0.961243	0.333134	0.958279
0.374917	0.535528	0.459543	0.58551	0.472967	0.616175	0.488669	0.458637	0.517473	0.545624	0.398333	0.753114	0.437651	0.867953	0.266742	0.945666	0.571425	0.932233
0.519818	0.565326	0.516496	0.911127	0.340908	0.512046	0.277965	0.721573	0.465903	0.653068	0.641665	0.749369	0.399934	0.596006	0.255729	0.888374	0.467885	0.841935
0.450929	0.634645	0.548273	0.575861	0.42098	0.547278	0.414126	0.652884	0.549469	0.583827	0.436774	0.811654	0.455815	0.873448	0.363669	0.853054	0.373926	0.978554
0.35919	0.385582	0.497905	0.358205	0.350499	0.417341	0.443647	0.556323	0.305193	0.569274	0.393564	0.484323	0.579835	0.846329	0.338149	0.960243	0.379644	0.986156
0.332312	0.561453	0.458978	0.429307	0.358487	0.385278	0.474814	0.355002	0.443471	0.531253	0.485696	0.817899	0.418636	0.883277	0.529229	0.823321	0.492464	0.870421
0.37709	0.494544	0.372566	0.500285	0.398604	0.532062	0.37141	0.476161	0.405598	0.578863	0.428012	0.546948	0.732694	0.913209	0.402571	0.976483	0.391169	0.916531
0.353163	0.532517	0.391924	0.479728	0.487396	0.404058	0.288298	0.363187	0.269868	0.501818	0.439117	0.489442	0.376966	0.80125	0.40846	0.927712	0.491256	0.941889
0.52867	0.352499	0.468548	0.38238	0.483979	0.421494	0.577188	0.522798	0.529436	0.500472	0.551101	0.662802	0.42381	0.896684	0.497609	0.765682	0.347281	0.856114
0.42555	0.387298	0.418604	0.414797	0.36325	0.387968	0.405581	0.429697	0.402621	0.605684	0.594516	0.471505	0.27026	0.718449	0.352411	0.937132	0.385261	0.949008
0.432961	0.560735	0.343278	0.594007	0.471656	0.419645	0.530571	0.368589	0.420186	0.540154	0.529311	0.877903	0.461586	0.961463	0.354727	0.874583	0.466495	0.922669
0.514267	0.746458	0.366895	0.669169	0.274582	0.495943	0.466885	0.479854	0.331772	0.502419	0.462352	0.626997	0.564421	0.941978	0.501178	0.574124	0.391316	0.882599
0.352625	0.49814	0.413207	0.391129	0.405885	0.36738	0.380795	0.684146	0.369671	0.87669	0.52804	0.454405	0.411594	0.677059	0.377347	0.857984	0.317563	0.970451
0.30205	0.482764	0.381258	0.534428	0.279431	0.551745	0.572878	0.629548	0.51926	0.53348	0.421228	0.794255	0.426902	0.891019	0.440225	0.947969	0.304177	0.947628
0.37596	0.352783	0.407954	0.52085	0.390226	0.549708	0.303435	0.547076	0.398695	0.701812	0.467446	0.691053	0.480699	0.768014	0.513965	0.824468	0.294311	0.978016
0.544539	0.526906	0.390997	0.590033	0.41557	0.312229	0.509763	0.597759	0.530502	0.507222	0.524345	0.681983	0.44659	0.780876	0.296888	0.961713	0.486839	0.89017
0.390518	0.509733	0.338735	0.54557	0.505113	0.421465	0.491513	0.566192	0.515128	0.546628	0.529333	0.925283	0.355722	0.644324	0.413739	0.916978	0.339752	0.887856
0.363067	0.384255	0.454321	0.519161	0.323338	0.509224	0.549218	0.412502	0.564492	0.59484	0.548502	0.534768	0.418295	0.910902	0.481417	0.647005	0.309758	0.971561
0.355922	0.594409	0.485603	0.458199	0.427337	0.552534	0.563971	0.631328	0.377397	0.487133	0.338305	0.616183	0.334193	0.928786	0.459827	0.915987	0.380631	0.959372
0.475239	0.467887	0.423662	0.527366	0.326776	0.524419	0.508474	0.440666	0.493451	0.679418	0.574397	0.885519	0.306571	0.845553	0.431886	0.945597	0.510844	0.969861
0.339257	0.552227	0.534377	0.395817	0.34276	0.438454	0.449348	0.555148	0.570592	0.513572	0.258934	0.787869	0.368704	0.849445	0.400463	0.80344	0.449665	0.905441
0.341039	0.763868	0.54016	0.451899	0.460487	0.338037	0.368585	0.411877	0.524639	0.517437	0.459202	0.462665	0.384538	0.922495	0.421972	0.869962	0.568046	0.941261
0.486094	0.419645	0.567364	0.378372	0.412682	0.375485	0.379873	0.793691	0.388951	0.477338	0.521084	0.452917	0.395547	0.814026	0.495709	0.960772	0.47979	0.973606
0.438944	0.379202	0.328713	0.432944	0.289703	0.340142	0.629688	0.55377	0.346606	0.700494	0.478168	0.917317	0.434551	0.796026	0.469514	0.901527	0.289499	0.834789
0.414111	0.514587	0.566986	0.350643	0.474866	0.54665	0.353688	0.633948	0.483138	0.508242	0.312939	0.528037	0.31808	0.711561	0.40334	0.939715	0.470191	0.784746
0.53592	0.458533	0.279053	0.564746	0.44359	0.448993	0.395573	0.578988	0.366104	0.443875	0.278851	0.381704	0.543623	0.739276	0.49762	0.461047	0.484726	0.858246
0.479911	0.474691	0.550056	0.593799	0.369901	0.448445	0.297408	0.673158	0.450267	0.551507	0.436129	0.697261	0.40126	0.805858	0.354716	0.939036	0.529307	0.849567
0.345101	0.454363	0.398701	0.432992	0.314177	0.452195	0.325466	0.513129	0.604879	0.904319	0.444058	0.827586	0.339561	0.723034	0.380683	0.919554	0.315867	0.933355
0.380868	0.4216	0.328409	0.471556	0.449193	0.433698	0.322424	0.583174	0.528235	0.395204	0.454612	0.871729	0.538521	0.904988	0.44102	0.944514	0.576766	0.925311
0.394708	0.449286	0.357746	0.443793	0.480177	0.36289	0.478272	0.334958	0.455339	0.692353	0.331265	0.382642	0.397552	0.86734	0.423465	0.885891	0.488709	0.93521
0.376819	0.469983	0.35866	0.389545	0.461885	0.443251	0.497632	0.34319	0.374244	0.542944	0.412941	0.520362	0.285654	0.92161	0.492065	0.89614	0.471768	0.975839
0.497652	0.411831	0.369335	0.486639	0.297489	0.439581	0.369101	0.679839	0.430761	0.630638	0.44241	0.485229	0.391021	0.892316	0.480958	0.787155	0.487368	0.864335
0.451493	0.58708	0.420705	0.518327	0.374536	0.30776	0.400437	0.393707	0.528069	0.592595	0.495014	0.785116	0.386162	0.544982	0.451983	0.963868	0.430995	0.888096
0.467029	0.639007	0.321052	0.559117	0.420633	0.409203	0.594244	0.60775	0.385413	0.578954	0.445327	0.878127	0.537312	0.828145	0.272133	0.814272	0.462147	0.896727
0.407969	0.540632	0.344612	0.419667	0.466241	0.399839	0.36032	0.440348	0.563075	0.83156	0.504241	0.593638	0.587961	0.950787	0.477515	0.884808	0.394188	0.897521
0.47617	0.569008	0.491875	0.568536	0.536011	0.36433	0.338197	0.611816	0.514638	0.60329	0.474334	0.776267	0.322406	0.925896	0.380054	0.974288	0.354056	0.869071
0.414483	0.601228	0.523413	0.540659	0.437259	0.438256	0.603226	0.624308	0.412435	0.639377	0.484502	0.719534	0.424962	0.835234	0.428204	0.921429	0.443457	0.960852
0.487688	0.488299	0.465114	0.48209	0.387984	0.54276	0.371064	0.525024	0.329524	0.597601	0.47534	0.934463	0.360376	0.954829	0.52055	0.422648	0.284219	0.972769
0.335722	0.541861	0.510181	0.511976	0.521914	0.442907	0.303697	0.659306	0.292516	0.597864	0.546892	0.744913	0.449798	0.929372	0.416231	0.931748	0.509112	0.458032
0.427386	0.535905	0.488609	0.654866	0.334333	0.434814	0.484284	0.586922	0.417776	0.560004	0.636222	0.621361	0.365588	0.573229	0.481927	0.716808	0.412088	0.914663
0.325091	0.523477	0.335997	0.398766	0.305181	0.668615	0.347932	0.527646	0.459179	0.548415	0.362178	0.762495	0.413544	0.509673	0.338005	0.927385	0.370998	0.839359
0.488271	0.516573	0.372897	0.583565	0.354944	0.489548	0.466847	0.63025	0.520099	0.540415	0.325114	0.431612	0.425149	0.721393	0.429022	0.962303	0.452435	0.933316
0.5093	0.433291	0.411628	0.524682	0.313539	0.448594	0.570605	0.471574	0.478565	0.874642	0.488549	0.473361	0.489517	0.832963	0.543833	0.920401	0.389877	0.911319
0.446598	0.317365	0.554727	0.576672	0.336242	0.416708	0.391192	0.552258	0.61786	0.839286	0.352892	0.626691	0.484435	0.835565	0.557015	0.953238	0.46613	0.965978
0.385878	0.378549	0.368001	0.461447	0.406457	0.301191	0.377823	0.39704	0.539696	0.432122	0.475643	0.702588	0.426417	0.747627	0.465915	0.955546	0.445238	0.950962
0.327429	0.342885	0.446956	0.481251	0.263847	0.385404	0.516481	0.492965	0.556093	0.755479	0.492043	0.86051	0.396886	0.941534	0.356325	0.948084	0.460777	0.983364
0.470806	0.48512	0.399428	0.413072	0.373951	0.417898	0.391899	0.593205	0.39814	0.635265	0.572672	0.836385	0.40177	0.900829	0.500929	0.896888	0.402514	0.921606
0.428755	0.525671	0.439986	0.668714	0.424151	0.4187	0.475122	0.503398	0.375105	0.561097	0.477226	0.83367	0.390949	0.936447	0.586362	0.741403	0.457625	0.897763
0.482827	0.563381	0.624998	0.475215	0.351075	0.487392	0.471743	0.322891	0.487104	0.606774	0.249046	0.94438	0.487477	0.649967	0.396574	0.963282	0.36374	0.928064
0.299236	0.53637	0.509487	0.494886	0.296822	0.348116	0.343373	0.505675	0.422554	0.51514	0.506299	0.874047	0.52505	0.965287	0.290301	0.89525	0.427312	0.957303
0.406697	0.585925	0.4615	0.427381	0.268789	0.582343	0.521012	0.419134	0.263278	0.556781	0.415705	0.699816	0.509607	0.792748	0.505146	0.914381	0.303263	0.871721
0.488895	0.367021	0.5025	0.636457	0.278921	0.478992	0.344525	0.581927	0.481506	0.569477	0.344065	0.822799	0.348546	0.788601	0.466651	0.885382	0.457681	0.968807
0.358819	0.464568	0.481995	0.48433	0.349645	0.378427	0.503762	0.564247	0.314536	0.487916	0.426819	0.69472	0.422554	0.927076	0.435749	0.776171	0.371038	0.939324
0.413266	0.470741	0.561101	0.54716	0.27881	0.525529	0.288674	0.408063	0.473488	0.62745	0.402767	0.478277	0.53106	0.904831	0.343912	0.916413	0.286271	0.892787
0.49026	0.535635	0.463307	0.401155	0.443148	0.5155	0.382251	0.553399	0.520731	0.52312	0.415631	0.970658	0.338932	0.868405	0.445322	0.935131	0.636681	0.904566
0.639855	0.532207	0.515337	0.408849	0.406025	0.438754	0.520604	0.528861	0.550429	0.659229	0.321739	0.60473	0.595325	0.854199	0.310723	0.848277	0.431889	0.927503
0.426116	0.365757	0.410155	0.477009	0.534148	0.379247	0.303141	0.580471	0.510645	0.530374	0.547172	0.680569	0.511139	0.652794	0.585255	0.959643	0.466127	0.919532
0.444333	0.516057	0.43234	0.382599	0.313654	0.608106	0.400616	0.728369	0.483771	0.570024	0.537739	0.828177	0.249871	0.911925	0.535469	0.803092	0.360551	0.899196
0.349879	0.420478	0.450448	0.490934	0.349849	0.461146	0.382536	0.485839	0.48108	0.602181	0.547941	0.71745	0.534316	0.941642	0.442533	0.927144	0.391764	0.9334
0.476394	0.441372	0.376773	0.555506	0.28583	0.58721	0.426524	0.490677	0.512778	0.826905	0.312346	0.883571	0.46204	0.676967	0.256969	0.908339	0.462833	0.885282
0.426514	0.500214	0.383609	0.543194	0.31188	0.451644	0.278106	0.504211	0.471182	0.739034	0.371463	0.739118	0.310944	0.635933	0.331822	0.757719	0.357726	0.955057
0.370809	0.364366	0.488537	0.395432	0.493871	0.366392	0.412741	0.456126	0.347952	0.471218	0.426069	0.576055	0.365758	0.49301	0.21796	0.953608	0.479693	0.949016
0.38828	0.340563	0.521892	0.490055	0.391192	0.358779	0.444306	0.367162	0.588871	0.342366	0.434465	0.507556	0.308858	0.961185	0.423892	0.968901	0.430907	0.921637
0.48039	0.534243	0.330412	0.440422	0.578845	0.403734	0.398672	0.545267	0.578896	0.543042	0.530467	0.601436	0.41349	0.793728	0.413287	0.924843	0.445782	0.888455
0.412384	0.567054	0.348943	0.528707	0.338954	0.532448	0.485125	0.459518	0.368914	0.5164	0.313471	0.668647	0.404951	0.77912	0.509164	0.970336	0.44732	0.964262
0.342012	0.581557	0.44257	0.541167	0.402076	0.491231	0.564094	0.337345	0.442676	0.614137	0.458176	0.921749	0.56098	0.820076	0.362782	0.893085	0.479942	0.840033
0.430876	0.572691	0.571678	0.574105	0.484622	0.543457	0.270257	0.414038	0.410529	0.774253	0.574919	0.648038	0.340881	0.938817	0.392035	0.957919	0.424108	0.937902
0.358847	0.569785	0.458403	0.461452	0.503287	0.453304	0.24912	0.538959	0.447162	0.864589	0.711865	0.845931	0.262008	0.879575	0.452555	0.833668	0.284303	0.947051
0.455138	0.634783	0.361312	0.529362	0.396644	0.529791	0.534513	0.44986	0.337462	0.545801	0.374742	0.620572	0.33799	0.920942	0.430494	0.907217	0.481352	0.933919
0.496313	0.438899	0.516886	0.384316	0.403916	0.379984	0.394599	0.361395	0.31756	0.543415	0.34152	0.859714	0.52441	0.792186	0.425445	0.879374	0.388168	0.836147
0.249434	0.609444	0.347866	0.645681	0.416228	0.642448	0.502446	0.380202	0.40862	0.590999	0.456733	0.980115	0.533169	0.606156	0.335317	0.773954	0.384481	0.861976
0.368298	0.552867	0.658869	0.628487	0.540657	0.307247	0.355707	0.500757	0.318385	0.470619	0.393411	0.8156	0.511635	0.937932	0.305218	0.849117	0.351901	0.851828
0.474701	0.347079	0.614533	0.541098	0.444548	0.392485	0.571562	0.3955	0.495228	0.849293	0.511312	0.684183	0.389576	0.939689	0.516111	0.931797	0.285616	0.981168
0.288242	0.514072	0.51067	0.35346	0.459232	0.436795	0.565128	0.395138	0.431879	0.656877	0.489496	0.886722	0.481766	0.95216	0.419977	0.939743	0.380878	0.949748
0.477631	0.314901	0.3337	0.513901	0.377924	0.492678	0.530705	0.558717	0.475084	0.554627	0.409287	0.895567	0.525206	0.451903	0.331094	0.95056	0.45873	0.421323
0.783847	0.620194	0.507655	0.668118	0.527947	0.340927	0.333744	0.353336	0.455058	0.472816	0.29767	0.61084	0.424551	0.903753	0.426955	0.802418	0.439191	0.897632
0.464449	0.467005	0.395425	0.39166	0.420753	0.555426	0.51959	0.636682	0.381615	0.440889	0.386152	0.780778	0.366519	0.750402	0.327469	0.901859	0.518816	0.967746
0.376568	0.463809	0.533628	0.533217	0.274554	0.357817	0.449353	0.425896	0.546186	0.627841	0.388654	0.637675	0.377136	0.860568	0.557461	0.893328	0.607519	0.889841
0.41497	0.56863	0.561411	0.510642	0.482039	0.353667	0.230307	0.704888	0.332163	0.563595	0.275639	0.716626	0.419788	0.778432	0.43075	0.956486	0.515454	0.796879
0.464633	0.40249	0.410448	0.420554	0.294997	0.37487	0.357099	0.354078	0.308399	0.658255	0.517163	0.548238	0.336113	0.632296	0.323865	0.92502	0.363916	0.805692
0.448032	0.482223	0.383207	0.384962	0.260236	0.367793	0.293219	0.520917	0.616392	0.609611	0.398384	0.62717	0.363301	0.888692	0.387203	0.910037	0.302032	0.543927
0.437264	0.574406	0.37356	0.426865	0.478924	0.601222	0.56608	0.513103	0.423855	0.651851	0.410431	0.724281	0.465978	0.88102	0.385436	0.89451	0.357439	0.900419
0.395551	0.552439	0.420298	0.430159	0.491117	0.270063	0.563368	0.603399	0.448989	0.481156	0.390838	0.776768	0.462303	0.952836	0.499046	0.905642	0.353736	0.887657
0.316915	0.370495	0.471443	0.474469	0.39133	0.537762	0.470585	0.728281	0.454822	0.484543	0.401412	0.775482	0.470434	0.840468	0.557481	0.671438	0.420823	0.940327
0.449157	0.505538	0.377647	0.422286	0.307226	0.326758	0.319768	0.586662	0.420341	0.413987	0.359974	0.65647	0.49319	0.868292	0.303536	0.919452	0.523241	0.979951
0.461164	0.530988	0.408051	0.464761	0.438567	0.315718	0.279336	0.449493	0.438734	0.708699	0.536776	0.600721	0.676197	0.61468	0.447269	0.929588	0.487399	0.960333
0.391695	0.624845	0.447568	0.555534	0.343636	0.397095	0.324817	0.632417	0.316992	0.594123	0.321835	0.494397	0.399375	0.963182	0.246967	0.867938	0.536989	0.807523
0.373635	0.626566	0.421625	0.401674	0.312513	0.730732	0.475715	0.391817	0.404684	0.69489	0.438089	0.585143	0.501884	0.821291	0.353551	0.941656	0.311643	0.94573
0.452091	0.425496	0.39545	0.465859	0.454536	0.420861	0.383583	0.537526	0.456573	0.55118	0.253129	0.790555	0.412319	0.44548	0.493107	0.957879	0.365867	0.953097
0.490676	0.511271	0.539048	0.388058	0.548983	0.35801	0.366284	0.538347	0.399529	0.499407	0.373234	0.890956	0.427592	0.715853	0.344864	0.764164	0.379112	0.976106
0.388755	0.637369	0.382037	0.477668	0.376399	0.425549	0.505262	0.502765	0.468592	0.410465	0.318445	0.438763	0.513079	0.931347	0.421772	0.950292	0.355707	0.974987
0.48605	0.58316	0.416547	0.35479	0.506974	0.58067	0.361691	0.581896	0.331375	0.72561	0.419201	0.674916	0.462604	0.96155	0.436763	0.893877	0.485581	0.87673
0.366616	0.547376	0.481398	0.463424	0.539159	0.494959	0.502683	0.641969	0.336769	0.683259	0.365033	0.825173	0.58299	0.910241	0.389988	0.909823	0.54817	0.358183
0.387765	0.614821	0.479355	0.491864	0.546306	0.5859	0.408209	0.653053	0.512077	0.705196	0.470101	0.611551	0.470251	0.937602	0.517394	0.964344	0.368964	0.92528
0.339334	0.511529	0.519862	0.598574	0.503596	0.496379	0.469637	0.532065	0.40629	0.554441	0.551116	0.758642	0.327999	0.791631	0.304389	0.950564	0.634455	0.870466
0.526659	0.433692	0.425715	0.51235	0.487172	0.384475	0.359215	0.58853	0.45287	0.463422	0.496804	0.681495	0.434844	0.557784	0.441163	0.938609	0.682939	0.9715
0.51744	0.493923	0.50256	0.64106	0.448114	0.454282	0.43386	0.459516	0.298352	0.676511	0.30496	0.858524	0.221482	0.94661	0.347918	0.926463	0.741942	0.925062
0.420911	0.411433	0.464041	0.452851	0.317758	0.589406	0.535667	0.6119	0.459993	0.505962	0.432253	0.816831	0.335976	0.491952	0.419971	0.574615	0.318513	0.946518
0.346869	0.49655	0.589134	0.534686	0.444725	0.339152	0.517466	0.500988	0.55368	0.372099	0.386867	0.95125	0.469517	0.949239	0.363888	0.901538	0.364688	0.93915
0.452703	0.530963	0.507138	0.403192	0.313029	0.614694	0.465706	0.604883	0.487979	0.747252	0.538219	0.747974	0.361095	0.811213	0.431067	0.855259	0.429666	0.931732
0.465302	0.496872	0.624072	0.452808	0.516628	0.501309	0.279409	0.808663	0.372239	0.571713	0.361332	0.816136	0.506546	0.862677	0.385272	0.490313	0.24838	0.872297
0.394595	0.539951	0.541493	0.538177	0.434708	0.381915	0.321559	0.795149	0.502772	0.423547	0.392055	0.59632	0.558469	0.83112	0.436404	0.909585	0.488896	0.900653
0.473512	0.377607	0.497595	0.433711	0.391507	0.485659	0.374365	0.435576	0.398864	0.542868	0.366315	0.894551	0.381541	0.666187	0.482533	0.830464	0.395656	0.942668
0.501119	0.636744	0.487292	0.441364	0.369748	0.334221	0.297909	0.465549	0.271965	0.401708	0.274515	0.560418	0.578472	0.626016	0.307145	0.445908	0.453957	0.963947
0.430404	0.578541	0.443248	0.850635	0.478194	0.319257	0.468465	0.5877	0.583706	0.53518	0.417727	0.739417	0.454224	0.545658	0.412165	0.945897	0.375804	0.890844
0.464393	0.565305	0.4887	0.426797	0.352889	0.329531	0.420986	0.492395	0.427773	0.581886	0.512135	0.899377	0.597269	0.870654	0.318246	0.63231	0.468222	0.977818
0.468687	0.467155	0.433302	0.536589	0.433153	0.449633	0.357003	0.405765	0.563889	0.525941	0.443298	0.466543	0.560224	0.946165	0.311611	0.552963	0.521412	0.944988
0.356945	0.61365	0.62372	0.42767	0.301973	0.293177	0.378306	0.439381	0.567801	0.757909	0.312016	0.928095	0.295156	0.920288	0.33123	0.809742	0.24607	0.956302
0.385557	0.461172	0.517585	0.594093	0.33133	0.40497	0.486176	0.595457	0.358108	0.815452	0.420389	0.531531	0.412498	0.85185	0.500965	0.88705	0.505956	0.93836
0.405911	0.450183	0.42149	0.408909	0.361533	0.531073	0.472136	0.604766	0.537579	0.708587	0.509203	0.375842	0.489425	0.85354	0.348178	0.950418	0.469021	0.884361
0.440731	0.391538	0.371858	0.462777	0.42521	0.412578	0.541904	0.307431	0.454796	0.599635	0.333464	0.822136	0.604641	0.939877	0.392275	0.953335	0.43397	0.898784
0.300619	0.560472	0.318649	0.351615	0.53758	0.415418	0.342415	0.530809	0.302589	0.603406	0.391621	0.776243	0.529494	0.878551	0.425125	0.875677	0.441492	0.963357
0.375498	0.622374	0.386833	0.54854	0.483932	0.483014	0.391107	0.408759	0.500258	0.518842	0.659681	0.836268	0.425804	0.943156	0.537906	0.730602	0.471013	0.888762
0.331074	0.648849	0.365073	0.477757	0.278272	0.528356	0.456281	0.572476	0.454891	0.652316	0.542804	0.789868	0.534075	0.877373	0.496213	0.936061	0.485675	0.919995
0.384231	0.444823	0.622344	0.504668	0.321636	0.440848	0.292981	0.604895	0.598133	0.528612	0.338494	0.843508	0.415902	0.920006	0.374688	0.910946	0.299793	0.95634
0.406718	0.464518	0.54062	0.536923	0.440574	0.40573	0.36059	0.593013	0.350802	0.460071	0.497623	0.444424	0.545776	0.948373	0.328321	0.949772	0.312247	0.860894
0.538096	0.465097	0.435003	0.379325	0.31915	0.323618	0.386051	0.534539	0.432879	0.691209	0.566437	0.80454	0.449965	0.854302	0.422789	0.918892	0.447674	0.429288
0.499939	0.780889	0.313304	0.54537	0.590292	0.535152	0.393509	0.675161	0.345379	0.416596	0.385288	0.725194	0.328752	0.971904	0.288969	0.707541	0.387493	0.944882
0.375375	0.600845	0.411317	0.433787	0.391756	0.483539	0.479555	0.318743	0.42419	0.480862	0.41072	0.538053	0.373588	0.869048	0.477027	0.898308	0.416598	0.952648
0.464931	0.48044	0.461169	0.344777	0.365103	0.3891	0.379582	0.57259	0.468956	0.389728	0.461914	0.434855	0.571186	0.761634	0.393486	0.857043	0.2379	0.953547
0.425202	0.463533	0.441932	0.346384	0.418774	0.296635	0.402709	0.40891	0.511416	0.645786	0.263149	0.971938	0.29916	0.968322	0.432832	0.927601	0.394583	0.898408
0.405401	0.63978	0.440206	0.539132	0.470913	0.437765	0.373704	0.538388	0.305906	0.669566	0.474777	0.416147	0.491157	0.744681	0.493667	0.819111	0.475569	0.902547
0.321741	0.507106	0.435103	0.454423	0.473093	0.696665	0.432741	0.717383	0.386043	0.532645	0.271348	0.490702	0.423831	0.697111	0.478597	0.725604	0.426006	0.918563
0.502119	0.384771	0.335827	0.582231	0.500354	0.621063	0.407053	0.555727	0.453156	0.604001	0.286773	0.965553	0.336169	0.417987	0.665509	0.939465	0.46179	0.884062
0.333198	0.445843	0.379928	0.550822	0.455215	0.309442	0.383044	0.717624	0.323509	0.470887	0.305681	0.829641	0.453335	0.861503	0.616105	0.882509	0.454402	0.955133
0.291927	0.421466	0.517367	0.574488	0.577344	0.428138	0.417664	0.615267	0.474793	0.858035	0.542296	0.481405	0.404528	0.647237	0.533798	0.970271	0.430691	0.91879
0.470873	0.467651	0.330506	0.588637	0.2846	0.45117	0.378931	0.651953	0.556626	0.67794	0.559366	0.786032	0.459549	0.854898	0.45236	0.933242	0.615724	0.92296
0.402771	0.476773	0.539473	0.389608	0.391493	0.540272	0.349109	0.442427	0.38159	0.711417	0.538011	0.631612	0.370251	0.846125	0.335945	0.962179	0.432073	0.929345
0.311657	0.49848	0.511381	0.351948	0.437886	0.405829	0.374231	0.592418	0.447169	0.715895	0.308137	0.782179	0.346882	0.820979	0.418013	0.891243	0.370966	0.93406
0.61229	0.586536	0.345974	0.464272	0.519167	0.291822	0.431135	0.5595	0.328383	0.554589	0.453885	0.710535	0.314515	0.801921	0.37622	0.536453	0.336389	0.96801
0.441341	0.414587	0.437132	0.385396	0.360654	0.402025	0.54542	0.407672	0.488071	0.613203	0.467528	0.866368	0.511389	0.858399	0.495734	0.500785	0.445975	0.927764
0.486488	0.663603	0.529849	0.558625	0.386063	0.438787	0.514863	0.559201	0.531656	0.642137	0.439597	0.946971	0.389332	0.895563	0.424358	0.942648	0.587959	0.977611
0.414341	0.487223	0.611759	0.577862	0.369805	0.383142	0.525665	0.688852	0.456271	0.500314	0.501523	0.623526	0.386352	0.894982	0.503439	0.695232	0.45402	0.947085
0.524249	0.472449	0.407279	0.518918	0.424308	0.443976	0.318114	0.539491	0.4615	0.465036	0.398158	0.928582	0.374979	0.875044	0.487889	0.966384	0.277167	0.933977
0.404064	0.370464	0.396839	0.482067	0.302333	0.546533	0.361611	0.542091	0.523201	0.566333	0.429677	0.924194	0.329223	0.873578	0.475555	0.916505	0.45663	0.81441
0.325562	0.488572	0.402402	0.546872	0.372089	0.607027	0.369407	0.525664	0.442384	0.464795	0.471285	0.536344	0.34103	0.933028	0.50602	0.932705	0.55853	0.96037
0.383561	0.388526	0.396451	0.464617	0.479056	0.517835	0.3759	0.361166	0.356799	0.685163	0.361261	0.563247	0.442404	0.864389	0.311734	0.922064	0.706941	0.93684
0.513259	0.372638	0.473426	0.387553	0.324705	0.494951	0.343825	0.257973	0.522389	0.678139	0.416494	0.859241	0.42063	0.828746	0.560977	0.784812	0.347075	0.982886
0.38733	0.423711	0.538333	0.340809	0.394464	0.434901	0.452636	0.506868	0.379924	0.446244	0.385567	0.946327	0.538615	0.859717	0.474649	0.946071	0.493019	0.905333
0.407168	0.35489	0.535779	0.569148	0.309137	0.462102	0.322287	0.508639	0.329456	0.517673	0.491541	0.568905	0.459893	0.881246	0.442441	0.932213	0.45864	0.940543
0.43785	0.587697	0.572347	0.534004	0.467722	0.390519	0.36019	0.597786	0.389999	0.415423	0.410471	0.725193	0.474088	0.910937	0.250178	0.918177	0.365465	0.940914
0.383859	0.50996	0.38596	0.499973	0.390902	0.49182	0.418749	0.498994	0.522061	0.471055	0.545198	0.91959	0.5077	0.95347	0.377336	0.826998	0.421913	0.864594
0.540713	0.363035	0.46011	0.377061	0.421425	0.350536	0.534151	0.578194	0.373396	0.80096	0.385565	0.940277	0.496163	0.796306	0.446034	0.367181	0.523672	0.795276
0.436639	0.493681	0.487828	0.53163	0.370109	0.345609	0.384354	0.416789	0.560359	0.63625	0.521088	0.559713	0.495756	0.923555	0.385312	0.806466	0.488524	0.954777
0.431432	0.583944	0.379728	0.466615	0.612085	0.326551	0.408232	0.550116	0.401091	0.568824	0.346923	0.480849	0.394487	0.746885	0.281016	0.862318	0.329247	0.896381
0.40796	0.467123	0.383723	0.464573	0.515867	0.404006	0.389288	0.461641	0.553323	0.660433	0.492264	0.439615	0.536764	0.874391	0.449985	0.848335	0.286876	0.934176
0.505337	0.423536	0.348869	0.626937	0.46864	0.514785	0.507882	0.544778	0.333368	0.574281	0.468991	0.763514	0.534075	0.926407	0.514338	0.933523	0.535313	0.957421
0.41644	0.641887	0.5627	0.579133	0.479783	0.459798	0.599807	0.649152	0.464893	0.532551	0.551216	0.842733	0.32897	0.82559	0.302847	0.8372	0.354024	0.793526
0.780142	0.433931	0.455107	0.393666	0.329879	0.369946	0.560887	0.35516	0.478615	0.460233	0.540513	0.808213	0.524987	0.812582	0.495058	0.748595	0.519271	0.892777
0.477544	0.599687	0.572744	0.56478	0.326679	0.435996	0.46612	0.445746	0.457034	0.752404	0.548493	0.682165	0.298708	0.570517	0.466864	0.954473	0.385346	0.920297
0.557136	0.467446	0.497808	0.375379	0.551569	0.4945	0.307085	0.339184	0.275723	0.528703	0.387598	0.876987	0.422009	0.977691	0.449112	0.937143	0.517053	0.904578
0.434282	0.500034	0.528304	0.506039	0.328337	0.557003	0.410467	0.606761	0.571	0.422222	0.602386	0.730784	0.494072	0.974974	0.385201	0.954669	0.510107	0.875882
0.428146	0.42831	0.529481	0.487783	0.310198	0.415411	0.362477	0.67758	0.571615	0.564223	0.498241	0.88176	0.370933	0.850836	0.578996	0.875335	0.44158	0.884653
0.307566	0.584649	0.553038	0.369995	0.385592	0.577356	0.554469	0.56789	0.331108	0.49654	0.585113	0.925185	0.479062	0.890611	0.33304	0.968014	0.480289	0.877414
0.281907	0.379126	0.482771	0.4946	0.422764	0.461092	0.296379	0.739054	0.434448	0.561902	0.367316	0.799	0.448977	0.961636	0.393591	0.918954	0.378797	0.940146
0.533959	0.428881	0.512636	0.394436	0.593228	0.431545	0.368052	0.60443	0.371551	0.326068	0.385877	0.657565	0.454925	0.922613	0.434429	0.94296	0.495218	0.943315
0.318182	0.529287	0.478493	0.353639	0.372261	0.316443	0.367488	0.43698	0.407823	0.548775	0.357646	0.67502	0.52091	0.935606	0.437917	0.923062	0.417689	0.931746
0.353044	0.435613	0.350287	0.526221	0.474185	0.355698	0.303241	0.650568	0.519383	0.650063	0.570955	0.948751	0.427839	0.897486	0.384852	0.684836	0.348132	0.931826
0.491675	0.617984	0.560994	0.369555	0.321394	0.368625	0.414399	0.633067	0.468869	0.550353	0.522126	0.660388	0.53933	0.933745	0.593681	0.925819	0.499489	0.957683
0.449423	0.534568	0.365955	0.584193	0.28659	0.331574	0.454019	0.547684	0.412565	0.496851	0.529162	0.729229	0.410883	0.935618	0.446252	0.949379	0.381913	0.886907
0.420703	0.55232	0.45252	0.593149	0.335464	0.420289	0.406641	0.565593	0.535174	0.790374	0.412247	0.582711	0.439385	0.547052	0.34718	0.949099	0.467447	0.958924
0.40272	0.321249	0.521446	0.63391	0.463596	0.340117	0.250973	0.406163	0.552547	0.334002	0.449121	0.496959	0.534499	0.598647	0.256179	0.700266	0.404668	0.915989
0.44288	0.352846	0.49913	0.362017	0.369335	0.58996	0.341236	0.381475	0.599246	0.431279	0.448512	0.513913	0.503763	0.919356	0.404468	0.606835	0.412205	0.854403
0.363423	0.486756	0.454808	0.59201	0.35981	0.368102	0.655526	0.484224	0.516888	0.627121	0.415069	0.637643	0.494515	0.845187	0.364247	0.753727	0.400906	0.938598
0.299783	0.509837	0.489763	0.415788	0.490322	0.477906	0.394026	0.629445	0.354975	0.437062	0.386067	0.516953	0.492889	0.524353	0.433516	0.56702	0.41975	0.987036
0.479315	0.468723	0.455373	0.598442	0.369704	0.433093	0.370938	0.586455	0.471357	0.570875	0.450157	0.571398	0.57214	0.948209	0.522466	0.903061	0.390522	0.937418
0.418298	0.539721	0.481879	0.535	0.378427	0.431522	0.523504	0.882877	0.359618	0.528628	0.329302	0.652292	0.485189	0.593687	0.368507	0.840527	0.312026	0.974134
0.297528	0.701478	0.506217	0.376522	0.435376	0.503822	0.57378	0.464707	0.468618	0.683803	0.366485	0.806145	0.431474	0.907961	0.321274	0.938313	0.430526	0.924516
0.437332	0.448984	0.412018	0.547916	0.489182	0.31031	0.280242	0.475118	0.404451	0.4085	0.423587	0.752913	0.438834	0.885731	0.439196	0.950567	0.320192	0.960891
0.402174	0.47612	0.306823	0.451052	0.525404	0.420706	0.591316	0.577696	0.442835	0.651717	0.454726	0.93063	0.541391	0.92691	0.407025	0.965882	0.421538	0.901599
0.334869	0.684106	0.344165	0.398286	0.447284	0.676167	0.42103	0.312571	0.529921	0.698474	0.340396	0.581194	0.512375	0.67084	0.254917	0.715988	0.562107	0.871456
0.518631	0.444589	0.412804	0.560349	0.407916	0.464726	0.480792	0.445064	0.461709	0.931361	0.635359	0.736023	0.528421	0.956046	0.363292	0.954128	0.441723	0.885348
0.412488	0.593975	0.335498	0.414188	0.467139	0.333026	0.323847	0.473925	0.342099	0.48302	0.380958	0.71184	0.284153	0.47213	0.502248	0.909334	0.336615	0.535495
0.336387	0.465653	0.614844	0.412626	0.540296	0.362546	0.363906	0.512296	0.535726	0.828032	0.407172	0.926309	0.393256	0.943473	0.502467	0.921401	0.48448	0.917766
0.372665	0.464948	0.546533	0.569434	0.514877	0.425201	0.37304	0.32929	0.448981	0.367925	0.730571	0.777248	0.521949	0.886332	0.464178	0.769307	0.500616	0.963722
0.326172	0.560111	0.272606	0.527379	0.461743	0.714639	0.309825	0.604466	0.534645	0.477815	0.396316	0.530937	0.649863	0.875485	0.39142	0.740846	0.344066	0.930887
0.366967	0.547044	0.323437	0.577212	0.489928	0.520564	0.455694	0.563642	0.460952	0.537406	0.277628	0.719742	0.508966	0.757354	0.383452	0.882752	0.391594	0.903547
0.433886	0.355543	0.401476	0.562547	0.484507	0.819045	0.401356	0.42789	0.455624	0.455265	0.399134	0.826863	0.38768	0.890222	0.322664	0.952014	0.308795	0.928991
0.303411	0.427598	0.469405	0.543059	0.33791	0.490074	0.42854	0.593322	0.46607	0.774346	0.550952	0.77889	0.539111	0.938448	0.313724	0.907026	0.341608	0.868264
0.380747	0.542229	0.594619	0.394918	0.440063	0.524275	0.552838	0.472658	0.5502	0.681085	0.471905	0.758035	0.374785	0.927035	0.499685	0.923048	0.438653	0.87529
0.445718	0.390553	0.516745	0.55433	0.440462	0.526969	0.554863	0.464501	0.327733	0.540457	0.498868	0.839662	0.500258	0.655382	0.451298	0.791163	0.361547	0.981166
0.358313	0.479345	0.3147	0.294581	0.31169	0.472241	0.351068	0.315386	0.497684	0.650703	0.319255	0.806588	0.450225	0.938866	0.387396	0.630857	0.487491	0.948213
0.470896	0.328412	0.440414	0.401617	0.408455	0.35532	0.43127	0.628394	0.249001	0.585706	0.373105	0.702333	0.433836	0.660241	0.380185	0.933812	0.454173	0.928394
0.350364	0.449933	0.572659	0.545919	0.486137	0.340209	0.522006	0.763292	0.465289	0.617794	0.473121	0.324634	0.632885	0.969467	0.410816	0.881446	0.432736	0.965127
0.358119	0.456419	0.505055	0.442615	0.43177	0.44461	0.484895	0.57448	0.508743	0.405528	0.245966	0.776029	0.266102	0.789323	0.542936	0.907874	0.425916	0.909845
0.412705	0.54077	0.493256	0.274611	0.314133	0.579765	0.560151	0.378138	0.509624	0.628695	0.505139	0.598179	0.503473	0.951422	0.352738	0.951486	0.40952	0.549289
0.603472	0.338329	0.394843	0.470079	0.310697	0.41154	0.46637	0.64344	0.4476	0.410191	0.426842	0.68393	0.510364	0.892441	0.400795	0.96586	0.387857	0.965432
0.513635	0.367325	0.375796	0.606238	0.381187	0.368791	0.553969	0.445023	0.463178	0.484972	0.473724	0.740524	0.367849	0.913644	0.296618	0.909828	0.465642	0.949634
0.477122	0.595082	0.41703	0.400675	0.562075	0.466208	0.40842	0.544082	0.52066	0.661477	0.363955	0.616289	0.464298	0.901293	0.365245	0.474359	0.563077	0.887653
0.371108	0.559351	0.597607	0.448664	0.505575	0.340603	0.319813	0.506974	0.478396	0.624519	0.445144	0.941341	0.298465	0.905406	0.57934	0.921775	0.55642	0.949226
0.456095	0.610827	0.335582	0.349352	0.369764	0.365271	0.635006	0.695647	0.442534	0.508139	0.28686	0.678092	0.526895	0.846665	0.54284	0.94997	0.473761	0.892254
0.476259	0.65608	0.481175	0.609499	0.557149	0.672884	0.285322	0.737689	0.502981	0.454806	0.517409	0.593598	0.399683	0.649658	0.482857	0.892421	0.542187	0.96529
0.304999	0.405599	0.312995	0.446379	0.381139	0.389427	0.385875	0.359933	0.445204	0.441799	0.444932	0.739963	0.53538	0.717052	0.335243	0.774002	0.425845	0.953674
0.408833	0.566024	0.538231	0.373506	0.351455	0.33307	0.33546	0.719823	0.517612	0.60685	0.419249	0.724343	0.436422	0.74809	0.257126	0.930928	0.730023	0.946945
0.449363	0.478856	0.395099	0.370485	0.475506	0.438729	0.419579	0.504693	0.578925	0.459572	0.407143	0.733032	0.38036	0.841418	0.433764	0.893874	0.435585	0.977125
0.487662	0.427603	0.340023	0.38441	0.416011	0.399092	0.330202	0.616789	0.285493	0.545195	0.469374	0.827697	0.504525	0.904564	0.44477	0.920893	0.493703	0.95687
0.327205	0.407938	0.621389	0.56803	0.409578	0.528517	0.370848	0.312762	0.339817	0.583741	0.493618	0.69261	0.371787	0.880067	0.412276	0.939402	0.501254	0.926384
0.428967	0.572382	0.34486	0.575206	0.375242	0.380543	0.354615	0.378393	0.50329	0.647685	0.399709	0.392656	0.344932	0.559879	0.406123	0.888626	0.614976	0.941398
0.433005	0.623999	0.541559	0.518261	0.416484	0.351192	0.389779	0.540368	0.424512	0.710565	0.358854	0.525259	0.511882	0.926523	0.421454	0.798893	0.250934	0.922385
0.392461	0.556626	0.312861	0.598169	0.490524	0.488606	0.332153	0.609146	0.43092	0.5038	0.5421	0.786866	0.519822	0.924134	0.481018	0.923671	0.380711	0.923858
0.504059	0.44973	0.505354	0.561742	0.450477	0.48412	0.510248	0.44661	0.504229	0.65862	0.356817	0.566579	0.452729	0.956455	0.530245	0.82826	0.469133	0.940534
0.454343	0.347147	0.401977	0.606258	0.307419	0.448493	0.504032	0.686667	0.590664	0.506265	0.52929	0.602229	0.54526	0.763668	0.455133	0.892562	0.50675	0.912086
0.415835	0.473332	0.475309	0.520968	0.339029	0.536201	0.565915	0.443167	0.576285	0.814154	0.596408	0.361009	0.323035	0.751206	0.612537	0.907057	0.436823	0.912099
0.655605	0.48503	0.391724	0.467077	0.387585	0.578857	0.353071	0.555886	0.418841	0.702783	0.295908	0.694148	0.244829	0.791279	0.302647	0.83915	0.343885	0.920583
0.467318	0.67592	0.626371	0.410768	0.494843	0.573156	0.539721	0.431284	0.450009	0.505177	0.347632	0.830209	0.508488	0.786195	0.332818	0.705247	0.439655	0.883727
0.327291	0.577244	0.574476	0.696354	0.464261	0.598203	0.513471	0.512139	0.352181	0.491087	0.465715	0.890502	0.5581	0.741783	0.39326	0.811222	0.556058	0.948756
0.394684	0.581539	0.477231	0.609488	0.392897	0.537406	0.512896	0.527256	0.333239	0.637384	0.392589	0.718764	0.415698	0.873901	0.583615	0.8512	0.463762	0.665492
0.443109	0.314945	0.384266	0.508907	0.416879	0.38253	0.492452	0.434268	0.426874	0.607561	0.321166	0.731809	0.567912	0.58135	0.60541	0.850941	0.355331	0.456742
0.390776	0.436945	0.311282	0.309821	0.491952	0.456886	0.560226	0.364387	0.407827	0.495534	0.504278	0.935387	0.355668	0.970474	0.346754	0.751101	0.358561	0.949682
0.420217	0.44006	0.258141	0.369583	0.428094	0.346062	0.396448	0.36265	0.41229	0.488769	0.531325	0.652308	0.411865	0.917224	0.54774	0.960112	0.434256	0.944266
0.555709	0.581562	0.454054	0.39804	0.325662	0.474262	0.323161	0.469579	0.494493	0.603434	0.434142	0.644585	0.397421	0.955483	0.313914	0.884982	0.376025	0.947424
0.447149	0.450871	0.409643	0.670432	0.54212	0.524133	0.293173	0.47637	0.414933	0.565256	0.360785	0.433519	0.426833	0.912625	0.550963	0.897015	0.339063	0.621752
0.40766	0.397515	0.404489	0.578346	0.407235	0.459896	0.414486	0.544629	0.589168	0.972001	0.616411	0.585022	0.493272	0.822502	0.397618	0.904566	0.522076	0.982058
0.497008	0.510423	0.475228	0.574391	0.425905	0.414132	0.445648	0.327919	0.422282	0.678973	0.344113	0.792755	0.302264	0.883697	0.474589	0.820488	0.536833	0.979977
0.386246	0.343127	0.470841	0.531561	0.404357	0.43663	0.561717	0.35346	0.372691	0.542043	0.394236	0.594111	0.482853	0.684201	0.332065	0.950964	0.643306	0.956632
0.469227	0.500875	0.408994	0.56978	0.362513	0.39199	0.5221	0.737926	0.301293	0.38639	0.318409	0.559459	0.291943	0.80926	0.430747	0.880824	0.278305	0.942935
0.405737	0.584875	0.567901	0.356411	0.290993	0.391056	0.436744	0.638674	0.426241	0.513092	0.50705	0.622607	0.56811	0.569294	0.552205	0.958758	0.352246	0.907697
0.424704	0.537381	0.370517	0.468455	0.261934	0.448547	0.542999	0.615627	0.376121	0.71865	0.343556	0.569237	0.366179	0.936293	0.40367	0.801401	0.412433	0.844991
0.257561	0.671673	0.333713	0.527539	0.434257	0.315361	0.400828	0.387268	0.470981	0.496783	0.443122	0.621711	0.61075	0.697352	0.484855	0.965921	0.571435	0.935744
0.317763	0.503931	0.4887	0.5356	0.332064	0.381487	0.474612	0.61233	0.416547	0.884107	0.388273	0.663447	0.394572	0.923514	0.290967	0.521894	0.307287	0.921435
0.364793	0.336705	0.365974	0.359357	0.31613	0.39752	0.547995	0.554045	0.497163	0.313043	0.437615	0.772837	0.49209	0.909482	0.610777	0.884013	0.403895	0.962054
0.606434	0.410425	0.444917	0.32745	0.336121	0.308702	0.33359	0.525619	0.524953	0.578773	0.434106	0.73399	0.465173	0.638678	0.317585	0.92768	0.474802	0.978466
0.419604	0.568787	0.514455	0.750155	0.496967	0.534837	0.408797	0.676637	0.68969	0.502188	0.41994	0.854973	0.360039	0.907726	0.349343	0.951064	0.599293	0.93293
0.485814	0.376534	0.497601	0.630369	0.515375	0.352228	0.376495	0.552611	0.34995	0.895293	0.473954	0.466112	0.414755	0.600226	0.407356	0.915673	0.434474	0.886312
0.304025	0.633269	0.469793	0.43954	0.544039	0.535533	0.297467	0.565453	0.594897	0.746982	0.652898	0.761221	0.354816	0.874201	0.352943	0.905242	0.46801	0.962656
0.393676	0.414283	0.363561	0.435567	0.352425	0.336434	0.59767	0.539793	0.398402	0.548547	0.505366	0.746966	0.326952	0.730794	0.416556	0.891403	0.33645	0.965849
0.343882	0.378009	0.432632	0.624129	0.36845	0.667223	0.491053	0.422616	0.548414	0.402993	0.385996	0.549681	0.375055	0.918294	0.447255	0.905657	0.419886	0.899439
0.370832	0.345006	0.48411	0.506305	0.388822	0.454724	0.288684	0.330826	0.485177	0.520509	0.443938	0.902088	0.467844	0.945569	0.582652	0.903378	0.337305	0.888677
0.439202	0.530345	0.358293	0.47443	0.4659	0.389108	0.486935	0.57537	0.463575	0.406319	0.410021	0.701113	0.515261	0.878913	0.226	0.977369	0.526383	0.97508
0.349264	0.352928	0.306113	0.505134	0.42737	0.408505	0.392794	0.377941	0.576145	0.55583	0.311785	0.746967	0.256987	0.867574	0.56287	0.922116	0.463367	0.920929
0.40279	0.844775	0.502972	0.483478	0.49659	0.422784	0.439052	0.526339	0.343604	0.486446	0.329693	0.812876	0.519076	0.940322	0.317834	0.896322	0.472715	0.94117
0.350703	0.825953	0.45651	0.45658	0.407067	0.470232	0.475373	0.678163	0.34055	0.475139	0.481001	0.522472	0.432162	0.813596	0.261773	0.64589	0.566823	0.937222
0.350601	0.481873	0.538966	0.390165	0.406818	0.427868	0.37019	0.70142	0.558608	0.479068	0.431776	0.742487	0.26728	0.921942	0.350697	0.94274	0.41741	0.958551
0.54315	0.587559	0.513664	0.521783	0.30782	0.436762	0.36414	0.352839	0.335568	0.611549	0.46105	0.821131	0.297309	0.670338	0.427264	0.934613	0.542646	0.892916
0.317544	0.605039	0.55393	0.57676	0.365112	0.346842	0.405848	0.540734	0.609777	0.644489	0.421234	0.896191	0.379	0.89634	0.380337	0.877131	0.415576	0.955082
0.411469	0.542909	0.486325	0.551368	0.405362	0.601336	0.490646	0.657769	0.547258	0.520936	0.407514	0.663701	0.420205	0.689911	0.483111	0.984609	0.417364	0.929631
0.40937	0.54372	0.42348	0.393626	0.365508	0.407794	0.42026	0.65188	0.412259	0.406585	0.469814	0.81628	0.289926	0.918524	0.437669	0.937409	0.433328	0.959093
0.409725	0.872678	0.47005	0.486667	0.533011	0.480494	0.516416	0.493377	0.349436	0.43543	0.380596	0.528778	0.468505	0.864391	0.455958	0.937546	0.511942	0.913556
0.335543	0.469356	0.470663	0.508707	0.397401	0.320898	0.472005	0.549857	0.413961	0.690932	0.457398	0.814457	0.49764	0.912671	0.36443	0.972011	0.46766	0.848419
0.412702	0.515592	0.464556	0.485468	0.427652	0.580295	0.316719	0.488604	0.401156	0.625219	0.336433	0.675304	0.287228	0.630723	0.454912	0.86591	0.380975	0.964223
0.321018	0.520713	0.560883	0.322919	0.396139	0.493692	0.521349	0.483915	0.562996	0.542371	0.228823	0.601291	0.459844	0.943744	0.409598	0.90089	0.302025	0.964821
0.329714	0.53958	0.629763	0.717725	0.348936	0.55649	0.479754	0.602591	0.416879	0.331251	0.368678	0.629116	0.266006	0.898366	0.447615	0.813594	0.314485	0.959676
0.3532	0.522649	0.525513	0.692924	0.519236	0.499299	0.435743	0.464078	0.507231	0.558076	0.770059	0.829489	0.431324	0.89249	0.498906	0.693335	0.462377	0.951159
0.515015	0.571688	0.594462	0.610242	0.357826	0.312854	0.393043	0.380069	0.350946	0.692423	0.515932	0.759145	0.530836	0.912374	0.445501	0.697067	0.366799	0.932164
0.354336	0.482609	0.346086	0.394899	0.403251	0.496793	0.494821	0.399819	0.364461	0.451708	0.404916	0.774355	0.463723	0.677071	0.533006	0.898802	0.34513	0.929712
0.473835	0.394137	0.44022	0.606989	0.355088	0.50252	0.467597	0.662121	0.36329	0.494723	0.407402	0.702682	0.417371	0.65116	0.435722	0.898671	0.453887	0.968447
0.410385	0.474491	0.3551	0.414569	0.358791	0.467629	0.496645	0.535619	0.535139	0.743165	0.505644	0.784708	0.505607	0.913849	0.487795	0.885375	0.531633	0.847577
0.356883	0.327804	0.578602	0.380675	0.4255	0.491557	0.458088	0.391617	0.39934	0.607249	0.464619	0.605073	0.611045	0.861421	0.463321	0.922433	0.502098	0.921002
0.341106	0.540535	0.504753	0.637607	0.294387	0.573592	0.35503	0.456108	0.515368	0.503651	0.449235	0.881911	0.592862	0.919388	0.410247	0.865229	0.56015	0.365441
0.390889	0.564164	0.451637	0.450174	0.33904	0.497168	0.441773	0.426285	0.310958	0.521887	0.428945	0.832995	0.347945	0.78544	0.483596	0.901484	0.388732	0.95119
0.718687	0.537095	0.439612	0.512979	0.453545	0.344068	0.569223	0.55161	0.316432	0.54687	0.415822	0.689086	0.428311	0.89772	0.473446	0.974569	0.582644	0.95606
0.370804	0.455151	0.432704	0.363139	0.323655	0.506251	0.46517	0.466226	0.420437	0.533427	0.600961	0.836232	0.592944	0.885229	0.4579	0.901771	0.44919	0.864563
0.399488	0.492771	0.365911	0.441092	0.334059	0.499405	0.323011	0.583206	0.437534	0.52214	0.477891	0.882508	0.406554	0.917749	0.469399	0.965872	0.38264	0.911299
0.412027	0.740433	0.373377	0.333209	0.489739	0.406723	0.355727	0.614776	0.368003	0.531544	0.403205	0.892733	0.339209	0.89115	0.481624	0.893666	0.291318	0.95493
0.394695	0.608306	0.523474	0.343828	0.362513	0.336665	0.394814	0.536781	0.388941	0.437594	0.529987	0.565872	0.466632	0.881788	0.45607	0.907841	0.392491	0.438379
0.356953	0.463418	0.478762	0.582344	0.300164	0.459693	0.544491	0.65957	0.315836	0.449896	0.45448	0.779351	0.420092	0.283357	0.463527	0.782991	0.396525	0.922235
0.432204	0.446377	0.479221	0.423268	0.454974	0.526117	0.400055	0.370993	0.350236	0.627118	0.457671	0.872158	0.356336	0.929002	0.471243	0.943509	0.488216	0.823634
0.365628	0.571172	0.453248	0.329887	0.493665	0.639728	0.456699	0.693734	0.534678	0.496629	0.43966	0.492098	0.340446	0.968792	0.516817	0.868247	0.444666	0.867995
0.32803	0.467537	0.668408	0.480515	0.510234	0.373752	0.448976	0.423577	0.476843	0.613473	0.447933	0.509289	0.412776	0.935252	0.437742	0.97111	0.333648	0.960917
0.284956	0.477388	0.534345	0.442459	0.267443	0.542554	0.290803	0.493724	0.324965	0.400239	0.50101	0.571011	0.429448	0.871191	0.378839	0.912126	0.413534	0.946334
0.371484	0.589304	0.466822	0.550539	0.460236	0.541246	0.462608	0.571215	0.235305	0.552958	0.519633	0.757096	0.435672	0.777796	0.612636	0.590636	0.37884	0.933046
0.300817	0.628137	0.461084	0.457136	0.315097	0.339978	0.478658	0.765723	0.410771	0.610163	0.403405	0.46476	0.290747	0.931933	0.466102	0.868072	0.445685	0.950112
0.350658	0.404973	0.316183	0.525571	0.342036	0.459072	0.298309	0.524386	0.310549	0.64909	0.444791	0.80116	0.388387	0.414368	0.466838	0.898542	0.491308	0.835661
0.425285	0.432526	0.467054	0.442173	0.360826	0.279905	0.354951	0.586233	0.378623	0.857103	0.48779	0.859881	0.356107	0.728687	0.299165	0.946139	0.44105	0.946794
0.336634	0.547171	0.412697	0.546566	0.285431	0.557278	0.478774	0.468062	0.482026	0.558828	0.494053	0.532204	0.411467	0.890475	0.37381	0.743652	0.495059	0.526912
0.383549	0.381559	0.474648	0.505966	0.552622	0.320335	0.306913	0.444547	0.414734	0.528305	0.433747	0.857689	0.320008	0.734268	0.542029	0.868721	0.201903	0.966281
0.326708	0.492677	0.561717	0.621541	0.415077	0.364544	0.291326	0.493629	0.370024	0.653775	0.337425	0.557082	0.4949	0.789556	0.572306	0.948731	0.446339	0.929336
0.363534	0.509283	0.382025	0.532567	0.287232	0.417106	0.395052	0.524445	0.524461	0.454052	0.58877	0.850029	0.471901	0.630159	0.499326	0.853013	0.463636	0.962367
0.315494	0.402111	0.354192	0.461723	0.247018	0.368075	0.362022	0.328831	0.591179	0.604822	0.316571	0.475357	0.654856	0.798889	0.259287	0.678507	0.490651	0.901962
0.384867	0.501257	0.518105	0.54763	0.353061	0.643738	0.439872	0.260027	0.344521	0.864419	0.432683	0.779424	0.565927	0.919653	0.485866	0.946176	0.392033	0.895384
0.507621	0.373561	0.511147	0.511175	0.329768	0.397831	0.525384	0.582028	0.429843	0.631127	0.383458	0.635601	0.300865	0.785984	0.358604	0.864752	0.463487	0.95009
0.280617	0.524289	0.45414	0.416098	0.426963	0.438868	0.434172	0.434429	0.344681	0.500465	0.419548	0.922675	0.565136	0.928161	0.437298	0.880838	0.413684	0.971058
0.338648	0.391759	0.412311	0.413527	0.302538	0.643133	0.348753	0.811735	0.375669	0.783588	0.443196	0.910883	0.340443	0.667641	0.329927	0.941216	0.47809	0.864068
0.497914	0.600601	0.429624	0.520178	0.424707	0.432505	0.490732	0.305236	0.400719	0.511971	0.468795	0.726472	0.334642	0.852567	0.358771	0.782283	0.413262	0.954404
0.311475	0.388436	0.552653	0.549276	0.53226	0.31503	0.472316	0.582698	0.515121	0.645959	0.334419	0.673055	0.56005	0.824455	0.397182	0.880087	0.368825	0.978603
0.529249	0.772933	0.442699	0.42722	0.483895	0.441847	0.378387	0.570842	0.472904	0.521383	0.46674	0.601406	0.295968	0.754494	0.290074	0.754665	0.515945	0.893217
0.528227	0.594793	0.445263	0.567671	0.361146	0.524291	0.519968	0.681182	0.349893	0.631818	0.294371	0.546373	0.412463	0.637498	0.381908	0.859954	0.292726	0.640634
0.355724	0.481274	0.36854	0.316835	0.482709	0.370026	0.398136	0.523531	0.451461	0.647589	0.439796	0.443765	0.603444	0.798391	0.411999	0.758691	0.369707	0.937963
0.324223	0.349001	0.361603	0.374407	0.390055	0.511417	0.461332	0.497776	0.519536	0.74387	0.530195	0.454604	0.398233	0.940701	0.569963	0.901245	0.358623	0.975329
0.47057	0.421903	0.60815	0.336027	0.438391	0.34866	0.440409	0.413159	0.440326	0.602757	0.48716	0.555917	0.342834	0.867007	0.406292	0.823888	0.369031	0.912865
0.349393	0.407102	0.499553	0.416512	0.41083	0.33817	0.316589	0.447867	0.514142	0.607161	0.278924	0.711283	0.402276	0.567165	0.315994	0.946726	0.452879	0.949501
0.402253	0.330177	0.469048	0.448315	0.464775	0.451294	0.429913	0.625532	0.421189	0.460608	0.459896	0.481829	0.261537	0.971406	0.39603	0.853143	0.411901	0.951302
0.501217	0.59535	0.416505	0.357082	0.398008	0.441113	0.450603	0.611532	0.551426	0.77623	0.570033	0.438986	0.416127	0.928874	0.3827	0.863256	0.376197	0.862676
0.349914	0.339447	0.360593	0.566375	0.331009	0.632018	0.452548	0.573896	0.513943	0.645167	0.67936	0.706508	0.324973	0.956376	0.330921	0.869278	0.422751	0.968594
0.46961	0.580598	0.383963	0.316417	0.436024	0.571325	0.41888	0.576641	0.503812	0.632943	0.511418	0.639053	0.283274	0.904334	0.41077	0.888373	0.312185	0.894134
0.370202	0.381916	0.477837	0.393029	0.348355	0.384386	0.385958	0.378454	0.512036	0.859235	0.622416	0.84739	0.37904	0.948741	0.445002	0.872653	0.439397	0.618662
0.47155	0.607156	0.373687	0.343045	0.419767	0.452726	0.3213	0.450422	0.381346	0.572299	0.369569	0.85501	0.379619	0.753954	0.515164	0.931335	0.434418	0.963424
0.410759	0.495966	0.38121	0.525252	0.4477	0.706166	0.501849	0.640144	0.559875	0.791938	0.468537	0.438726	0.509304	0.889504	0.363548	0.482536	0.554913	0.969493
0.289513	0.464507	0.512532	0.507658	0.499713	0.460562	0.443149	0.613357	0.556039	0.571754	0.419955	0.658581	0.485398	0.906426	0.396705	0.929523	0.308323	0.898203
0.382567	0.580031	0.515209	0.360753	0.411584	0.382572	0.506048	0.455965	0.580241	0.493596	0.570605	0.519802	0.440374	0.935854	0.562336	0.93081	0.411457	0.869542
0.33602	0.44893	0.328292	0.625061	0.442511	0.317201	0.366884	0.47162	0.485296	0.564204	0.331937	0.641863	0.444984	0.613925	0.548767	0.763616	0.494126	0.972488
0.332986	0.421165	0.446084	0.537029	0.442714	0.425546	0.454379	0.396394	0.407694	0.575674	0.522267	0.796683	0.490551	0.866601	0.474387	0.905446	0.563682	0.849698
0.409516	0.575529	0.457499	0.527801	0.390615	0.571577	0.501612	0.420161	0.398997	0.446976	0.327032	0.801359	0.498014	0.839179	0.395761	0.488691	0.332112	0.922749
0.524054	0.52696	0.497685	0.510126	0.47373	0.398084	0.535463	0.656084	0.502076	0.71489	0.589838	0.7124	0.44374	0.730161	0.547059	0.435572	0.439598	0.913271
0.345436	0.405238	0.401884	0.41523	0.408472	0.410349	0.305424	0.632008	0.400425	0.438718	0.56277	0.569256	0.477046	0.942533	0.453874	0.739235	0.350747	0.9164
0.377675	0.558818	0.453199	0.483285	0.485878	0.676178	0.559734	0.565786	0.559358	0.37053	0.424387	0.639301	0.577226	0.893849	0.536395	0.928736	0.332291	0.947928
0.398813	0.468294	0.301714	0.456459	0.457106	0.451432	0.404345	0.675667	0.341675	0.654008	0.400791	0.770351	0.430744	0.969538	0.541493	0.841491	0.444016	0.96053
0.454765	0.572107	0.441518	0.393935	0.399017	0.301383	0.404925	0.55511	0.479473	0.638885	0.6104	0.705827	0.480014	0.922346	0.336716	0.955514	0.407357	0.957748
0.603941	0.376409	0.331166	0.624451	0.466757	0.580127	0.431067	0.451276	0.420986	0.766002	0.525669	0.857366	0.461189	0.958133	0.429695	0.930959	0.356953	0.976144
0.493563	0.745332	0.664883	0.391198	0.426478	0.569222	0.439854	0.547229	0.489511	0.422416	0.393891	0.376564	0.505432	0.905947	0.47694	0.970759	0.470776	0.950486
0.428619	0.515091	0.463109	0.546467	0.391568	0.457658	0.369153	0.476799	0.460808	0.629411	0.501637	0.856979	0.500247	0.965623	0.343682	0.943803	0.577712	0.911643
0.43446	0.483855	0.510649	0.413681	0.52072	0.278156	0.346513	0.371517	0.560026	0.773963	0.324655	0.857045	0.412783	0.950403	0.433137	0.885651	0.346545	0.976145
0.378496	0.559737	0.498443	0.47856	0.355759	0.549054	0.491772	0.494058	0.296301	0.676078	0.583908	0.742902	0.417011	0.958374	0.457217	0.814709	0.343854	0.828324
0.417128	0.45621	0.587265	0.48784	0.326196	0.41447	0.458556	0.612603	0.423628	0.779493	0.415685	0.681737	0.671067	0.953215	0.499706	0.874882	0.467249	0.823008
0.502877	0.435452	0.542559	0.330849	0.493405	0.577705	0.583106	0.473364	0.601205	0.53278	0.382	0.611663	0.344294	0.742877	0.297312	0.591358	0.426907	0.809007
0.328347	0.459835	0.307566	0.380945	0.366532	0.35173	0.263879	0.476565	0.253812	0.398358	0.319484	0.488154	0.42661	0.938758	0.422457	0.963506	0.528701	0.948327
0.415473	0.514626	0.50663	0.587614	0.455498	0.393163	0.357128	0.375988	0.507409	0.343802	0.459666	0.862465	0.580568	0.900712	0.396584	0.881067	0.51259	0.927559
0.366371	0.537739	0.447452	0.449781	0.299479	0.324079	0.519922	0.462933	0.521417	0.599686	0.412118	0.844946	0.239224	0.590541	0.473065	0.724776	0.442816	0.943757
0.395188	0.393971	0.274604	0.389802	0.301878	0.437448	0.603533	0.422778	0.485258	0.733142	0.543596	0.810039	0.447874	0.627927	0.435249	0.94656	0.330521	0.972214
0.470585	0.621333	0.303354	0.616735	0.46275	0.395944	0.440005	0.388439	0.387935	0.719919	0.484554	0.644128	0.482981	0.619296	0.451042	0.723662	0.365056	0.938783
0.591649	0.485541	0.540037	0.654919	0.302152	0.379359	0.454231	0.701582	0.424798	0.67271	0.533183	0.502296	0.34341	0.472434	0.382189	0.917529	0.383837	0.941182
0.408001	0.528626	0.422651	0.523157	0.443786	0.448787	0.412031	0.495852	0.512123	0.593181	0.483044	0.868149	0.347803	0.934764	0.397901	0.938677	0.357899	0.962839
0.3898	0.358715	0.609596	0.449297	0.309514	0.555556	0.385936	0.614113	0.424964	0.688065	0.559989	0.803208	0.363893	0.893346	0.446231	0.943227	0.392801	0.925533
0.382845	0.351512	0.585931	0.3816	0.577671	0.445804	0.433313	0.703356	0.464242	0.582297	0.410005	0.535758	0.306857	0.50284	0.399044	0.943059	0.477517	0.947379
0.461068	0.422485	0.324635	0.591471	0.371851	0.466955	0.43077	0.518049	0.397116	0.419394	0.449468	0.865691	0.479693	0.864123	0.465168	0.838832	0.440955	0.960115
0.472782	0.515049	0.43715	0.316015	0.585961	0.332668	0.318648	0.30088	0.550327	0.620685	0.374577	0.846087	0.392758	0.95134	0.292286	0.935228	0.551703	0.581228
0.358141	0.453339	0.487955	0.540441	0.408245	0.394249	0.484533	0.32052	0.541259	0.704344	0.427295	0.741959	0.4788	0.910518	0.618153	0.884017	0.707024	0.96757
0.398061	0.445625	0.452172	0.539804	0.296136	0.380416	0.33074	0.509878	0.456193	0.657261	0.471284	0.776683	0.375033	0.947767	0.454237	0.933671	0.472754	0.902359
0.313295	0.810404	0.531284	0.437954	0.434219	0.368819	0.475479	0.617238	0.451753	0.545293	0.36165	0.531517	0.496708	0.748848	0.544962	0.844348	0.481078	0.934022
0.430191	0.503654	0.449733	0.567652	0.439513	0.420229	0.489061	0.414947	0.474669	0.545513	0.390325	0.874034	0.671778	0.731342	0.315713	0.9641	0.52734	0.940986
0.466902	0.615611	0.529274	0.535818	0.337945	0.680168	0.462387	0.499554	0.500008	0.459157	0.657285	0.430689	0.412359	0.669915	0.493799	0.892541	0.526944	0.877166
0.528889	0.375544	0.324687	0.269569	0.464683	0.343449	0.286948	0.632371	0.464188	0.470747	0.531535	0.820257	0.311595	0.805316	0.335045	0.740338	0.409702	0.948946
0.435388	0.304471	0.35041	0.406738	0.486226	0.287753	0.356056	0.518649	0.560048	0.651216	0.450759	0.694005	0.337686	0.816342	0.4468	0.694087	0.471079	0.924064
0.368916	0.445147	0.343925	0.405461	0.400874	0.332382	0.501042	0.414027	0.374766	0.693953	0.344666	0.69233	0.383545	0.854398	0.458977	0.936146	0.434332	0.911692
0.37237	0.416775	0.406334	0.609915	0.455726	0.475242	0.544434	0.361151	0.4323	0.699701	0.540629	0.426565	0.595166	0.917305	0.490484	0.942917	0.536109	0.939642
0.42822	0.52262	0.48545	0.585249	0.511665	0.423315	0.380163	0.504759	0.551165	0.553746	0.554736	0.452252	0.627709	0.822942	0.434891	0.932182	0.522862	0.948223
0.257085	0.425865	0.390638	0.523323	0.486284	0.392583	0.383357	0.327043	0.3988	0.416248	0.316594	0.625073	0.396613	0.797142	0.389311	0.936017	0.363158	0.889753
0.481069	0.43975	0.367903	0.572506	0.421298	0.409683	0.329352	0.582872	0.534285	0.537143	0.398345	0.748069	0.499172	0.962939	0.335544	0.944177	0.395775	0.939727
0.474476	0.555746	0.381013	0.53896	0.372922	0.518351	0.408875	0.453264	0.323739	0.567707	0.433441	0.916577	0.31119	0.950903	0.342848	0.94088	0.56057	0.937405
0.346154	0.36075	0.415859	0.612111	0.434118	0.547827	0.405684	0.321355	0.514844	0.709415	0.553658	0.510062	0.53167	0.827901	0.302526	0.900064	0.336771	0.883958
0.443193	0.548108	0.361762	0.432587	0.412706	0.334613	0.508771	0.592196	0.33521	0.656096	0.54025	0.760921	0.448272	0.553889	0.548401	0.865244	0.442923	0.944465
0.412811	0.627032	0.36055	0.253493	0.401975	0.417303	0.537023	0.666915	0.535868	0.600402	0.393296	0.760897	0.293399	0.941804	0.355059	0.947703	0.405496	0.954931
0.402741	0.328348	0.52491	0.483442	0.594585	0.395272	0.277853	0.544874	0.379559	0.572684	0.387577	0.54786	0.52775	0.89236	0.559075	0.891621	0.428817	0.907242
0.303843	0.46873	0.405567	0.488534	0.489965	0.311409	0.450096	0.491748	0.501829	0.612793	0.39939	0.742314	0.585754	0.794992	0.228457	0.640424	0.793076	0.896191
0.325431	0.380926	0.378014	0.732776	0.345272	0.642586	0.290088	0.702888	0.508914	0.488283	0.529593	0.747034	0.413221	0.84236	0.289322	0.933572	0.386917	0.913087
0.426089	0.463413	0.465636	0.515668	0.380236	0.453368	0.433716	0.628649	0.42068	0.654747	0.393248	0.531821	0.340423	0.760027	0.423818	0.860324	0.357263	0.953552
0.533524	0.520357	0.273719	0.450016	0.708007	0.658723	0.33608	0.352182	0.512583	0.689527	0.432807	0.604676	0.418593	0.969593	0.354326	0.683599	0.465299	0.924392
0.345373	0.425876	0.331227	0.42518	0.347247	0.521869	0.272754	0.523191	0.417451	0.674733	0.633075	0.748241	0.508289	0.741638	0.482374	0.827746	0.389633	0.857357
0.364639	0.490009	0.579628	0.492252	0.336179	0.4637	0.328748	0.495319	0.451653	0.418577	0.397609	0.459906	0.511771	0.955692	0.279844	0.860387	0.57156	0.943855
0.437138	0.379067	0.491664	0.312598	0.448883	0.406137	0.392867	0.544134	0.569199	0.727291	0.455174	0.694896	0.404947	0.947337	0.364051	0.589348	0.489131	0.94852
0.465573	0.401251	0.434691	0.43692	0.290677	0.539963	0.375762	0.291141	0.408096	0.641264	0.476157	0.52375	0.441171	0.685394	0.513521	0.973783	0.570376	0.85988
0.412719	0.7111	0.519465	0.405028	0.298171	0.304204	0.555774	0.55526	0.559233	0.681663	0.424612	0.576647	0.486615	0.910492	0.315757	0.864062	0.527632	0.837338
0.432136	0.644624	0.434966	0.465575	0.456057	0.46604	0.482036	0.444704	0.392508	0.435165	0.502192	0.621126	0.446745	0.741426	0.521788	0.925378	0.307719	0.928115
0.37922	0.496848	0.440639	0.513961	0.417241	0.52828	0.418237	0.457186	0.649496	0.379127	0.398884	0.720979	0.381346	0.944017	0.450767	0.918629	0.463997	0.831977
0.365195	0.449703	0.546869	0.4208	0.36174	0.524237	0.328063	0.580102	0.66276	0.68123	0.312444	0.743806	0.317411	0.615195	0.432183	0.877181	0.351816	0.860645
0.571905	0.580841	0.366611	0.475836	0.357348	0.510291	0.38547	0.33823	0.546207	0.645064	0.551454	0.679261	0.48245	0.887735	0.379622	0.79526	0.308058	0.919368
0.313375	0.588777	0.463453	0.501453	0.414786	0.394249	0.48004	0.425869	0.415925	0.687809	0.450126	0.868192	0.369164	0.950086	0.512537	0.502317	0.349206	0.962021
0.369403	0.429962	0.386469	0.529084	0.461539	0.452663	0.364779	0.487124	0.302441	0.553431	0.384346	0.862372	0.409935	0.914124	0.450857	0.954001	0.367568	0.895007
0.340992	0.62426	0.629367	0.701544	0.489788	0.545862	0.474346	0.464741	0.418051	0.632657	0.459075	0.808757	0.486868	0.668019	0.526771	0.887321	0.327713	0.940215
0.425359	0.500454	0.343162	0.479862	0.362516	0.576503	0.348606	0.582352	0.391754	0.54424	0.307066	0.888449	0.564205	0.716359	0.514127	0.936403	0.314502	0.959534
0.556109	0.387282	0.481673	0.470691	0.433079	0.536196	0.473821	0.391191	0.41209	0.569578	0.525644	0.726652	0.372721	0.655414	0.393217	0.742957	0.334069	0.555847
0.498599	0.459138	0.601615	0.533917	0.28613	0.478375	0.406848	0.56172	0.381074	0.648135	0.319395	0.515055	0.417666	0.631517	0.483629	0.87394	0.222383	0.944402
0.489978	0.501047	0.464839	0.399041	0.481424	0.558624	0.365672	0.507524	0.384181	0.539073	0.504679	0.736003	0.492646	0.918139	0.615986	0.969358	0.497495	0.91629
0.40799	0.453199	0.376005	0.357734	0.435339	0.41857	0.491705	0.575528	0.393251	0.805732	0.379197	0.49891	0.663716	0.889917	0.338088	0.926189	0.418491	0.868022
0.455276	0.458129	0.326067	0.440997	0.335695	0.696408	0.414479	0.372781	0.470465	0.843784	0.354433	0.653386	0.52991	0.822156	0.341662	0.923204	0.454534	0.92305
0.32691	0.47632	0.399842	0.529858	0.301236	0.403251	0.406567	0.339302	0.556179	0.747935	0.283841	0.710613	0.503567	0.944068	0.453439	0.426459	0.492042	0.969323
0.393887	0.485709	0.352643	0.47944	0.347132	0.584869	0.487424	0.547043	0.434737	0.472047	0.463853	0.561354	0.36386	0.737815	0.414815	0.967457	0.38796	0.919291
0.448616	0.478342	0.369521	0.478773	0.352548	0.434882	0.382914	0.575321	0.485729	0.470336	0.540138	0.888409	0.395039	0.900434	0.427478	0.723423	0.322264	0.9336
0.411416	0.583707	0.351701	0.523005	0.33725	0.465506	0.340991	0.495257	0.386	0.599549	0.334653	0.568053	0.50478	0.640917	0.432565	0.713673	0.367076	0.880856
0.360171	0.518306	0.473399	0.467811	0.439031	0.532046	0.404814	0.484798	0.621119	0.755511	0.470951	0.516403	0.435739	0.937754	0.430279	0.727009	0.518156	0.908794
0.375504	0.547409	0.443589	0.406846	0.341744	0.500411	0.340527	0.608734	0.41518	0.683978	0.455896	0.613785	0.37227	0.921131	0.318193	0.598939	0.468131	0.954709
0.50111	0.597209	0.44909	0.533004	0.31509	0.582981	0.438187	0.513033	0.343698	0.694885	0.269629	0.765831	0.564025	0.973722	0.513387	0.958757	0.577438	0.95445
0.444991	0.58783	0.480274	0.546974	0.483298	0.561103	0.648195	0.660177	0.432723	0.867618	0.35136	0.654431	0.30815	0.95292	0.333572	0.939454	0.475999	0.976275
0.387386	0.519846	0.409441	0.369539	0.311567	0.48311	0.362599	0.590986	0.49361	0.597234	0.516389	0.638907	0.425888	0.866515	0.39094	0.932406	0.480804	0.952789
0.451425	0.385493	0.49991	0.533846	0.330422	0.575256	0.466148	0.356511	0.384035	0.515407	0.424515	0.679753	0.36553	0.913733	0.505586	0.904706	0.352113	0.934238
0.550074	0.394208	0.457271	0.59549	0.400537	0.522407	0.430536	0.562413	0.42766	0.77666	0.314751	0.664257	0.300097	0.769883	0.350059	0.95942	0.462504	0.945495
0.517142	0.645854	0.352035	0.648662	0.435334	0.347143	0.428967	0.60847	0.33791	0.81361	0.279951	0.872353	0.370188	0.507598	0.468007	0.911935	0.454215	0.922491
0.487628	0.358058	0.560707	0.429742	0.328556	0.478932	0.525255	0.780696	0.346846	0.571608	0.36786	0.44113	0.538017	0.787164	0.315285	0.883283	0.390513	0.926265
0.372497	0.524849	0.713894	0.551184	0.529618	0.364054	0.432105	0.575441	0.391048	0.390394	0.498119	0.529909	0.359284	0.757161	0.439382	0.682119	0.384083	0.972173
0.412467	0.538865	0.409338	0.494166	0.388758	0.507579	0.522149	0.703633	0.462568	0.603256	0.612927	0.702749	0.34996	0.897648	0.405304	0.826687	0.41381	0.967068
0.428827	0.488664	0.542077	0.395546	0.442345	0.349681	0.572324	0.494712	0.344338	0.513244	0.54656	0.516293	0.410048	0.857433	0.360696	0.905496	0.520632	0.787491
0.49184	0.382756	0.369355	0.562931	0.304008	0.307205	0.506408	0.542531	0.384706	0.564106	0.456355	0.815014	0.504313	0.944966	0.294749	0.894177	0.371565	0.969745
0.438848	0.401281	0.492395	0.617849	0.615436	0.434035	0.48509	0.381473	0.334866	0.5581	0.473049	0.866778	0.5251	0.953515	0.421545	0.945214	0.592618	0.35195
0.453649	0.419003	0.389502	0.349019	0.408627	0.272011	0.466664	0.579631	0.599201	0.323324	0.496331	0.318986	0.552008	0.847516	0.494366	0.977132	0.453404	0.831828
0.490499	0.592356	0.459441	0.533574	0.329073	0.387443	0.509106	0.586564	0.534335	0.692941	0.555994	0.784316	0.664995	0.824298	0.308181	0.930861	0.409826	0.939526
0.313787	0.642471	0.482169	0.401199	0.326061	0.530374	0.449908	0.53806	0.460095	0.569097	0.493552	0.667264	0.420447	0.713371	0.261352	0.948737	0.525939	0.975367
0.479552	0.494479	0.432707	0.607197	0.517381	0.355542	0.282384	0.332021	0.421438	0.807993	0.519636	0.39898	0.396081	0.489497	0.429534	0.721716	0.423813	0.647666
0.481711	0.96355	0.43258	0.377506	0.297116	0.302573	0.504842	0.644565	0.477561	0.544523	0.282585	0.389065	0.440753	0.867306	0.378562	0.514764	0.289306	0.91502
0.505716	0.507378	0.324511	0.333538	0.498367	0.389054	0.50098	0.715497	0.363189	0.65595	0.597108	0.77819	0.50343	0.868952	0.404332	0.778553	0.432416	0.977811
0.392678	0.50879	0.36567	0.533883	0.425896	0.591987	0.326913	0.46101	0.401042	0.757299	0.46053	0.679038	0.301692	0.514094	0.475425	0.927542	0.542322	0.807082
0.370768	0.403341	0.454225	0.389186	0.347986	0.549658	0.475409	0.647198	0.46106	0.738076	0.529156	0.705254	0.542348	0.899932	0.466541	0.914528	0.463177	0.973358
0.524129	0.542156	0.460761	0.734824	0.491705	0.404482	0.515931	0.492647	0.494198	0.518106	0.351988	0.563951	0.421653	0.952206	0.388926	0.93408	0.559658	0.970628
0.530238	0.545066	0.475531	0.648424	0.343605	0.51821	0.300097	0.319666	0.563504	0.473354	0.502892	0.679352	0.390757	0.772334	0.509449	0.97215	0.461501	0.655644
0.627007	0.35761	0.398726	0.616548	0.521397	0.373351	0.35736	0.583657	0.475055	0.54512	0.350896	0.656078	0.341355	0.949411	0.42087	0.809245	0.497133	0.918544
0.332579	0.540954	0.520475	0.403593	0.45808	0.540848	0.468168	0.438996	0.49813	0.687825	0.361192	0.484816	0.433782	0.816958	0.501217	0.866953	0.456021	0.897552
0.428238	0.365522	0.435996	0.531748	0.398035	0.394052	0.542295	0.428922	0.390981	0.484828	0.282461	0.751229	0.502015	0.806918	0.418412	0.782752	0.53283	0.96625
0.436106	0.4099	0.565467	0.542505	0.303746	0.456839	0.348449	0.489983	0.383776	0.543297	0.659403	0.881165	0.519561	0.884002	0.320686	0.954451	0.368323	0.898321
0.465686	0.411035	0.514057	0.376853	0.572597	0.338117	0.486325	0.499487	0.499863	0.454901	0.387535	0.738574	0.479939	0.847351	0.44327	0.951739	0.485235	0.957129
0.468784	0.671911	0.455582	0.493619	0.411381	0.428624	0.513889	0.34455	0.507234	0.402336	0.574285	0.612546	0.29107	0.904882	0.45515	0.91054	0.436127	0.940127
0.45126	0.486361	0.488105	0.377765	0.482497	0.520921	0.500629	0.592882	0.355128	0.61914	0.381438	0.910544	0.460778	0.891968	0.236086	0.907705	0.381714	0.906171
0.380541	0.462543	0.442372	0.638997	0.407447	0.410464	0.600131	0.489138	0.348689	0.510948	0.442616	0.501363	0.467016	0.474655	0.478973	0.902749	0.338032	0.914945
0.442037	0.310249	0.453023	0.435263	0.426336	0.379856	0.39727	0.660323	0.384555	0.67198	0.328348	0.745646	0.433255	0.871692	0.376833	0.854012	0.443443	0.369539
0.440916	0.38263	0.525895	0.719763	0.47389	0.359471	0.56268	0.490392	0.514276	0.469681	0.440516	0.959584	0.327009	0.818062	0.594278	0.918706	0.437848	0.882358
0.60408	0.535051	0.584419	0.477569	0.388226	0.297813	0.481747	0.435382	0.281484	0.779331	0.470597	0.912541	0.462679	0.850618	0.54691	0.846045	0.481706	0.897537
0.416131	0.553175	0.452181	0.469624	0.487736	0.375491	0.431547	0.504007	0.466032	0.62139	0.307074	0.724151	0.54399	0.866521	0.441464	0.589753	0.438347	0.968485
0.432679	0.450581	0.48969	0.426516	0.455581	0.579287	0.457807	0.34209	0.480345	0.653933	0.370188	0.401369	0.329632	0.781511	0.363297	0.894176	0.378086	0.922511
0.45733	0.502465	0.673036	0.554502	0.430549	0.422578	0.363808	0.490558	0.451014	0.477354	0.624163	0.734048	0.362803	0.98155	0.372326	0.948	0.354778	0.900237
0.404025	0.72813	0.320658	0.53307	0.328727	0.530544	0.417185	0.597231	0.576988	0.528447	0.482476	0.566126	0.364378	0.73576	0.23675	0.960476	0.397835	0.91408
0.334707	0.478243	0.446915	0.429755	0.361252	0.524572	0.277265	0.51137	0.376721	0.67586	0.541293	0.869967	0.398354	0.971963	0.504109	0.940945	0.355266	0.790096
0.412291	0.565931	0.321695	0.392889	0.454549	0.449637	0.499641	0.549486	0.599816	0.552005	0.401443	0.86451	0.370803	0.95515	0.401533	0.946107	0.354063	0.922099
0.347627	0.575208	0.436803	0.357632	0.294437	0.371812	0.470249	0.623965	0.419787	0.614173	0.561117	0.884858	0.438025	0.862406	0.397429	0.846169	0.439807	0.933064
0.392284	0.486687	0.350935	0.474321	0.304583	0.440169	0.376271	0.525236	0.440618	0.544999	0.417561	0.919078	0.356452	0.86951	0.517228	0.939769	0.388945	0.901036
0.43289	0.610441	0.377016	0.529453	0.358542	0.28455	0.550688	0.591388	0.419306	0.472351	0.466735	0.53992	0.400851	0.63426	0.466696	0.531153	0.560398	0.966027
0.364844	0.4175	0.442494	0.661743	0.358986	0.708366	0.293719	0.534125	0.42925	0.591847	0.347667	0.350087	0.406514	0.952333	0.525432	0.945706	0.485204	0.910472
0.414011	0.466475	0.594511	0.67703	0.449747	0.571758	0.437552	0.472754	0.442719	0.598327	0.40682	0.670137	0.547444	0.755641	0.34774	0.735443	0.197651	0.930303
0.396776	0.621348	0.422787	0.46375	0.536912	0.519197	0.54197	0.535343	0.42164	0.568356	0.390262	0.56514	0.474631	0.961182	0.508713	0.850553	0.37411	0.959835
0.460024	0.613567	0.339258	0.373642	0.409493	0.370161	0.37912	0.614212	0.478856	0.684355	0.229549	0.759866	0.510279	0.826755	0.377278	0.917129	0.567318	0.950467
0.350554	0.387396	0.406343	0.578794	0.399737	0.439707	0.445394	0.572311	0.421278	0.389256	0.428782	0.726575	0.332819	0.885518	0.408433	0.877102	0.541681	0.96691
0.50986	0.566777	0.476376	0.393604	0.291917	0.389287	0.402102	0.482788	0.39846	0.428005	0.553991	0.801554	0.350907	0.943826	0.306195	0.91362	0.444407	0.979013
0.355615	0.480362	0.378938	0.418428	0.499514	0.432859	0.285193	0.470082	0.328132	0.544432	0.434319	0.875214	0.47978	0.875029	0.448835	0.934028	0.417176	0.891511
0.394462	0.400303	0.541758	0.350127	0.486644	0.560511	0.339901	0.505372	0.340496	0.791375	0.431101	0.546804	0.252549	0.57324	0.341286	0.822885	0.461041	0.923531
0.364452	0.46325	0.476681	0.350185	0.422676	0.395975	0.365207	0.722927	0.418306	0.710821	0.581144	0.579205	0.521921	0.951652	0.41816	0.935881	0.456316	0.916759
0.427764	0.501963	0.372717	0.559933	0.396702	0.390557	0.427061	0.532072	0.300084	0.623218	0.466625	0.404754	0.40613	0.480468	0.471348	0.981855	0.407552	0.940451
0.260112	0.470836	0.43639	0.502994	0.375067	0.394214	0.36379	0.749091	0.421501	0.559788	0.52285	0.548941	0.449766	0.90558	0.425182	0.938537	0.466761	0.963527
0.371704	0.552386	0.446235	0.486786	0.389645	0.422723	0.329902	0.652664	0.464948	0.753229	0.396248	0.61315	0.342193	0.679065	0.349194	0.926895	0.379916	0.957232
0.446434	0.468172	0.449484	0.374395	0.443134	0.55961	0.451011	0.390005	0.279833	0.551383	0.442291	0.816018	0.557699	0.802638	0.647935	0.70851	0.533155	0.970962
0.507391	0.658226	0.601106	0.655476	0.325456	0.560214	0.36817	0.552042	0.399351	0.68332	0.4971	0.456583	0.548667	0.809608	0.429862	0.916716	0.502093	0.859824
0.533482	0.668507	0.410278	0.400211	0.411697	0.500121	0.503001	0.655476	0.639786	0.609737	0.345317	0.571177	0.526104	0.941159	0.511239	0.962594	0.547935	0.94738
0.409054	0.688792	0.451122	0.466845	0.427639	0.432332	0.378254	0.610046	0.517792	0.5016	0.402475	0.729165	0.335068	0.894226	0.548124	0.901979	0.29389	0.928393
0.4381	0.311833	0.333016	0.423604	0.327824	0.674879	0.312668	0.60344	0.453328	0.599872	0.4675	0.74663	0.551687	0.882629	0.392935	0.730453	0.364132	0.88863
0.833722	0.560283	0.425743	0.646561	0.444755	0.495402	0.471163	0.65319	0.269611	0.784852	0.46627	0.582622	0.296702	0.958107	0.49714	0.709608	0.602818	0.61441
0.390025	0.377708	0.473289	0.537923	0.388607	0.362663	0.380975	0.581002	0.531317	0.526157	0.484084	0.6001	0.463954	0.881188	0.469722	0.708395	0.497763	0.920944
0.348202	0.456099	0.55871	0.369676	0.390261	0.456087	0.506649	0.500155	0.35299	0.685856	0.4769	0.604241	0.349544	0.865939	0.419734	0.902629	0.239311	0.493812
0.391287	0.690626	0.550894	0.511861	0.323935	0.326342	0.577393	0.522483	0.358959	0.648805	0.35545	0.608374	0.301355	0.946242	0.543263	0.902491	0.34226	0.964655
0.319373	0.532732	0.460499	0.654061	0.437934	0.486401	0.303583	0.439907	0.464448	0.409537	0.473579	0.623132	0.763218	0.861872	0.514847	0.949214	0.610496	0.93873
0.392777	0.413232	0.465487	0.5136	0.485099	0.562297	0.423216	0.478937	0.51961	0.516078	0.487564	0.697102	0.530809	0.790734	0.452841	0.759794	0.436392	0.977895
0.371431	0.724341	0.340397	0.571296	0.447489	0.386021	0.428576	0.615302	0.489133	0.619082	0.361315	0.649179	0.414987	0.707697	0.530505	0.648396	0.509825	0.92576
0.444736	0.506265	0.494178	0.468363	0.47765	0.528039	0.550863	0.738433	0.515084	0.582972	0.261132	0.802491	0.495328	0.926003	0.337858	0.903805	0.348898	0.955406
0.432937	0.451592	0.477504	0.541555	0.30948	0.578639	0.419528	0.484014	0.61175	0.569499	0.345566	0.838077	0.416163	0.687467	0.529613	0.770745	0.351668	0.925871
0.40306	0.546161	0.306691	0.573839	0.559369	0.381829	0.462705	0.381402	0.458632	0.519933	0.385116	0.719974	0.499325	0.894354	0.501129	0.92593	0.420854	0.936985
0.327258	0.464042	0.553782	0.643414	0.472334	0.493254	0.436586	0.376543	0.358028	0.710075	0.501773	0.417971	0.529382	0.864722	0.434659	0.872909	0.320615	0.909857
0.359413	0.69478	0.25903	0.509031	0.418572	0.631478	0.5565	0.561021	0.392054	0.616172	0.357763	0.832147	0.432807	0.955485	0.520832	0.876914	0.394582	0.94549
0.277421	0.415294	0.444241	0.55008	0.375772	0.349062	0.277279	0.643573	0.554776	0.690232	0.411178	0.824267	0.379848	0.877138	0.290066	0.920916	0.25351	0.955462
0.352727	0.46009	0.354794	0.484333	0.467685	0.390629	0.560372	0.706481	0.520318	0.63366	0.430269	0.67253	0.424974	0.978228	0.508236	0.67156	0.396754	0.928892
0.404173	0.417539	0.437352	0.576094	0.363236	0.391725	0.386848	0.369636	0.441791	0.734622	0.371467	0.581239	0.747339	0.803902	0.454257	0.96892	0.238048	0.925402
0.281017	0.468704	0.591768	0.414243	0.368752	0.466236	0.365704	0.587107	0.295053	0.419938	0.539393	0.573513	0.591174	0.819651	0.525924	0.89622	0.562602	0.901941
0.425065	0.458909	0.361911	0.590908	0.439752	0.554216	0.438768	0.534667	0.369019	0.508194	0.602163	0.846087	0.526261	0.706115	0.28794	0.931067	0.519073	0.959964
0.444875	0.624804	0.546327	0.445591	0.318178	0.46499	0.449792	0.593066	0.355305	0.765498	0.389849	0.843567	0.409379	0.905311	0.463661	0.929023	0.439265	0.940851
0.476431	0.607036	0.465542	0.343212	0.269421	0.545829	0.541033	0.413207	0.486025	0.53963	0.563981	0.785594	0.423401	0.793305	0.263745	0.927085	0.414736	0.96066
0.405423	0.532769	0.596078	0.388577	0.464815	0.439607	0.311249	0.59759	0.604343	0.642661	0.539104	0.459787	0.49505	0.884721	0.63643	0.862246	0.342722	0.918231
0.38125	0.506269	0.370062	0.38712	0.381745	0.504928	0.393382	0.554924	0.456778	0.796768	0.326771	0.907365	0.688792	0.760108	0.345073	0.933972	0.607966	0.845931
0.479597	0.456706	0.551582	0.4463	0.437942	0.354162	0.597199	0.346569	0.377124	0.698574	0.468829	0.807794	0.265481	0.956405	0.414604	0.979256	0.616578	0.886008
0.339736	0.512049	0.419895	0.392095	0.388739	0.496343	0.534227	0.570435	0.676249	0.676991	0.526665	0.709383	0.449362	0.601219	0.364816	0.936875	0.29191	0.928275
0.455725	0.333389	0.34253	0.594779	0.347449	0.542779	0.477345	0.650053	0.387968	0.733287	0.286591	0.855643	0.474468	0.91356	0.444824	0.937933	0.43013	0.930258
0.545203	0.595329	0.475899	0.499868	0.415399	0.535915	0.536765	0.31805	0.445481	0.663301	0.394022	0.720602	0.484352	0.792392	0.596507	0.922673	0.505365	0.965597
0.425276	0.502697	0.642873	0.487041	0.33146	0.501842	0.527091	0.54292	0.435838	0.703542	0.420296	0.827799	0.453199	0.61986	0.421329	0.756557	0.381894	0.585117
0.359214	0.299629	0.3898	0.513114	0.48005	0.559994	0.369208	0.496323	0.60617	0.596774	0.368491	0.812688	0.307804	0.386254	0.436053	0.853064	0.537817	0.963612
0.380273	0.498948	0.448756	0.305872	0.364543	0.44151	0.295759	0.604658	0.453318	0.533152	0.33912	0.675101	0.512126	0.348443	0.509839	0.969251	0.626216	0.812792
0.453988	0.493676	0.46046	0.394304	0.554845	0.307684	0.277858	0.425604	0.324637	0.499299	0.460334	0.751972	0.451972	0.652605	0.543307	0.841477	0.317132	0.959173
0.376575	0.66585	0.361834	0.599703	0.301525	0.470418	0.507711	0.6052	0.36486	0.794402	0.569111	0.777922	0.471793	0.858121	0.488508	0.893629	0.284208	0.959423
0.327933	0.549697	0.35343	0.584148	0.420828	0.496914	0.507993	0.695138	0.397198	0.503482	0.543461	0.612226	0.545785	0.900624	0.29838	0.738518	0.677056	0.903144
0.316817	0.536467	0.353942	0.45555	0.319423	0.53745	0.403427	0.541468	0.388438	0.758805	0.5692	0.584533	0.567848	0.857532	0.343883	0.658578	0.501846	0.881129
0.432812	0.480867	0.555308	0.495981	0.482645	0.488644	0.407771	0.695442	0.375343	0.580956	0.317642	0.841796	0.422305	0.576253	0.449728	0.932208	0.422574	0.946509
0.373769	0.527229	0.494055	0.444743	0.370358	0.570706	0.343353	0.541715	0.476927	0.429237	0.332465	0.551734	0.412974	0.783192	0.371292	0.932649	0.255158	0.858882
0.449734	0.472127	0.455141	0.593771	0.493957	0.486871	0.432784	0.559084	0.510784	0.780022	0.26381	0.838221	0.390181	0.951313	0.569637	0.720867	0.483707	0.935501
0.406073	0.451007	0.488306	0.61338	0.385249	0.335722	0.399418	0.56794	0.525757	0.702788	0.508082	0.448444	0.375847	0.733521	0.346773	0.826921	0.511332	0.901252
0.461282	0.539186	0.41157	0.389242	0.374082	0.342212	0.52643	0.504397	0.613054	0.694729	0.322471	0.609648	0.366967	0.73251	0.427949	0.858671	0.454744	0.946307
0.341977	0.612769	0.497569	0.45851	0.69674	0.319363	0.290441	0.560501	0.4666	0.560362	0.605785	0.445144	0.390687	0.915694	0.68329	0.849589	0.428082	0.86746
0.38522	0.505804	0.531374	0.429595	0.516207	0.439879	0.610586	0.451475	0.492464	0.470797	0.471896	0.636936	0.383419	0.609853	0.469216	0.766867	0.382275	0.893584
0.391735	0.640684	0.426672	0.534637	0.569343	0.457258	0.344567	0.33828	0.63932	0.720186	0.548635	0.536078	0.519907	0.793763	0.533882	0.921752	0.526419	0.924185
0.352883	0.459818	0.410792	0.371409	0.527863	0.330483	0.455442	0.599392	0.468494	0.588625	0.584007	0.744971	0.536492	0.9096	0.323586	0.868823	0.307306	0.923019
0.313795	0.614722	0.47616	0.352397	0.249003	0.511124	0.510783	0.429576	0.489688	0.585987	0.418941	0.838788	0.590815	0.748533	0.393032	0.902373	0.500514	0.369877
0.463571	0.389646	0.304023	0.422222	0.350702	0.30786	0.50472	0.590358	0.351308	0.640958	0.428046	0.827762	0.359631	0.6823	0.445608	0.837603	0.361233	0.976784
0.501641	0.45643	0.434414	0.400891	0.49207	0.510229	0.519932	0.446948	0.544415	0.782873	0.482145	0.78934	0.509279	0.955026	0.533239	0.899583	0.510193	0.421827
0.36011	0.497304	0.577619	0.254392	0.294287	0.34133	0.430331	0.391283	0.32361	0.319656	0.576433	0.549843	0.535542	0.88153	0.469089	0.863534	0.512761	0.900813
0.919866	0.49077	0.400214	0.439602	0.328716	0.488489	0.329739	0.501567	0.330546	0.479011	0.547895	0.751286	0.525651	0.898971	0.4116	0.51829	0.372542	0.865142
0.487174	0.552947	0.377052	0.413039	0.380529	0.463117	0.332159	0.436346	0.474935	0.755151	0.458679	0.869713	0.504269	0.921369	0.361646	0.945801	0.486403	0.844541
0.378062	0.404764	0.32237	0.589712	0.327449	0.455999	0.58176	0.333106	0.586024	0.45054	0.343601	0.626121	0.614896	0.95197	0.367039	0.879362	0.411353	0.946303
0.774715	0.44508	0.38265	0.392873	0.442189	0.484179	0.449192	0.726766	0.386961	0.638145	0.685591	0.680048	0.430577	0.946321	0.489735	0.957638	0.428074	0.885738
0.310453	0.678539	0.431428	0.490707	0.294972	0.452485	0.351543	0.474878	0.477868	0.556246	0.441823	0.676428	0.347375	0.722621	0.475863	0.939699	0.397476	0.89686
0.434287	0.548625	0.505733	0.591487	0.316292	0.422972	0.480638	0.406026	0.361341	0.571172	0.427883	0.794928	0.513839	0.836232	0.315418	0.951194	0.537662	0.927604
0.38048	0.600662	0.397053	0.516388	0.575602	0.417737	0.322542	0.51314	0.388179	0.493171	0.642854	0.615406	0.505644	0.953581	0.415478	0.642019	0.567024	0.965408
0.325772	0.393759	0.359293	0.327116	0.328398	0.339657	0.348561	0.46052	0.403651	0.604932	0.515017	0.560475	0.338644	0.516673	0.670432	0.874159	0.472617	0.973038
0.422956	0.414943	0.429772	0.404224	0.440801	0.411472	0.559338	0.452835	0.561242	0.403812	0.466319	0.793344	0.436083	0.94124	0.458039	0.858279	0.448395	0.963792
0.441129	0.380134	0.378031	0.401597	0.431955	0.377875	0.438422	0.613711	0.449212	0.706293	0.400209	0.905724	0.299999	0.851375	0.516099	0.879684	0.496019	0.930984
0.364201	0.337256	0.376347	0.478114	0.37829	0.396021	0.284153	0.668767	0.491641	0.624227	0.373641	0.793833	0.36803	0.730409	0.374532	0.823767	0.322289	0.369733
0.229165	0.471384	0.412277	0.444785	0.528976	0.34415	0.454183	0.584844	0.485025	0.644902	0.361629	0.701152	0.336197	0.686543	0.356429	0.89418	0.377344	0.964013
0.31514	0.438611	0.517038	0.558534	0.376246	0.443484	0.464623	0.403705	0.475276	0.892742	0.378733	0.88097	0.336068	0.892845	0.316115	0.933162	0.489628	0.914055
0.41779	0.566857	0.401353	0.562299	0.256435	0.580113	0.323385	0.531696	0.457819	0.82731	0.475967	0.467014	0.43901	0.806469	0.342732	0.878172	0.615666	0.902805
0.493547	0.506947	0.533526	0.624768	0.449765	0.45618	0.275354	0.373408	0.438371	0.576914	0.347096	0.563695	0.429104	0.955847	0.365259	0.973558	0.331738	0.590626
0.467788	0.580238	0.54064	0.585912	0.433969	0.273968	0.373098	0.405863	0.471411	0.631735	0.265696	0.866714	0.436948	0.759521	0.458638	0.8806	0.55092	0.952774
0.450179	0.651151	0.438565	0.567527	0.361731	0.396492	0.398966	0.790492	0.387407	0.359311	0.481272	0.394557	0.272307	0.915414	0.472216	0.929783	0.394734	0.933428
0.427359	0.616223	0.384124	0.4227	0.358551	0.316762	0.350923	0.722525	0.402594	0.618636	0.44288	0.798975	0.34255	0.90288	0.561357	0.962436	0.543862	0.929605
0.450763	0.438354	0.390619	0.44762	0.376954	0.363767	0.289816	0.732299	0.302853	0.738424	0.456877	0.795151	0.443196	0.42119	0.525684	0.870121	0.463074	0.936764
0.268035	0.419738	0.375467	0.540722	0.483723	0.386983	0.322995	0.584761	0.346593	0.565251	0.297159	0.712528	0.366264	0.972196	0.253671	0.963052	0.458967	0.845134
0.450476	0.517294	0.431226	0.50637	0.493431	0.325762	0.46847	0.624359	0.375205	0.383065	0.428026	0.857016	0.45386	0.642247	0.503086	0.92524	0.416326	0.927752
0.327927	0.412917	0.385425	0.397192	0.291582	0.531032	0.363456	0.563771	0.438435	0.859102	0.252506	0.784293	0.653082	0.879083	0.379682	0.869722	0.426762	0.918923
0.339276	0.549722	0.528566	0.56986	0.268205	0.295179	0.357511	0.580902	0.273975	0.582883	0.320249	0.857128	0.607778	0.821881	0.300883	0.967936	0.367496	0.954791
0.389406	0.440829	0.570458	0.394695	0.434253	0.334502	0.329724	0.65093	0.473244	0.818823	0.495386	0.682365	0.526694	0.754083	0.338871	0.691101	0.475115	0.936734
0.360077	0.579032	0.568114	0.475115	0.535116	0.374288	0.420193	0.554283	0.397433	0.667115	0.268455	0.783201	0.484227	0.731403	0.430645	0.936196	0.445067	0.844403
0.47345	0.489134	0.499473	0.434472	0.513513	0.532535	0.355163	0.636674	0.407631	0.573742	0.393618	0.88739	0.442471	0.622718	0.471334	0.709561	0.297215	0.92378
0.380091	0.434552	0.491621	0.564177	0.276721	0.497472	0.516659	0.750172	0.582017	0.615399	0.570816	0.581236	0.330238	0.515341	0.372426	0.92288	0.314	0.886943
0.307061	0.551628	0.495109	0.399993	0.403654	0.411169	0.414352	0.424344	0.276937	0.398716	0.366295	0.323523	0.390971	0.813643	0.347802	0.896787	0.585613	0.967582
0.398692	0.481175	0.407786	0.296062	0.484742	0.46607	0.32388	0.736043	0.447791	0.808882	0.439531	0.775461	0.533619	0.932664	0.461025	0.84145	0.516861	0.97094
0.449946	0.4472	0.418742	0.542239	0.382197	0.609916	0.356731	0.631182	0.500456	0.604007	0.529188	0.627284	0.333968	0.844212	0.522189	0.927394	0.472027	0.952738
0.307328	0.55535	0.389695	0.383099	0.321614	0.577448	0.445882	0.463801	0.585913	0.486117	0.413417	0.789866	0.451808	0.959695	0.46015	0.971892	0.498894	0.932713
0.504686	0.453606	0.456999	0.411865	0.538233	0.38201	0.397132	0.565565	0.548446	0.824846	0.392424	0.507331	0.549161	0.923513	0.35201	0.943265	0.32043	0.915055
0.390894	0.367531	0.433085	0.41684	0.497156	0.383818	0.527919	0.654075	0.593562	0.715332	0.452017	0.713566	0.373402	0.663472	0.465579	0.95106	0.40975	0.963558
0.52387	0.467081	0.357398	0.424714	0.333222	0.374487	0.493378	0.64673	0.500402	0.386934	0.271689	0.518933	0.381091	0.637295	0.382896	0.970105	0.429567	0.940545
0.589354	0.441304	0.429306	0.588482	0.501671	0.425197	0.396834	0.291332	0.462344	0.533237	0.389065	0.497513	0.361787	0.900848	0.325385	0.834815	0.453816	0.965289
0.403774	0.499867	0.56032	0.492327	0.299912	0.637143	0.525484	0.451076	0.3935	0.718983	0.417576	0.784056	0.545528	0.948396	0.299362	0.960777	0.418243	0.91387
0.302645	0.403826	0.348052	0.664069	0.420484	0.44444	0.299221	0.652057	0.361131	0.484671	0.487423	0.860033	0.343226	0.876746	0.461861	0.916211	0.231542	0.916007
0.392192	0.595437	0.385927	0.483563	0.455676	0.539091	0.290264	0.534851	0.440426	0.475755	0.397094	0.53294	0.352639	0.850486	0.52636	0.89678	0.530885	0.951196
0.285908	0.450038	0.48447	0.334662	0.299173	0.410682	0.31665	0.662025	0.502546	0.440772	0.426475	0.87407	0.599245	0.920302	0.380643	0.484995	0.390484	0.958475
0.46211	0.480233	0.471476	0.597328	0.335426	0.530957	0.522052	0.571133	0.64111	0.535058	0.468664	0.714086	0.39375	0.773194	0.393178	0.866588	0.347216	0.893938
0.589756	0.509564	0.630075	0.365803	0.360174	0.341164	0.611927	0.63323	0.458975	0.449144	0.316836	0.806488	0.307909	0.90332	0.447589	0.973513	0.481908	0.935394
0.375977	0.507709	0.513855	0.411088	0.503928	0.448732	0.498159	0.615874	0.388221	0.45798	0.394667	0.551255	0.301538	0.639234	0.406522	0.944961	0.458279	0.969525
0.427416	0.444006	0.579739	0.503548	0.335308	0.428849	0.398088	0.645278	0.47694	0.538726	0.551761	0.56705	0.409896	0.962389	0.326456	0.611504	0.507525	0.964861
0.288275	0.412974	0.517463	0.553976	0.464234	0.524556	0.411676	0.569983	0.411595	0.321298	0.574221	0.426243	0.305714	0.919673	0.478623	0.916969	0.601315	0.896221
0.314894	0.561666	0.363951	0.516628	0.48677	0.402911	0.455755	0.691438	0.397177	0.589567	0.434191	0.631187	0.514186	0.887509	0.621157	0.878434	0.461039	0.907094
0.238275	0.451996	0.487515	0.489088	0.468206	0.556178	0.419191	0.573753	0.450531	0.544573	0.5207	0.517546	0.416179	0.434284	0.35746	0.890375	0.548036	0.932662
0.412739	0.614451	0.493241	0.47089	0.354021	0.488066	0.438135	0.380818	0.350538	0.581962	0.388034	0.553742	0.643914	0.883112	0.389059	0.443145	0.388804	0.975583
0.357831	0.339959	0.400868	0.456904	0.4601	0.536467	0.480994	0.51522	0.554971	0.733881	0.401801	0.462792	0.410614	0.781585	0.276168	0.842031	0.367336	0.850709
0.49816	0.744634	0.49848	0.59078	0.383752	0.309496	0.457092	0.470785	0.610302	0.39046	0.576598	0.470769	0.563352	0.674208	0.514816	0.893911	0.421016	0.95359
0.384003	0.47753	0.526542	0.583595	0.403008	0.366951	0.313541	0.591225	0.456017	0.554601	0.331272	0.641039	0.493629	0.648971	0.419616	0.909472	0.532362	0.881324
0.318215	0.448436	0.279912	0.384354	0.301284	0.372712	0.489892	0.632623	0.554965	0.50164	0.41763	0.635503	0.412378	0.935736	0.402432	0.97412	0.50371	0.966407
0.354273	0.383588	0.465152	0.554501	0.440245	0.394404	0.451471	0.591685	0.475095	0.487497	0.626878	0.532542	0.470883	0.54684	0.524884	0.911042	0.425577	0.946183
0.448426	0.557877	0.539699	0.37762	0.293521	0.363224	0.347787	0.678922	0.469801	0.531374	0.300915	0.724583	0.398921	0.952767	0.514326	0.520428	0.319529	0.958591
0.427028	0.415356	0.537807	0.39074	0.448196	0.309456	0.536128	0.40947	0.587952	0.730261	0.41549	0.690642	0.418932	0.842085	0.450621	0.974168	0.348268	0.970448
0.431453	0.527138	0.316242	0.460832	0.364227	0.478552	0.324375	0.566768	0.331013	0.580709	0.371244	0.833841	0.416344	0.931338	0.416682	0.935429	0.395562	0.950567
0.40095	0.504896	0.41465	0.523494	0.504008	0.336483	0.436876	0.534462	0.348979	0.410555	0.585864	0.624658	0.453987	0.688227	0.432422	0.939015	0.435052	0.903589
0.39567	0.580291	0.53381	0.447136	0.368525	0.461565	0.383011	0.54005	0.504947	0.445038	0.456429	0.481959	0.538276	0.421835	0.39197	0.961251	0.518295	0.98327
0.472492	0.365777	0.338105	0.387723	0.39452	0.466706	0.395128	0.405029	0.334294	0.614978	0.397869	0.737408	0.499979	0.885062	0.471238	0.880448	0.313024	0.898228
0.397834	0.431549	0.498913	0.500429	0.505856	0.818255	0.387898	0.561722	0.497194	0.645557	0.521783	0.784196	0.574314	0.921967	0.43125	0.926348	0.448071	0.911113
0.315004	0.580028	0.400963	0.38642	0.493476	0.713909	0.347505	0.436185	0.564739	0.635919	0.418005	0.443197	0.644216	0.9591	0.479603	0.965448	0.39385	0.950179
0.483993	0.559509	0.44545	0.385641	0.506555	0.424983	0.551107	0.614847	0.459865	0.528853	0.37609	0.507305	0.516158	0.541472	0.527895	0.883284	0.431163	0.924822
0.511718	0.847834	0.365628	0.378689	0.386514	0.500912	0.398791	0.487386	0.476565	0.726673	0.327419	0.40858	0.329705	0.874721	0.481517	0.936066	0.551094	0.979183
0.432168	0.478518	0.480741	0.489702	0.382028	0.497465	0.435135	0.59949	0.49017	0.895608	0.349501	0.903451	0.527756	0.803571	0.464427	0.961082	0.493659	0.912658
0.305586	0.570404	0.644376	0.681621	0.317087	0.377631	0.307796	0.630151	0.432241	0.654746	0.422933	0.651142	0.351581	0.838554	0.432786	0.947722	0.402958	0.93613
0.43172	0.596857	0.512954	0.549686	0.405436	0.468924	0.604587	0.549129	0.512583	0.569937	0.268125	0.678718	0.39574	0.796643	0.456531	0.91073	0.347945	0.914058
0.443514	0.715471	0.324103	0.802001	0.369732	0.446111	0.564361	0.360509	0.380644	0.578582	0.460127	0.864009	0.335299	0.910906	0.417724	0.886009	0.575593	0.946058
0.432318	0.484673	0.368712	0.355396	0.427533	0.455778	0.496763	0.565317	0.32189	0.393966	0.591266	0.789149	0.379074	0.822677	0.386808	0.755088	0.379038	0.915747
0.351568	0.504037	0.39161	0.464162	0.36837	0.435534	0.317305	0.516528	0.510476	0.420983	0.343757	0.624351	0.284429	0.521978	0.387498	0.966129	0.390315	0.936093
0.489498	0.526954	0.429882	0.459829	0.346395	0.461842	0.509571	0.592951	0.391783	0.596206	0.414125	0.889915	0.319492	0.669413	0.331082	0.942991	0.31053	0.865511
0.423447	0.46641	0.519542	0.45749	0.29643	0.479047	0.551861	0.621568	0.421798	0.361361	0.395156	0.793413	0.430682	0.922783	0.329608	0.891989	0.364047	0.914331
0.525198	0.381082	0.410618	0.370588	0.386247	0.295434	0.323731	0.663484	0.442937	0.537077	0.520225	0.751908	0.489413	0.440274	0.434784	0.945176	0.451804	0.953223
0.472068	0.447956	0.445252	0.342638	0.499638	0.419663	0.419271	0.389317	0.41845	0.666631	0.54947	0.929563	0.442901	0.969224	0.491512	0.918926	0.48071	0.957718
0.430529	0.450264	0.479519	0.387825	0.450755	0.435405	0.284218	0.456538	0.509548	0.550718	0.401695	0.639561	0.296862	0.701831	0.465862	0.938691	0.381565	0.917674
0.477297	0.656679	0.316371	0.420379	0.493457	0.400103	0.486249	0.598915	0.577539	0.55746	0.365931	0.656972	0.603147	0.789951	0.489808	0.846456	0.507535	0.945953
0.391483	0.476936	0.466058	0.527299	0.398749	0.383692	0.329047	0.439958	0.611786	0.589081	0.477056	0.608422	0.497682	0.748279	0.273578	0.886607	0.55153	0.886756
0.475163	0.421008	0.474613	0.475137	0.372894	0.409907	0.323327	0.58387	0.48561	0.448099	0.481627	0.859365	0.39101	0.697081	0.526129	0.865519	0.310701	0.906616
0.478406	0.466579	0.633714	0.446384	0.521839	0.339052	0.546215	0.354588	0.312563	0.64009	0.496947	0.895578	0.42722	0.515855	0.391276	0.841008	0.46135	0.936141
0.456116	0.603173	0.366498	0.463691	0.539628	0.349413	0.494004	0.576556	0.521127	0.582098	0.35361	0.700834	0.448696	0.972377	0.474038	0.969531	0.431051	0.852978
0.360536	0.538355	0.516558	0.566512	0.283707	0.413469	0.332057	0.818535	0.494601	0.550173	0.543346	0.829895	0.517978	0.889341	0.555234	0.944518	0.380906	0.930932
0.359731	0.580001	0.50874	0.495246	0.462892	0.521139	0.554838	0.578112	0.420751	0.778333	0.30922	0.918598	0.377474	0.942596	0.452598	0.95353	0.556267	0.95341
0.483987	0.490639	0.538754	0.582871	0.27272	0.378156	0.558152	0.481472	0.364762	0.475759	0.543985	0.619523	0.423623	0.755752	0.29191	0.79624	0.447048	0.978382
0.40713	0.479793	0.565976	0.445488	0.420674	0.403245	0.580446	0.639601	0.552437	0.45002	0.582205	0.474146	0.522824	0.961041	0.414408	0.548953	0.41658	0.961749
0.416	0.407893	0.530922	0.434671	0.614076	0.446293	0.434054	0.625641	0.521468	0.316207	0.398946	0.708805	0.535548	0.889162	0.459349	0.902595	0.4113	0.97329
0.369726	0.645451	0.485479	0.31596	0.324268	0.320292	0.313512	0.472811	0.365747	0.32964	0.40167	0.716195	0.596438	0.792192	0.471363	0.930846	0.443049	0.965615
0.338067	0.534683	0.404543	0.512447	0.594954	0.430293	0.346732	0.526457	0.474057	0.49927	0.406604	0.571842	0.311385	0.964042	0.371996	0.907784	0.360279	0.958411
0.381803	0.509315	0.525767	0.65462	0.490763	0.57213	0.429416	0.336879	0.425366	0.580811	0.54831	0.48549	0.466276	0.880305	0.4219	0.906087	0.33801	0.979269
0.360003	0.623783	0.38021	0.385648	0.326487	0.30837	0.329649	0.323208	0.469135	0.511946	0.394208	0.825474	0.338187	0.680949	0.449349	0.94432	0.503851	0.953743
0.445658	0.534944	0.516106	0.403614	0.414931	0.528662	0.346486	0.515555	0.537905	0.562379	0.388005	0.83422	0.279536	0.955527	0.36144	0.973066	0.33193	0.97127
0.407873	0.60383	0.370853	0.282865	0.262547	0.372956	0.535262	0.483008	0.331537	0.540262	0.491629	0.437567	0.282611	0.930731	0.505054	0.931281	0.307949	0.927331
0.444021	0.59023	0.512414	0.582597	0.265426	0.408335	0.390571	0.461418	0.306405	0.435708	0.352963	0.687018	0.387086	0.803526	0.379789	0.911233	0.405342	0.942855
0.397392	0.553128	0.450192	0.5829	0.423422	0.597454	0.339694	0.547918	0.529038	0.39839	0.602202	0.848775	0.449817	0.884201	0.461366	0.538547	0.452499	0.842936
0.877594	0.513864	0.336519	0.469952	0.386424	0.451146	0.293839	0.371256	0.409258	0.540564	0.555847	0.428354	0.367981	0.720511	0.411705	0.808874	0.333914	0.88453
0.449557	0.66099	0.561793	0.54506	0.403875	0.509923	0.413714	0.683289	0.634037	0.343671	0.584786	0.645417	0.586936	0.947298	0.386168	0.926433	0.503037	0.964872
0.345529	0.590873	0.407893	0.469536	0.41194	0.470874	0.318105	0.451249	0.303697	0.828478	0.484192	0.772523	0.389347	0.916002	0.314057	0.793236	0.42214	0.682529
0.319075	0.563301	0.430376	0.595221	0.449504	0.557477	0.445496	0.614002	0.376947	0.467513	0.480698	0.478402	0.533706	0.925315	0.50282	0.931508	0.564223	0.868396
0.395689	0.392962	0.505942	0.429367	0.496743	0.60925	0.394183	0.573862	0.482039	0.481107	0.411367	0.799376	0.356499	0.914898	0.337427	0.733824	0.451689	0.953589
0.341961	0.599813	0.396958	0.515877	0.46032	0.426392	0.549598	0.415106	0.342779	0.613253	0.567924	0.775065	0.410015	0.905763	0.505782	0.928259	0.36543	0.88993
0.307118	0.334114	0.589223	0.317209	0.352429	0.5618	0.514707	0.70235	0.43695	0.624221	0.390097	0.799241	0.411485	0.958575	0.501033	0.957258	0.368547	0.911499
0.433798	0.444502	0.49954	0.638053	0.590922	0.354273	0.459107	0.520639	0.255243	0.492505	0.374729	0.68911	0.449107	0.940718	0.287452	0.850751	0.452389	0.891574
0.319815	0.388432	0.566834	0.544192	0.270417	0.605009	0.500654	0.544585	0.370569	0.640699	0.481409	0.799751	0.34258	0.891679	0.452374	0.758115	0.304908	0.541627
0.407568	0.380295	0.479234	0.4694	0.374609	0.393206	0.457554	0.647213	0.385504	0.65488	0.574564	0.939324	0.528449	0.901361	0.417659	0.703133	0.449962	0.976959
0.350858	0.400848	0.345574	0.495483	0.398424	0.404881	0.386537	0.431796	0.39642	0.537412	0.516629	0.756399	0.470383	0.696294	0.40127	0.525108	0.44056	0.909395
0.522673	0.41941	0.516312	0.524943	0.466149	0.340053	0.574908	0.566154	0.488953	0.536336	0.433201	0.760724	0.474604	0.880139	0.414805	0.912688	0.486453	0.935861
0.416072	0.474179	0.641901	0.540735	0.561412	0.462826	0.414282	0.492354	0.395213	0.54283	0.349841	0.943748	0.443092	0.734349	0.541739	0.905452	0.293737	0.96089
0.470878	0.371173	0.510819	0.593992	0.426033	0.475107	0.273093	0.380509	0.505806	0.57102	0.367452	0.855035	0.54496	0.886111	0.535848	0.89143	0.434783	0.866702
0.414696	0.486056	0.418308	0.6309	0.499715	0.351963	0.531333	0.689865	0.415108	0.499916	0.374551	0.504458	0.475926	0.898093	0.44936	0.937205	0.430462	0.93392
0.471243	0.509203	0.378438	0.595012	0.423302	0.530892	0.602912	0.48354	0.389368	0.602025	0.421442	0.689521	0.385326	0.936726	0.345786	0.884678	0.577408	0.900797
0.603461	0.381386	0.369644	0.556796	0.460614	0.656584	0.326137	0.696711	0.593205	0.589671	0.497461	0.937097	0.49335	0.513318	0.330425	0.717113	0.4452	0.96041
0.435283	0.400892	0.414129	0.588158	0.398585	0.423499	0.506896	0.455969	0.60544	0.459896	0.572234	0.826628	0.524762	0.917216	0.322396	0.943805	0.428413	0.930084
0.325535	0.435674	0.536744	0.487694	0.492697	0.41427	0.483187	0.5372	0.351967	0.294915	0.489534	0.903806	0.33944	0.580276	0.430139	0.84975	0.395761	0.914682
0.350345	0.50059	0.561564	0.360664	0.430664	0.379829	0.310473	0.430541	0.520093	0.364073	0.330163	0.66234	0.326481	0.947954	0.452472	0.865944	0.413878	0.97533
0.396654	0.526195	0.52025	0.428197	0.519637	0.536191	0.457121	0.367478	0.555472	0.42593	0.718675	0.499433	0.290591	0.925114	0.481738	0.718805	0.528407	0.940164
0.274732	0.507639	0.474473	0.448194	0.435213	0.39376	0.283415	0.413393	0.538536	0.398004	0.318734	0.64759	0.477983	0.853846	0.39366	0.958677	0.349036	0.897461
0.257368	0.562376	0.315357	0.412035	0.333337	0.393223	0.414589	0.556685	0.395207	0.466809	0.467704	0.679082	0.314864	0.831352	0.307578	0.831706	0.350437	0.933818
0.380405	0.478162	0.374318	0.358198	0.406381	0.392887	0.338069	0.639916	0.447035	0.625821	0.360203	0.679982	0.636517	0.910638	0.394025	0.917524	0.425913	0.932391
0.299353	0.461274	0.449898	0.623823	0.360919	0.467194	0.321308	0.667254	0.504929	0.448702	0.474255	0.877607	0.469146	0.888345	0.331241	0.935782	0.303547	0.944696
0.486654	0.63253	0.353456	0.491624	0.341365	0.426965	0.355808	0.476249	0.538357	0.606898	0.420312	0.90523	0.304528	0.707204	0.486211	0.72791	0.406545	0.967319
0.487235	0.691737	0.441469	0.510771	0.285525	0.359034	0.490084	0.351406	0.309757	0.355089	0.499806	0.343028	0.423877	0.501223	0.434436	0.556158	0.491788	0.838574
0.535594	0.349655	0.487787	0.532262	0.432337	0.516161	0.405713	0.356236	0.3346	0.554589	0.453845	0.688354	0.282576	0.912721	0.325885	0.958387	0.320599	0.950871
0.500097	0.362267	0.403536	0.58276	0.310527	0.271946	0.28792	0.652278	0.609167	0.487991	0.379387	0.613008	0.516762	0.863701	0.409187	0.522536	0.370406	0.970637
0.414611	0.399434	0.38983	0.519916	0.451796	0.478762	0.436789	0.638052	0.351562	0.47698	0.400244	0.784454	0.539332	0.799624	0.392237	0.874852	0.293143	0.953701
0.36673	0.574245	0.509438	0.512855	0.437465	0.485756	0.366688	0.644573	0.530953	0.719377	0.504075	0.668626	0.551895	0.731552	0.48098	0.955894	0.442618	0.929321
0.426663	0.32639	0.509286	0.551348	0.389891	0.324002	0.435411	0.608015	0.547919	0.545201	0.404931	0.777961	0.416009	0.64815	0.383617	0.536648	0.348627	0.937769
0.460776	0.649808	0.449459	0.271677	0.391174	0.314486	0.410943	0.66157	0.516098	0.420335	0.380962	0.975737	0.399641	0.541848	0.446171	0.977051	0.465867	0.96636
0.35133	0.575897	0.291323	0.491946	0.428898	0.484086	0.38391	0.382474	0.566088	0.568624	0.356674	0.563333	0.467451	0.807843	0.402509	0.715738	0.351792	0.974048
0.462131	0.583667	0.405704	0.377605	0.430393	0.436702	0.503216	0.536909	0.34691	0.610302	0.359292	0.814254	0.586692	0.864427	0.46911	0.968629	0.391505	0.952289
0.342176	0.420924	0.429237	0.402248	0.516641	0.464499	0.614204	0.547801	0.53747	0.631544	0.603946	0.490151	0.30329	0.703876	0.406717	0.794425	0.518721	0.97644
0.49093	0.311845	0.593853	0.592583	0.336023	0.398863	0.554115	0.40778	0.479245	0.864253	0.376663	0.723407	0.432719	0.92016	0.402611	0.916513	0.564851	0.970275
0.354265	0.402841	0.440582	0.358654	0.397198	0.459998	0.562541	0.657941	0.353689	0.601321	0.40513	0.767776	0.469645	0.964937	0.340143	0.926579	0.591585	0.856693
0.340357	0.385236	0.346591	0.515108	0.423898	0.347339	0.591943	0.332523	0.344939	0.586641	0.400456	0.786511	0.501833	0.740156	0.282462	0.919042	0.379999	0.945795
0.497515	0.611395	0.483828	0.394059	0.326549	0.527034	0.47889	0.354376	0.358545	0.566192	0.499406	0.558267	0.524624	0.881007	0.407745	0.919656	0.331428	0.945205
0.482747	0.344829	0.407323	0.481116	0.483096	0.3336	0.292107	0.444573	0.622303	0.671222	0.36233	0.487117	0.259931	0.720408	0.435145	0.929978	0.533869	0.935819
0.380644	0.862422	0.362936	0.756114	0.401922	0.298673	0.353214	0.588454	0.286535	0.567054	0.41771	0.635094	0.4052	0.909091	0.557496	0.948497	0.569108	0.884142
0.346296	0.54859	0.424123	0.534997	0.402938	0.377883	0.266953	0.607827	0.432328	0.660433	0.473659	0.851678	0.436827	0.862081	0.399865	0.934419	0.297129	0.848476
0.583245	0.495093	0.566903	0.587631	0.30791	0.47435	0.293469	0.404904	0.306621	0.67767	0.398047	0.736081	0.406522	0.844648	0.480589	0.933893	0.52297	0.937953
0.327824	0.558985	0.346803	0.585713	0.369948	0.545795	0.311782	0.557956	0.60772	0.667926	0.38231	0.788923	0.500271	0.392247	0.42375	0.580005	0.448501	0.971743
0.440513	0.435463	0.543516	0.59794	0.368228	0.332558	0.525163	0.514628	0.455268	0.729721	0.324222	0.467985	0.483963	0.839206	0.5169	0.945072	0.442311	0.851505
0.335008	0.485314	0.416029	0.446386	0.37108	0.40717	0.377532	0.538055	0.407176	0.573792	0.400463	0.903802	0.435973	0.946466	0.424783	0.929125	0.326591	0.727069
0.323625	0.571668	0.364527	0.579599	0.380268	0.390118	0.383027	0.612097	0.41995	0.605678	0.538266	0.730439	0.403626	0.937484	0.379999	0.632397	0.584493	0.942692
0.415871	0.546192	0.442999	0.411283	0.479323	0.384626	0.512611	0.591444	0.411124	0.528312	0.5021	0.577254	0.591213	0.733078	0.476405	0.905134	0.452506	0.967333
0.330163	0.459008	0.31967	0.371929	0.279886	0.552752	0.461956	0.477966	0.443751	0.457214	0.320468	0.580338	0.468922	0.843322	0.543684	0.895276	0.48918	0.952451
0.422349	0.627045	0.534919	0.578904	0.343087	0.435835	0.526662	0.513568	0.584143	0.457566	0.357262	0.923496	0.428086	0.925509	0.441328	0.945332	0.469349	0.983701
0.423222	0.518913	0.426755	0.67557	0.342487	0.371556	0.361449	0.501983	0.358978	0.375836	0.589484	0.810519	0.644537	0.912536	0.441027	0.870866	0.442352	0.963271
0.443679	0.518441	0.420777	0.341798	0.451658	0.420686	0.362231	0.468123	0.586793	0.513514	0.401593	0.410251	0.387773	0.769888	0.451548	0.966789	0.423174	0.889391
0.516388	0.435511	0.386578	0.482702	0.367203	0.387304	0.545782	0.435532	0.630346	0.508668	0.277211	0.640547	0.339852	0.960954	0.387071	0.912627	0.311251	0.931439
0.461879	0.59813	0.558781	0.488467	0.368134	0.587491	0.45901	0.475328	0.485908	0.699422	0.44843	0.811669	0.276607	0.348525	0.509825	0.871611	0.399299	0.968887
0.358512	0.403251	0.454641	0.436956	0.439247	0.435744	0.33801	0.4089	0.520394	0.685235	0.572561	0.661322	0.444734	0.893576	0.375758	0.896306	0.290019	0.864907
0.321804	0.490525	0.450129	0.519017	0.382687	0.597844	0.366219	0.502941	0.450329	0.487318	0.430149	0.87731	0.436827	0.955563	0.439766	0.940935	0.577708	0.893732
0.396523	0.403536	0.522316	0.53963	0.340703	0.50594	0.494928	0.505694	0.431075	0.839114	0.520632	0.918167	0.326453	0.78865	0.384407	0.789584	0.443419	0.963828
0.423587	0.483704	0.35363	0.34723	0.512185	0.475596	0.320832	0.672704	0.586748	0.716623	0.290455	0.949963	0.470323	0.962923	0.284322	0.826913	0.36839	0.594318
0.37978	0.535461	0.553463	0.424592	0.498126	0.506192	0.392618	0.328384	0.46373	0.659048	0.445102	0.725263	0.601032	0.826802	0.481049	0.430391	0.452877	0.805901
0.447862	0.515413	0.535908	0.599803	0.253157	0.395638	0.417819	0.532346	0.459791	0.490968	0.498364	0.482574	0.577021	0.595995	0.468419	0.892467	0.466661	0.925991
0.36286	0.503386	0.503181	0.47277	0.44596	0.309467	0.315055	0.518358	0.490662	0.654931	0.630634	0.495922	0.404835	0.750848	0.415368	0.97186	0.279616	0.782384
0.409749	0.458371	0.264484	0.730509	0.318498	0.295291	0.424273	0.402468	0.582498	0.778382	0.363505	0.566214	0.438356	0.889735	0.411807	0.896947	0.400342	0.961298
0.507944	0.51478	0.297123	0.405123	0.355382	0.442091	0.299021	0.602753	0.483903	0.829733	0.321628	0.460293	0.414277	0.447611	0.517465	0.718162	0.469131	0.964372
0.362518	0.39717	0.355344	0.445838	0.4181	0.575715	0.507154	0.48188	0.567822	0.801263	0.335038	0.766963	0.4639	0.921354	0.361734	0.965979	0.403666	0.945755
0.585404	0.513616	0.513356	0.578452	0.314284	0.475148	0.366486	0.430947	0.544254	0.528951	0.553104	0.552771	0.562873	0.494892	0.300443	0.879376	0.385364	0.717751
0.381703	0.518971	0.349554	0.426293	0.413592	0.542207	0.528344	0.443587	0.454065	0.766484	0.322943	0.671485	0.422677	0.826939	0.270125	0.772809	0.435435	0.963265
0.447459	0.465989	0.418275	0.402401	0.462256	0.315679	0.46823	0.521445	0.581852	0.596921	0.391334	0.446071	0.330514	0.943295	0.34102	0.823437	0.412537	0.773536
0.280442	0.372505	0.639849	0.461041	0.424129	0.379946	0.501828	0.380292	0.412569	0.625233	0.327049	0.753108	0.504136	0.562281	0.505233	0.914797	0.412945	0.880034
0.534723	0.426895	0.349191	0.607732	0.455454	0.557165	0.385986	0.486114	0.453216	0.570338	0.542814	0.602485	0.498242	0.646562	0.389806	0.558845	0.36874	0.953452
0.404845	0.591488	0.403663	0.623335	0.332629	0.366127	0.399794	0.870762	0.455915	0.628185	0.348354	0.669118	0.493588	0.954065	0.445407	0.838032	0.607003	0.95267
0.497137	0.394896	0.445783	0.592205	0.316063	0.374861	0.41526	0.544532	0.270893	0.497189	0.465975	0.88634	0.405156	0.888765	0.552867	0.845291	0.303578	0.931482
0.35649	0.535568	0.48938	0.391933	0.291472	0.557924	0.37953	0.330719	0.304298	0.624809	0.33941	0.575305	0.44259	0.942706	0.356388	0.912937	0.386305	0.957142
0.382126	0.55168	0.403402	0.431728	0.265297	0.484162	0.460481	0.47833	0.427466	0.699562	0.420295	0.956492	0.441799	0.724005	0.339952	0.972629	0.505099	0.955092
0.428662	0.382827	0.413355	0.410037	0.415768	0.57439	0.488182	0.446175	0.333645	0.423027	0.527378	0.885094	0.400206	0.928481	0.382127	0.627814	0.390298	0.974875
0.369502	0.583417	0.40974	0.547012	0.464552	0.328194	0.434475	0.537507	0.538852	0.501209	0.357268	0.853371	0.570044	0.889518	0.410723	0.963318	0.457758	0.915016
0.460847	0.330235	0.460701	0.487292	0.464716	0.422743	0.34669	0.608955	0.295623	0.595678	0.588119	0.718323	0.334652	0.848986	0.428548	0.893014	0.497302	0.938026
0.354388	0.324588	0.476767	0.460266	0.462783	0.394915	0.286778	0.44617	0.385674	0.746918	0.467278	0.560979	0.435125	0.953036	0.399239	0.882431	0.529577	0.881434
0.341345	0.921198	0.525828	0.325503	0.297944	0.356775	0.471991	0.380925	0.484095	0.523871	0.391523	0.669489	0.313384	0.844434	0.403125	0.918413	0.708097	0.942855
0.559797	0.388564	0.366229	0.513683	0.465625	0.474816	0.319277	0.578861	0.596067	0.562328	0.557464	0.870115	0.657235	0.753164	0.323588	0.932053	0.434486	0.968886
0.240073	0.564317	0.431434	0.528738	0.36592	0.474702	0.403033	0.601187	0.45665	0.585515	0.379024	0.38159	0.467667	0.809582	0.533824	0.525488	0.543897	0.852067
0.566024	0.444521	0.508388	0.597016	0.471497	0.43535	0.464121	0.588521	0.369789	0.784627	0.416079	0.920215	0.387681	0.848351	0.476495	0.936585	0.478152	0.921722
0.347761	0.52491	0.564547	0.439955	0.403738	0.495172	0.600672	0.703516	0.377479	0.441138	0.612941	0.596694	0.309438	0.954235	0.297555	0.883263	0.465536	0.951248
0.485744	0.529522	0.347432	0.38003	0.342921	0.315598	0.377793	0.249574	0.396532	0.48688	0.508802	0.776764	0.549244	0.748615	0.518009	0.955005	0.591666	0.965876
0.328689	0.563495	0.39705	0.442732	0.452374	0.448586	0.482865	0.687508	0.420943	0.770157	0.389277	0.81722	0.479251	0.691229	0.525452	0.901392	0.463084	0.896303
0.328289	0.566998	0.57201	0.351997	0.339097	0.470491	0.449158	0.456855	0.355415	0.691077	0.330274	0.935731	0.487599	0.960271	0.436556	0.895417	0.522721	0.976505
0.38912	0.46885	0.467266	0.390136	0.496224	0.436245	0.379991	0.533122	0.500467	0.63049	0.401566	0.313419	0.390844	0.760094	0.443729	0.685742	0.537242	0.578021
0.269669	0.936545	0.481644	0.524513	0.442674	0.489611	0.427012	0.605159	0.464141	0.610419	0.355315	0.723866	0.376139	0.906366	0.383053	0.963827	0.323129	0.898085
0.347662	0.548842	0.588315	0.634459	0.483588	0.581451	0.417528	0.595879	0.370356	0.625605	0.387781	0.622762	0.401657	0.941357	0.546713	0.665106	0.529783	0.924414
0.52651	0.300012	0.355251	0.494828	0.329461	0.576904	0.571083	0.558474	0.483262	0.548322	0.392028	0.467355	0.470313	0.961326	0.446412	0.876354	0.275512	0.936979
0.399394	0.562311	0.396489	0.501426	0.408391	0.564833	0.571259	0.349011	0.496264	0.656237	0.352219	0.443409	0.360547	0.946134	0.518141	0.849537	0.494622	0.975181
0.444994	0.522353	0.50835	0.591962	0.371716	0.435591	0.502608	0.363039	0.477511	0.562277	0.535722	0.632672	0.470369	0.913176	0.219402	0.42465	0.344417	0.936786
0.399284	0.347456	0.469626	0.548616	0.425089	0.570728	0.553693	0.32564	0.511556	0.830052	0.474851	0.749602	0.325536	0.624324	0.521119	0.751842	0.28879	0.962797
0.318681	0.456819	0.35495	0.5368	0.520901	0.428183	0.465278	0.528447	0.677378	0.696942	0.314479	0.853329	0.510847	0.96064	0.336152	0.915559	0.524293	0.981296
0.447651	0.543168	0.354177	0.612065	0.345751	0.575257	0.513319	0.381968	0.517913	0.634786	0.405133	0.719026	0.548953	0.874868	0.332174	0.951225	0.416686	0.950615
0.365986	0.601143	0.659169	0.440558	0.338122	0.353048	0.517636	0.604929	0.443983	0.688409	0.586206	0.842982	0.335456	0.777992	0.369979	0.924395	0.479941	0.858012
0.35088	0.465652	0.517313	0.275244	0.316605	0.509314	0.352764	0.491386	0.473489	0.704482	0.443571	0.802355	0.32193	0.841414	0.344885	0.955699	0.449815	0.948716
0.42581	0.692991	0.374925	0.583821	0.522514	0.381824	0.422548	0.371578	0.406149	0.670632	0.422711	0.755458	0.553298	0.973797	0.30038	0.905601	0.395482	0.927998
0.346121	0.693758	0.515485	0.409966	0.288584	0.31619	0.465769	0.468626	0.460072	0.369591	0.439095	0.400018	0.508671	0.834831	0.403847	0.981939	0.453925	0.952391
0.42171	0.584797	0.569635	0.405255	0.387286	0.565391	0.276269	0.688922	0.555717	0.695049	0.666979	0.631611	0.345975	0.898209	0.461738	0.857997	0.438107	0.908367
0.326738	0.554241	0.457692	0.331833	0.487597	0.324278	0.414991	0.598715	0.455121	0.432025	0.388096	0.44912	0.488937	0.926017	0.473343	0.852939	0.441859	0.893116
0.375102	0.399144	0.482586	0.62139	0.321425	0.325987	0.307773	0.393208	0.329273	0.54928	0.60195	0.695006	0.466663	0.481442	0.556567	0.562111	0.349518	0.598927
0.283682	0.366109	0.404693	0.367195	0.400015	0.447106	0.362229	0.487915	0.558733	0.444889	0.448194	0.915181	0.342436	0.844135	0.412321	0.945112	0.511878	0.938688
0.46015	0.526904	0.510702	0.553082	0.307457	0.362641	0.549494	0.408643	0.419181	0.460016	0.364157	0.664473	0.489041	0.91312	0.538775	0.833338	0.523383	0.936377
0.612731	0.44122	0.450843	0.405369	0.469544	0.525606	0.537733	0.459094	0.27951	0.647396	0.372422	0.82747	0.448077	0.816049	0.360949	0.832898	0.416355	0.901215
0.357827	0.416729	0.51246	0.592453	0.294952	0.414382	0.536219	0.588374	0.524848	0.476159	0.508304	0.902386	0.301834	0.511323	0.476535	0.91675	0.466064	0.922606
0.346937	0.443683	0.528768	0.359241	0.451759	0.553509	0.447294	0.367032	0.55181	0.492302	0.344024	0.707763	0.474538	0.895064	0.455105	0.979006	0.416162	0.892033
0.471797	0.641457	0.617475	0.429418	0.47362	0.303771	0.482297	0.703051	0.301465	0.633826	0.667667	0.898558	0.484978	0.483413	0.58118	0.878144	0.391279	0.757736
0.297835	0.60406	0.435176	0.366836	0.543952	0.555422	0.460292	0.629491	0.52216	0.407523	0.405018	0.641172	0.556262	0.945661	0.552939	0.590167	0.362844	0.877028
0.399046	0.391254	0.445239	0.699106	0.419737	0.503574	0.339269	0.634778	0.355654	0.643638	0.436366	0.404888	0.329928	0.781157	0.508873	0.718003	0.463482	0.89513
0.463444	0.450619	0.473823	0.533083	0.311226	0.404116	0.328349	0.397479	0.336977	0.440592	0.544239	0.606697	0.481795	0.651833	0.44688	0.874157	0.462211	0.950361
0.418814	0.407232	0.475568	0.543579	0.480629	0.36912	0.43951	0.63927	0.663035	0.70984	0.480476	0.842245	0.46274	0.617948	0.429602	0.854353	0.507138	0.900208
0.37346	0.44106	0.338694	0.450251	0.2566	0.428503	0.348592	0.525193	0.491373	0.398233	0.528165	0.7609	0.489662	0.78086	0.413382	0.8275	0.494789	0.933015
0.30948	0.378002	0.482997	0.481743	0.336885	0.314537	0.470456	0.49153	0.610333	0.470643	0.40948	0.683525	0.503337	0.550666	0.419436	0.830668	0.424459	0.926252
0.468138	0.3669	0.395191	0.282335	0.512116	0.407758	0.40405	0.350914	0.357427	0.367078	0.364524	0.694686	0.582947	0.744621	0.461049	0.96858	0.373295	0.880319
0.436083	0.470928	0.439093	0.384619	0.477723	0.320972	0.370424	0.564157	0.40502	0.578555	0.253238	0.761128	0.29271	0.939092	0.439726	0.84683	0.421324	0.95609
0.472737	0.366387	0.350215	0.497641	0.41539	0.44223	0.31443	0.445193	0.487923	0.482198	0.305573	0.578386	0.457301	0.802651	0.573984	0.90888	0.212564	0.975076
0.365855	0.359627	0.490604	0.4258	0.404147	0.353959	0.543971	0.590449	0.428735	0.437752	0.435749	0.734419	0.525085	0.953491	0.322855	0.927755	0.33975	0.956498
0.311301	0.596396	0.437843	0.515704	0.39203	0.366223	0.475535	0.545103	0.356903	0.788555	0.296702	0.727664	0.375193	0.934194	0.382883	0.916044	0.50746	0.96384
0.368403	0.463491	0.349597	0.716541	0.363482	0.384658	0.396454	0.489057	0.52725	0.680135	0.415929	0.529101	0.565664	0.867128	0.325983	0.928679	0.423045	0.942992
0.436219	0.39589	0.338889	0.41109	0.296416	0.4105	0.484237	0.444154	0.595701	0.342728	0.708169	0.586299	0.567639	0.869014	0.415962	0.955067	0.369842	0.913857
0.669208	0.548637	0.414478	0.402796	0.360194	0.402424	0.400799	0.691038	0.405055	0.427678	0.511619	0.939781	0.447331	0.654137	0.306844	0.817751	0.464539	0.945554
0.344439	0.527186	0.412062	0.56337	0.305371	0.396717	0.300147	0.372038	0.420505	0.464162	0.416578	0.638661	0.433659	0.800289	0.545132	0.947065	0.58751	0.910387
0.271993	0.386261	0.377451	0.476654	0.322335	0.410287	0.261471	0.513417	0.454432	0.610135	0.397706	0.482398	0.357207	0.927748	0.481082	0.928785	0.430097	0.899887
0.334508	0.44212	0.540319	0.472628	0.399278	0.331109	0.40339	0.396006	0.555053	0.450076	0.625302	0.605098	0.549614	0.6291	0.289201	0.967086	0.349618	0.933663
0.500803	0.36932	0.324362	0.435825	0.382395	0.427285	0.355844	0.581453	0.470882	0.534537	0.564774	0.849561	0.372632	0.910992	0.543997	0.920973	0.400199	0.976213
0.421552	0.551348	0.461447	0.44492	0.388181	0.456206	0.487476	0.483904	0.484158	0.597099	0.423188	0.789516	0.478974	0.929089	0.447496	0.94942	0.362125	0.889391
0.359175	0.499493	0.575869	0.45391	0.332022	0.367504	0.518196	0.567604	0.548527	0.602119	0.433248	0.517806	0.328872	0.488795	0.530828	0.859897	0.346448	0.937775
0.483835	0.585388	0.482391	0.410992	0.458476	0.342518	0.520347	0.372195	0.463759	0.631226	0.275787	0.636574	0.379529	0.825491	0.561602	0.914462	0.548157	0.943955
0.354942	0.493543	0.46142	0.438753	0.548396	0.387172	0.362967	0.543298	0.36151	0.587991	0.34815	0.904034	0.463461	0.673601	0.544969	0.640892	0.445059	0.939728
0.404483	0.640983	0.541455	0.439366	0.458026	0.516083	0.331511	0.401312	0.452646	0.432635	0.439757	0.766321	0.57418	0.929411	0.324175	0.935517	0.417192	0.957289
0.46442	0.837637	0.468549	0.410891	0.37194	0.498935	0.481228	0.467223	0.379177	0.669298	0.330046	0.708009	0.429619	0.901547	0.332451	0.879891	0.274581	0.938106
0.459842	0.808633	0.487401	0.397091	0.351675	0.513355	0.384201	0.544192	0.57167	0.656291	0.32672	0.469968	0.416864	0.8717	0.302725	0.875006	0.481249	0.633865
0.362951	0.340425	0.432421	0.458842	0.506958	0.365008	0.410553	0.350001	0.535656	0.448173	0.407211	0.693147	0.3924	0.637095	0.492982	0.487607	0.359466	0.958449
0.46157	0.387214	0.55407	0.54099	0.26138	0.485893	0.510689	0.491391	0.527564	0.501941	0.375056	0.631359	0.319566	0.779603	0.471518	0.853461	0.37711	0.834967
0.365925	0.495831	0.400631	0.475952	0.481298	0.348069	0.356782	0.424194	0.350049	0.47169	0.771413	0.362866	0.624266	0.865246	0.354814	0.957003	0.487865	0.972093
0.433173	0.637208	0.463591	0.557546	0.314587	0.542807	0.393992	0.646761	0.392881	0.576711	0.409932	0.63317	0.650946	0.925373	0.640093	0.972201	0.308035	0.922136
0.424322	0.373574	0.386709	0.294497	0.358088	0.516465	0.599805	0.499817	0.5552	0.682288	0.577085	0.8259	0.253661	0.891751	0.476184	0.949836	0.444261	0.539339
0.427076	0.429139	0.528455	0.419598	0.363897	0.335923	0.374652	0.447162	0.491407	0.697976	0.654805	0.716377	0.544408	0.533597	0.422651	0.973645	0.452439	0.928481
0.445468	0.610559	0.49124	0.628788	0.347086	0.548472	0.459486	0.477691	0.355608	0.841982	0.587355	0.761939	0.420029	0.963578	0.528209	0.862723	0.356966	0.484498
0.342818	0.496854	0.470894	0.483113	0.342897	0.531399	0.3974	0.510865	0.495062	0.700146	0.310339	0.686152	0.411505	0.825486	0.410824	0.906678	0.692928	0.906631
0.463531	0.479576	0.409401	0.505333	0.526765	0.462121	0.536606	0.37315	0.308313	0.567451	0.511327	0.734409	0.328505	0.956443	0.351181	0.856885	0.378932	0.867213
0.479193	0.447686	0.41113	0.499145	0.342646	0.524224	0.569421	0.512315	0.447049	0.628196	0.453072	0.779078	0.452693	0.73338	0.517472	0.952707	0.462183	0.905189
0.402274	0.47048	0.506572	0.639423	0.374412	0.407402	0.407716	0.347049	0.508838	0.774721	0.485944	0.802457	0.388372	0.966489	0.486782	0.85771	0.3734	0.853734
0.441385	0.497776	0.556106	0.394602	0.549667	0.396083	0.532204	0.48002	0.515281	0.486895	0.591559	0.881656	0.543187	0.920357	0.307065	0.873639	0.538402	0.742982
0.422869	0.557969	0.476305	0.403271	0.451257	0.385768	0.33043	0.583747	0.435276	0.612543	0.321375	0.825299	0.430203	0.958696	0.504957	0.961532	0.557326	0.971198
0.484379	0.517547	0.498795	0.520009	0.489117	0.38733	0.373684	0.561387	0.367099	0.388362	0.546369	0.684907	0.389385	0.738886	0.525874	0.876813	0.254809	0.903744
0.34198	0.532196	0.60863	0.522016	0.464306	0.319355	0.595573	0.64346	0.507507	0.542346	0.435794	0.911222	0.396529	0.756906	0.323622	0.842079	0.445724	0.930162
0.51954	0.380165	0.532129	0.326146	0.309872	0.51269	0.32979	0.344174	0.579076	0.360937	0.549814	0.400277	0.502952	0.674952	0.418921	0.920043	0.450425	0.92098
0.567872	0.312281	0.368237	0.435166	0.506871	0.566382	0.283834	0.612369	0.524608	0.48904	0.482584	0.849607	0.455768	0.779911	0.417997	0.963476	0.447395	0.967966
0.369828	0.400364	0.318815	0.666207	0.424079	0.372174	0.326412	0.600421	0.451541	0.795563	0.33313	0.90333	0.399188	0.814646	0.491244	0.855632	0.477618	0.864974
0.399912	0.478751	0.399266	0.450117	0.464332	0.454956	0.366782	0.617062	0.470557	0.612657	0.553468	0.519723	0.460481	0.837026	0.346693	0.723399	0.481123	0.929075
0.387755	0.407577	0.520227	0.553677	0.285835	0.271481	0.401193	0.488519	0.582104	0.688573	0.347478	0.422667	0.516663	0.975879	0.459609	0.954555	0.440334	0.930244
0.391554	0.474707	0.481668	0.459284	0.365013	0.388774	0.36839	0.362406	0.564046	0.795924	0.612326	0.841212	0.333363	0.760213	0.492379	0.939053	0.482736	0.947602
0.348377	0.469559	0.603346	0.446035	0.533674	0.511424	0.288809	0.621066	0.501981	0.512416	0.512703	0.536813	0.320233	0.925266	0.527068	0.825249	0.385509	0.877426
0.394341	0.487301	0.472391	0.385827	0.457834	0.376836	0.541951	0.753032	0.409192	0.468637	0.484007	0.588758	0.488791	0.949403	0.256214	0.649684	0.358629	0.902363
0.441712	0.554455	0.496704	0.488242	0.637721	0.59336	0.513169	0.715998	0.401127	0.428018	0.404068	0.792808	0.448163	0.895351	0.243711	0.656021	0.350982	0.395189
0.515077	0.525197	0.550522	0.474153	0.419746	0.476028	0.484132	0.424583	0.553525	0.559702	0.401311	0.698727	0.593207	0.520853	0.506325	0.800249	0.423311	0.893002
0.470851	0.482283	0.499973	0.383976	0.358083	0.47832	0.443065	0.500361	0.520271	0.544533	0.516679	0.784895	0.261965	0.868869	0.449677	0.963246	0.380017	0.974154
0.431338	0.517331	0.268766	0.370664	0.43203	0.544298	0.479212	0.423674	0.34235	0.842155	0.581129	0.91008	0.472002	0.677454	0.357363	0.926785	0.297911	0.895768
0.376794	0.514735	0.509696	0.576524	0.378149	0.462869	0.488315	0.378207	0.594967	0.509243	0.479272	0.648152	0.45009	0.781977	0.387461	0.877686	0.453549	0.946441
0.458212	0.513251	0.440276	0.362455	0.407217	0.304417	0.383599	0.406701	0.39148	0.678334	0.320953	0.760697	0.529763	0.891473	0.500693	0.682951	0.384528	0.790118
0.428443	0.490733	0.337605	0.545975	0.512583	0.554217	0.52813	0.441828	0.510044	0.525404	0.409696	0.919607	0.379221	0.582767	0.518979	0.854529	0.744552	0.948459
0.380216	0.590184	0.568254	0.362857	0.27739	0.342303	0.318941	0.67428	0.389357	0.624772	0.576793	0.708225	0.439268	0.877521	0.525608	0.914943	0.390498	0.957671
0.38925	0.523839	0.333777	0.443715	0.279945	0.524415	0.426613	0.680164	0.459178	0.292746	0.339996	0.650871	0.328551	0.94968	0.544262	0.95238	0.442359	0.588627
0.384188	0.452665	0.406078	0.545496	0.379899	0.574921	0.457774	0.663468	0.392061	0.776097	0.246901	0.763731	0.369955	0.980038	0.485433	0.735123	0.361035	0.889976
0.349723	0.491189	0.406708	0.480426	0.390515	0.344719	0.353764	0.455068	0.423986	0.357939	0.35561	0.866475	0.382939	0.809066	0.460122	0.950641	0.382079	0.955723
0.450346	0.414025	0.428105	0.385157	0.400848	0.36713	0.51239	0.561328	0.459353	0.473294	0.402204	0.72231	0.498697	0.918322	0.390182	0.957798	0.482126	0.914063
0.306233	0.509381	0.554352	0.436244	0.332873	0.554867	0.412723	0.625582	0.364858	0.726723	0.447954	0.547247	0.474833	0.58506	0.450622	0.383491	0.452575	0.953255
0.391205	0.435016	0.434031	0.515245	0.391687	0.427418	0.504497	0.572774	0.517383	0.499979	0.37704	0.787435	0.618288	0.775317	0.43552	0.865309	0.382824	0.959973
0.401671	0.412289	0.300832	0.542933	0.292118	0.311471	0.450789	0.531307	0.507507	0.527969	0.478615	0.505785	0.565851	0.913254	0.435883	0.945036	0.416872	0.951451
0.345062	0.368755	0.350007	0.404314	0.490642	0.360791	0.440435	0.496958	0.402763	0.263224	0.509745	0.766224	0.512905	0.942639	0.32119	0.933064	0.415223	0.969739
0.33477	0.353235	0.468649	0.433784	0.452657	0.514049	0.346871	0.637572	0.429799	0.416644	0.367667	0.694427	0.57444	0.464747	0.424645	0.915517	0.461794	0.962638
0.335028	0.42105	0.574197	0.497771	0.58043	0.316226	0.292596	0.472624	0.34174	0.581736	0.423728	0.501722	0.497426	0.90429	0.36931	0.835192	0.411729	0.975089
0.353455	0.353079	0.528721	0.405746	0.463187	0.532661	0.33764	0.597326	0.576971	0.612012	0.416816	0.406	0.458684	0.889338	0.495054	0.92346	0.437463	0.938514
0.351635	0.3694	0.485714	0.504137	0.464241	0.54863	0.529726	0.669486	0.432585	0.695354	0.383029	0.513815	0.439086	0.870355	0.326608	0.957458	0.562024	0.959489
0.403028	0.650758	0.490125	0.43751	0.459002	0.635412	0.342695	0.489538	0.348623	0.77651	0.485289	0.864544	0.495283	0.820245	0.494481	0.683592	0.475576	0.889042
0.359484	0.470413	0.636395	0.393474	0.633638	0.402154	0.465683	0.551364	0.470658	0.515504	0.382312	0.712505	0.405656	0.716668	0.400585	0.899882	0.457435	0.939841
0.28143	0.604222	0.436862	0.394126	0.389857	0.475153	0.460603	0.588593	0.512742	0.396335	0.341976	0.523319	0.354222	0.696665	0.48547	0.957957	0.312348	0.88755
0.305028	0.572691	0.46855	0.622611	0.448127	0.485779	0.455998	0.873162	0.508537	0.724739	0.415406	0.867013	0.488868	0.798812	0.400501	0.692949	0.50219	0.976543
0.311525	0.508202	0.30334	0.517266	0.364617	0.394966	0.486563	0.440344	0.327504	0.692216	0.422747	0.489463	0.48379	0.924297	0.479356	0.409998	0.494852	0.95897
0.382275	0.450862	0.452665	0.377307	0.435855	0.362708	0.513125	0.534246	0.577078	0.479254	0.449348	0.572473	0.524404	0.83932	0.329007	0.976792	0.489216	0.815082
0.450673	0.444449	0.341514	0.485386	0.349777	0.425214	0.542451	0.433107	0.458199	0.644546	0.409182	0.670071	0.352003	0.938455	0.438113	0.894346	0.476894	0.958419
0.503958	0.507847	0.561102	0.468037	0.366064	0.574183	0.36355	0.362114	0.290772	0.485217	0.421448	0.590795	0.421599	0.669473	0.25968	0.447563	0.393556	0.821614
0.360749	0.464731	0.492657	0.498136	0.304279	0.34077	0.29943	0.604287	0.446577	0.507015	0.296055	0.812891	0.572017	0.676642	0.289365	0.787738	0.324408	0.905117
0.254809	0.541236	0.372837	0.521914	0.341558	0.448859	0.472931	0.407985	0.342479	0.477884	0.492676	0.631019	0.426951	0.954487	0.515576	0.872509	0.431129	0.923258
0.386507	0.446679	0.460787	0.431918	0.31116	0.537185	0.32728	0.583619	0.268083	0.547992	0.489993	0.54043	0.531405	0.827131	0.514616	0.820311	0.432644	0.897022
0.448091	0.567336	0.381091	0.438041	0.382745	0.413407	0.400151	0.599096	0.470023	0.502557	0.395661	0.53646	0.52286	0.659818	0.408895	0.894844	0.620163	0.975453
0.319432	0.493424	0.461264	0.505333	0.394254	0.393698	0.409017	0.745067	0.439773	0.435208	0.315123	0.875214	0.583231	0.962983	0.346634	0.906874	0.467208	0.932515
0.390233	0.530104	0.463702	0.563012	0.299684	0.42984	0.316911	0.660261	0.652445	0.625438	0.416331	0.598758	0.378278	0.796626	0.477439	0.950051	0.34329	0.811908
0.530476	0.503688	0.498317	0.478144	0.428348	0.55791	0.294781	0.555371	0.442293	0.760864	0.489913	0.646755	0.449909	0.836697	0.361367	0.923861	0.393917	0.940429
0.468987	0.542043	0.534013	0.474688	0.468298	0.479325	0.402579	0.486387	0.464519	0.479709	0.420231	0.77532	0.376724	0.566387	0.396776	0.885691	0.510065	0.912279
0.393705	0.484107	0.48278	0.460896	0.438436	0.435922	0.39862	0.454025	0.450351	0.742554	0.319544	0.64491	0.483292	0.780347	0.410565	0.92444	0.352743	0.977828
0.353343	0.54312	0.529309	0.408173	0.378708	0.547487	0.624591	0.3519	0.345199	0.611524	0.425629	0.649337	0.367148	0.911194	0.473316	0.901833	0.36513	0.97513
0.395206	0.642538	0.418968	0.653285	0.298526	0.280102	0.451706	0.583682	0.345818	0.701991	0.456743	0.779535	0.523044	0.783437	0.370907	0.920289	0.480216	0.961673
0.43215	0.405999	0.379354	0.559075	0.368706	0.328282	0.540038	0.419905	0.44806	0.572397	0.40058	0.849151	0.409788	0.444614	0.56514	0.902558	0.533443	0.901079
0.394063	0.415934	0.369627	0.434015	0.512784	0.389438	0.46719	0.525982	0.322297	0.303937	0.422393	0.952718	0.295934	0.958213	0.525872	0.843576	0.396834	0.960775
0.422677	0.558067	0.362719	0.462233	0.451798	0.348265	0.36899	0.709771	0.466261	0.80351	0.337014	0.863866	0.492915	0.717354	0.251398	0.619294	0.471688	0.929987
0.451769	0.574504	0.361484	0.54834	0.315693	0.49599	0.496801	0.430161	0.387524	0.420917	0.482532	0.827342	0.44253	0.656368	0.337484	0.860297	0.401861	0.903099
0.447626	0.381459	0.613333	0.433536	0.562592	0.393944	0.340238	0.316927	0.359165	0.390023	0.346843	0.708786	0.441736	0.911222	0.367502	0.943624	0.479982	0.92074
0.411806	0.546007	0.253972	0.608355	0.443461	0.394286	0.327051	0.625185	0.438337	0.400399	0.500785	0.783406	0.465115	0.653659	0.335249	0.94751	0.518453	0.954663
0.422628	0.575801	0.493637	0.399625	0.342593	0.669588	0.215801	0.550832	0.481991	0.839794	0.486155	0.879658	0.411403	0.952583	0.459389	0.961617	0.517459	0.933906
0.381515	0.438421	0.419761	0.616289	0.491729	0.334781	0.383106	0.575922	0.437662	0.508694	0.530426	0.750297	0.416447	0.91941	0.479944	0.882889	0.5026	0.936298
0.43319	0.520641	0.416098	0.390231	0.636921	0.393529	0.524705	0.46554	0.332851	0.648953	0.488083	0.937526	0.413423	0.653418	0.474492	0.970447	0.36766	0.96163
0.439405	0.399117	0.50471	0.582122	0.549458	0.532379	0.334272	0.488707	0.530629	0.634157	0.425527	0.726593	0.369757	0.459043	0.311553	0.927854	0.354177	0.523273
0.36737	0.378945	0.620001	0.572616	0.416865	0.457913	0.452618	0.347444	0.322561	0.584233	0.565102	0.49804	0.406341	0.776114	0.410854	0.917697	0.528325	0.922238
0.455178	0.499742	0.55721	0.463482	0.399657	0.418592	0.335623	0.446525	0.45231	0.655815	0.603022	0.617808	0.463228	0.862279	0.312413	0.90591	0.335197	0.918255
0.391749	0.924327	0.46027	0.560722	0.446355	0.45386	0.345478	0.50405	0.342032	0.681532	0.553883	0.716862	0.489278	0.926236	0.36516	0.884793	0.507297	0.880743
0.41358	0.406427	0.545959	0.497599	0.370173	0.439081	0.426269	0.377483	0.407497	0.564642	0.347161	0.615608	0.359232	0.883297	0.435445	0.895442	0.574652	0.914533
0.52553	0.388362	0.484953	0.501642	0.397137	0.327281	0.281501	0.442528	0.610232	0.565015	0.549464	0.41611	0.312012	0.6064	0.434036	0.918324	0.336223	0.942349
0.388237	0.374661	0.457973	0.516247	0.466705	0.396555	0.440396	0.623856	0.518198	0.774242	0.578192	0.669735	0.519084	0.900338	0.517028	0.958904	0.357027	0.95005
0.316778	0.688014	0.532052	0.382668	0.474502	0.324393	0.597877	0.583259	0.517764	0.50823	0.281568	0.911168	0.426993	0.646137	0.376276	0.944635	0.379523	0.95543
0.552049	0.533436	0.419616	0.601295	0.384448	0.347917	0.290584	0.566057	0.404003	0.820524	0.533125	0.498753	0.351277	0.968601	0.396876	0.868728	0.402439	0.930055
0.445277	0.634765	0.383819	0.383887	0.508012	0.41842	0.372502	0.459783	0.427379	0.646969	0.492495	0.550513	0.415263	0.850618	0.416601	0.734039	0.321697	0.90018
0.389235	0.369851	0.341017	0.533051	0.409657	0.400763	0.307194	0.649323	0.355709	0.657978	0.282254	0.713486	0.319089	0.738556	0.390041	0.954075	0.320978	0.976027
0.405404	0.40634	0.584743	0.381404	0.378145	0.445571	0.600881	0.512597	0.284809	0.588676	0.693339	0.811919	0.392565	0.795452	0.457531	0.822162	0.595488	0.914503
0.342786	0.712323	0.411891	0.447096	0.56249	0.367367	0.431785	0.530211	0.613884	0.628104	0.246198	0.511366	0.532893	0.712157	0.423074	0.700517	0.446823	0.894594
0.33282	0.518293	0.439006	0.705789	0.322582	0.44309	0.498809	0.351361	0.534228	0.491892	0.442808	0.910551	0.461453	0.835421	0.556718	0.932839	0.385712	0.977445
0.354436	0.506262	0.378765	0.4388	0.438888	0.384507	0.461301	0.531583	0.436748	0.741355	0.410346	0.606592	0.46652	0.913022	0.622685	0.930495	0.411389	0.97513
0.366256	0.531448	0.501215	0.486825	0.487477	0.467822	0.419076	0.534149	0.334944	0.3496	0.545931	0.661966	0.541079	0.821268	0.492479	0.931398	0.363967	0.979741
0.360952	0.665518	0.386485	0.513817	0.518074	0.377711	0.505011	0.516039	0.341248	0.607728	0.371227	0.711084	0.372721	0.962487	0.469468	0.91133	0.466033	0.964819
0.302204	0.465591	0.497603	0.404833	0.595858	0.522476	0.406258	0.554474	0.406645	0.692231	0.584057	0.756697	0.344051	0.902979	0.390284	0.899566	0.51417	0.960314
0.44433	0.499203	0.50728	0.4935	0.44931	0.3012	0.370735	0.623188	0.383245	0.694413	0.579655	0.731061	0.374115	0.661397	0.556827	0.933364	0.305972	0.903
0.388255	0.364662	0.370301	0.551611	0.551109	0.518005	0.528888	0.587031	0.368622	0.599552	0.427133	0.710511	0.281053	0.914572	0.465444	0.643308	0.461959	0.926628
0.463032	0.363396	0.534968	0.471907	0.210314	0.502368	0.502666	0.675567	0.547817	0.609825	0.353776	0.929044	0.408193	0.952639	0.387503	0.918477	0.376272	0.944374
0.417975	0.481408	0.432779	0.364234	0.469465	0.481716	0.431419	0.565055	0.484028	0.55372	0.50817	0.947172	0.385214	0.50263	0.363602	0.921218	0.257921	0.937111
0.421154	0.350411	0.466806	0.376751	0.315927	0.38073	0.293223	0.698329	0.472972	0.425456	0.444319	0.551672	0.62483	0.806288	0.329196	0.909595	0.334713	0.884486
0.418292	0.458824	0.334319	0.590232	0.367446	0.453866	0.446108	0.590601	0.401436	0.609662	0.42326	0.377459	0.522706	0.85417	0.43321	0.93862	0.289618	0.934878
0.311565	0.406836	0.450858	0.519961	0.380532	0.365518	0.370937	0.593278	0.50758	0.607282	0.526936	0.901696	0.382172	0.924956	0.496038	0.589297	0.401165	0.94808
0.355535	0.604904	0.332484	0.545781	0.333233	0.53623	0.517338	0.354264	0.331767	0.295611	0.508149	0.429908	0.465294	0.81817	0.352798	0.871219	0.366386	0.937808
0.427914	0.359706	0.456172	0.372044	0.437896	0.347654	0.334445	0.562743	0.370454	0.535715	0.277221	0.860567	0.394207	0.953919	0.321085	0.9276	0.635824	0.925872
0.370486	0.598522	0.352782	0.643992	0.439727	0.495029	0.371985	0.333936	0.474667	0.346706	0.382291	0.893112	0.49514	0.679323	0.491191	0.925662	0.395245	0.968965
0.356781	0.486728	0.428416	0.573335	0.362696	0.535246	0.529588	0.518188	0.480349	0.739222	0.310638	0.664982	0.303415	0.923774	0.260044	0.823177	0.519428	0.952919
0.404107	0.365161	0.570764	0.586338	0.261829	0.438096	0.492564	0.41509	0.647942	0.557505	0.526326	0.835567	0.518661	0.71806	0.520246	0.796508	0.435603	0.940838
0.611868	0.448093	0.351595	0.587895	0.384495	0.566086	0.385991	0.683536	0.4987	0.827203	0.443858	0.498578	0.61945	0.453697	0.317535	0.889829	0.692881	0.938703
0.34733	0.55827	0.52384	0.512832	0.319777	0.564034	0.330882	0.502551	0.363507	0.558699	0.580095	0.368515	0.383569	0.943588	0.569667	0.644226	0.34682	0.922186
0.235435	0.439005	0.514169	0.502879	0.486164	0.539988	0.306372	0.533492	0.409403	0.541901	0.288183	0.596199	0.473396	0.778152	0.340809	0.945432	0.44295	0.768201
0.299668	0.694558	0.300394	0.435814	0.454307	0.51217	0.45045	0.60475	0.498965	0.536521	0.39281	0.683564	0.410683	0.914125	0.542212	0.869294	0.439729	0.974123
0.347963	0.548375	0.457247	0.553933	0.516038	0.524924	0.484439	0.488311	0.426879	0.572894	0.46124	0.813702	0.320647	0.851808	0.307892	0.931212	0.439944	0.976285
0.295162	0.400738	0.508636	0.457512	0.33341	0.450537	0.401259	0.50383	0.566264	0.448828	0.456667	0.492634	0.319923	0.578414	0.469354	0.944849	0.428976	0.938751
0.33584	0.440607	0.545149	0.476691	0.420827	0.489366	0.494237	0.505585	0.520898	0.529363	0.42727	0.524543	0.438392	0.712079	0.447812	0.989057	0.339605	0.930225
0.515692	0.499342	0.549516	0.649461	0.468271	0.425577	0.322156	0.549384	0.460092	0.367484	0.554092	0.783782	0.449831	0.822813	0.358801	0.975115	0.443408	0.929837
0.420418	0.686665	0.492315	0.452471	0.458022	0.313773	0.434477	0.522757	0.429987	0.447608	0.403112	0.515414	0.489405	0.962696	0.303692	0.958868	0.415054	0.829165
0.707943	0.502124	0.34457	0.493614	0.392111	0.32018	0.452195	0.370729	0.604527	0.624715	0.403855	0.829374	0.378414	0.754379	0.32668	0.851782	0.255948	0.942733
0.463501	0.36767	0.385011	0.536619	0.395503	0.538864	0.494277	0.379845	0.397412	0.556614	0.436328	0.74001	0.438655	0.88101	0.278414	0.486248	0.217323	0.948105
0.307931	0.511045	0.563367	0.477784	0.469023	0.502721	0.37757	0.506054	0.391224	0.700469	0.448818	0.843348	0.362037	0.823659	0.314489	0.773644	0.272498	0.951935
0.441215	0.593872	0.435386	0.51594	0.275108	0.312308	0.400931	0.436267	0.510736	0.557947	0.471433	0.854168	0.545416	0.83428	0.396824	0.951439	0.421379	0.263687
0.271716	0.654909	0.433619	0.469176	0.341875	0.398526	0.445818	0.528949	0.343182	0.466804	0.487842	0.647338	0.679751	0.914419	0.452648	0.823437	0.450869	0.920283
0.359619	0.37472	0.447028	0.426843	0.391703	0.367603	0.596287	0.486383	0.593317	0.571719	0.388464	0.943401	0.485602	0.909592	0.526016	0.887724	0.380364	0.94827
0.51555	0.502713	0.470033	0.529169	0.316846	0.577197	0.357215	0.660104	0.557343	0.647936	0.407184	0.692384	0.479565	0.888154	0.412796	0.912366	0.44976	0.5359
0.402846	0.465803	0.619572	0.44045	0.414159	0.54137	0.367373	0.694839	0.511619	0.594144	0.460038	0.724677	0.527255	0.671691	0.30923	0.637952	0.408587	0.909002
0.372313	0.530625	0.341849	0.588318	0.345038	0.586241	0.417507	0.651164	0.484582	0.551045	0.371666	0.698166	0.438566	0.878023	0.495534	0.943968	0.528748	0.97698
0.372205	0.414475	0.594982	0.489226	0.438562	0.518482	0.388922	0.634459	0.540701	0.575346	0.338624	0.515866	0.486057	0.879832	0.423081	0.812258	0.403276	0.93294
0.348564	0.478042	0.587756	0.563385	0.475276	0.615091	0.51925	0.743898	0.415505	0.535822	0.415776	0.528592	0.3975	0.756176	0.290786	0.786738	0.498176	0.400234
0.3416	0.54268	0.481291	0.38332	0.328133	0.403797	0.573423	0.545587	0.336618	0.812558	0.327903	0.940327	0.447704	0.597808	0.359566	0.713766	0.489114	0.952436
0.295185	0.692591	0.524121	0.429972	0.417673	0.353622	0.532882	0.459897	0.335365	0.574802	0.577466	0.789907	0.485849	0.638684	0.596477	0.825155	0.506074	0.884068
0.361591	0.565872	0.551898	0.539422	0.489705	0.410706	0.487521	0.536123	0.501726	0.374658	0.590449	0.686443	0.259814	0.798672	0.452963	0.936731	0.566455	0.927988
0.385831	0.419702	0.561622	0.47278	0.327274	0.32588	0.346601	0.474463	0.49937	0.568361	0.418839	0.68332	0.486917	0.717214	0.351525	0.879881	0.358961	0.901258
0.418042	0.55447	0.558206	0.566461	0.324247	0.416079	0.45412	0.546576	0.443226	0.585108	0.455551	0.66248	0.430258	0.739019	0.382161	0.599731	0.566625	0.92975
0.566268	0.452791	0.339049	0.473847	0.357387	0.352252	0.393733	0.420408	0.437434	0.501069	0.49627	0.59257	0.501096	0.961088	0.274843	0.887174	0.655533	0.893576
0.354479	0.512961	0.507018	0.576536	0.574704	0.315029	0.528185	0.533865	0.624387	0.635743	0.54727	0.438289	0.417378	0.886536	0.45239	0.555541	0.495132	0.890097
0.362175	0.463662	0.3618	0.336736	0.383045	0.465723	0.553495	0.364873	0.621624	0.473963	0.327799	0.92562	0.375595	0.921735	0.326645	0.954537	0.2354	0.886465
0.473855	0.591678	0.545208	0.488131	0.342298	0.416363	0.432	0.499134	0.301029	0.411954	0.272327	0.563869	0.515495	0.54483	0.463961	0.958615	0.432129	0.89888
0.372494	0.584254	0.576944	0.591597	0.543958	0.348806	0.428055	0.42293	0.448354	0.729295	0.4209	0.611038	0.729683	0.928101	0.459214	0.877093	0.366435	0.89177
0.326565	0.478523	0.373225	0.701476	0.400807	0.35515	0.474722	0.409539	0.390591	0.499869	0.480943	0.644074	0.430203	0.844414	0.260235	0.795097	0.376477	0.951657
0.439789	0.399426	0.546802	0.608228	0.497815	0.411497	0.308338	0.608383	0.388474	0.678731	0.393837	0.635282	0.462295	0.64182	0.4472	0.78126	0.308048	0.961898
0.478831	0.437218	0.532625	0.413072	0.450376	0.370377	0.327153	0.454175	0.542602	0.810298	0.507429	0.503766	0.488999	0.954923	0.607475	0.891786	0.38273	0.942344
0.482575	0.368862	0.605695	0.606923	0.329098	0.403198	0.59671	0.42339	0.318634	0.66131	0.500259	0.97031	0.577336	0.920218	0.358774	0.937073	0.593372	0.942834
0.405029	0.479872	0.425562	0.440754	0.280651	0.350124	0.625986	0.496612	0.453759	0.569546	0.257841	0.753588	0.423296	0.85754	0.481529	0.925351	0.370483	0.901706
0.41372	0.455357	0.605544	0.548754	0.499527	0.310776	0.324529	0.552119	0.536336	0.716655	0.368712	0.86101	0.390393	0.481126	0.46158	0.738574	0.394699	0.973223
0.333797	0.353007	0.47245	0.469427	0.372428	0.562795	0.367096	0.449826	0.37316	0.483845	0.400333	0.683419	0.353875	0.854969	0.362196	0.89985	0.501614	0.887201
0.360107	0.402012	0.615351	0.399486	0.304342	0.463122	0.474109	0.431363	0.35957	0.458966	0.482293	0.640276	0.589597	0.8184	0.359787	0.720073	0.678855	0.966137
0.386568	0.469328	0.341332	0.400506	0.610608	0.377388	0.34063	0.579044	0.271825	0.625407	0.331841	0.9411	0.588284	0.931692	0.296843	0.888709	0.388459	0.927206
0.439739	0.64139	0.46722	0.507173	0.342764	0.408836	0.417858	0.62671	0.510181	0.336719	0.445522	0.640985	0.466647	0.918443	0.454966	0.894441	0.456172	0.963919
0.35655	0.508994	0.492782	0.481729	0.466343	0.537559	0.387947	0.640026	0.57452	0.59298	0.42605	0.781222	0.342879	0.897408	0.395763	0.898266	0.466515	0.964024
0.526693	0.67371	0.415027	0.472223	0.324978	0.341482	0.530264	0.631755	0.435034	0.627891	0.49049	0.789197	0.494007	0.891779	0.35608	0.951975	0.815367	0.939458
0.329073	0.510866	0.624707	0.570821	0.352002	0.476147	0.431685	0.435848	0.504024	0.756734	0.421185	0.642991	0.601878	0.914953	0.282818	0.886808	0.412179	0.87568
0.412838	0.496754	0.478066	0.386793	0.438901	0.51612	0.389871	0.580412	0.628927	0.609332	0.311255	0.579367	0.408778	0.503271	0.44086	0.913107	0.359759	0.947469
0.420152	0.579793	0.302761	0.403595	0.371194	0.353384	0.460037	0.609595	0.478699	0.649844	0.427206	0.562186	0.326524	0.96085	0.427496	0.915362	0.367219	0.973244
0.541158	0.397648	0.424871	0.543153	0.410539	0.546245	0.352334	0.615783	0.429486	0.693889	0.508174	0.492429	0.522291	0.832827	0.288596	0.842042	0.453814	0.911152
0.51585	0.42187	0.385869	0.384982	0.325161	0.390512	0.529514	0.502736	0.553405	0.658048	0.419979	0.765814	0.39104	0.901861	0.435833	0.842072	0.408947	0.913022
0.433646	0.636144	0.54745	0.597913	0.355394	0.627914	0.482185	0.299037	0.513078	0.710433	0.469305	0.480454	0.457506	0.762282	0.543501	0.944431	0.423875	0.908739
0.463705	0.587769	0.401	0.523718	0.319498	0.381959	0.36646	0.54318	0.533677	0.611495	0.383122	0.770522	0.535889	0.926215	0.483568	0.554459	0.392354	0.921777
0.351896	0.492086	0.494918	0.540894	0.37191	0.543201	0.274364	0.646444	0.529235	0.817609	0.387127	0.529683	0.425279	0.945502	0.45373	0.967473	0.373482	0.911828
0.401709	0.409276	0.536833	0.413097	0.28648	0.524267	0.499742	0.640249	0.399452	0.292583	0.449234	0.850794	0.57111	0.748106	0.581684	0.935967	0.36838	0.931305
0.446448	0.500386	0.396628	0.652347	0.462212	0.653044	0.370915	0.365634	0.553038	0.613003	0.358108	0.949173	0.566576	0.69528	0.529387	0.879101	0.425364	0.888886
0.406999	0.323353	0.447147	0.596636	0.470386	0.365389	0.482702	0.588191	0.545506	0.576713	0.676817	0.724228	0.52265	0.64899	0.543282	0.95726	0.408271	0.928212
0.29017	0.534497	0.337871	0.374348	0.379121	0.350149	0.377245	0.418716	0.604715	0.65487	0.432635	0.553838	0.455854	0.872719	0.303671	0.93916	0.27503	0.937695
0.386707	0.493226	0.377618	0.430083	0.468344	0.316628	0.445521	0.452569	0.539791	0.495132	0.324314	0.740443	0.482333	0.699858	0.401921	0.918601	0.360058	0.782995
0.421014	0.352721	0.538148	0.551788	0.378174	0.296564	0.430686	0.492478	0.431565	0.57197	0.243449	0.647751	0.320985	0.807379	0.405395	0.889453	0.442245	0.947666
0.497637	0.484097	0.474164	0.454873	0.306018	0.563517	0.282488	0.653032	0.433848	0.567372	0.332281	0.575126	0.469195	0.549793	0.410305	0.841662	0.248799	0.934413
0.452093	0.581966	0.442996	0.687592	0.44102	0.36273	0.479472	0.703065	0.541388	0.682479	0.440659	0.807594	0.356277	0.887757	0.559913	0.952668	0.350177	0.922408
0.287872	0.650323	0.5137	0.599147	0.378867	0.466965	0.445506	0.488632	0.482898	0.678122	0.292943	0.600728	0.521755	0.935674	0.387825	0.920474	0.308925	0.937067
0.333178	0.525003	0.555827	0.436865	0.40191	0.427609	0.418048	0.700904	0.43965	0.48835	0.403643	0.711848	0.520794	0.882402	0.458248	0.970411	0.28765	0.925701
0.367059	0.895684	0.51938	0.418372	0.478442	0.444863	0.446472	0.622968	0.5081	0.617782	0.429593	0.919826	0.477446	0.965677	0.506195	0.956527	0.436896	0.967639
0.350451	0.406197	0.553066	0.634035	0.331899	0.367273	0.408691	0.630811	0.407829	0.527753	0.599813	0.629303	0.426747	0.968291	0.406843	0.890955	0.553598	0.884698
0.2851	0.520305	0.52835	0.573502	0.427809	0.421944	0.534507	0.590846	0.475749	0.438649	0.294418	0.434213	0.573882	0.569686	0.300426	0.618103	0.350382	0.946876
0.239576	0.695801	0.570377	0.50835	0.346588	0.354388	0.32998	0.38317	0.505821	0.463177	0.276375	0.641239	0.436303	0.612329	0.490356	0.897229	0.411705	0.539281
0.432646	0.573481	0.541123	0.39763	0.309773	0.477941	0.314516	0.38607	0.392269	0.32353	0.460107	0.624597	0.531848	0.951594	0.418743	0.446754	0.741334	0.896475
0.427571	0.471274	0.626009	0.326503	0.377367	0.456945	0.524223	0.452469	0.327883	0.873147	0.294929	0.467096	0.587657	0.92239	0.289687	0.801564	0.318919	0.496338
0.447678	0.525976	0.375908	0.530425	0.477951	0.428509	0.41917	0.34246	0.420017	0.59697	0.385031	0.583246	0.325914	0.745089	0.463838	0.908232	0.382264	0.921047
0.47673	0.270137	0.313202	0.521158	0.396553	0.361412	0.361578	0.657468	0.370738	0.555893	0.564922	0.477811	0.406624	0.934112	0.323233	0.78635	0.442458	0.968161
0.394105	0.384457	0.457922	0.525416	0.349575	0.469513	0.403449	0.353381	0.565759	0.652694	0.517528	0.817808	0.474148	0.886385	0.421418	0.95021	0.545648	0.949652
0.271975	0.564445	0.437484	0.50065	0.547507	0.544836	0.481866	0.29737	0.486978	0.730967	0.43371	0.881822	0.454787	0.7165	0.458094	0.935148	0.491804	0.949933
0.515349	0.516671	0.505776	0.441634	0.42423	0.353284	0.419625	0.522465	0.374262	0.495213	0.589363	0.737592	0.470926	0.805459	0.431679	0.869914	0.528296	0.941421
0.380383	0.654515	0.323991	0.34567	0.449436	0.366854	0.284936	0.632452	0.530573	0.494748	0.434717	0.569119	0.467634	0.588322	0.389496	0.886329	0.491611	0.945686
0.614901	0.404161	0.540102	0.396435	0.482858	0.483461	0.387119	0.634859	0.425014	0.783525	0.41499	0.579267	0.387772	0.822292	0.387453	0.947049	0.424185	0.952582
0.241857	0.476041	0.482268	0.43672	0.420401	0.375886	0.489599	0.607449	0.40512	0.621283	0.364407	0.638757	0.390026	0.771179	0.415809	0.835962	0.3374	0.922365
0.459108	0.578087	0.365352	0.504288	0.352002	0.316056	0.402506	0.489902	0.508165	0.547018	0.399681	0.575555	0.445171	0.964514	0.465524	0.978583	0.434355	0.898032
0.344422	0.414136	0.408436	0.4958	0.526821	0.436565	0.362819	0.608922	0.423313	0.421993	0.437972	0.569093	0.340741	0.724427	0.450229	0.963708	0.472953	0.900505
0.356083	0.419974	0.517246	0.601925	0.492812	0.414527	0.554221	0.521436	0.482349	0.646924	0.530879	0.792522	0.296432	0.920742	0.32737	0.930722	0.351482	0.882732
0.496201	0.484526	0.459082	0.439857	0.286989	0.410739	0.396001	0.698496	0.500962	0.701702	0.456624	0.879096	0.436339	0.847582	0.538531	0.969282	0.237269	0.940106
0.568259	0.383562	0.330111	0.399947	0.333496	0.426543	0.383386	0.393611	0.506754	0.482236	0.48331	0.861237	0.397936	0.822973	0.420858	0.936382	0.518532	0.967404
0.337926	0.43228	0.523333	0.504075	0.284936	0.517103	0.323199	0.511568	0.501838	0.722252	0.436295	0.475271	0.456043	0.571075	0.404148	0.865845	0.567982	0.801786
0.501072	0.569411	0.574443	0.514144	0.458294	0.371678	0.291568	0.598518	0.559368	0.845388	0.464423	0.864794	0.348732	0.926239	0.370824	0.854536	0.452163	0.88962
0.496515	0.63355	0.447715	0.670119	0.411201	0.594324	0.333409	0.614369	0.468748	0.821134	0.467828	0.536985	0.571394	0.965032	0.301088	0.883784	0.502855	0.973489
0.455315	0.564984	0.353842	0.493536	0.459908	0.418056	0.48446	0.47771	0.433979	0.527599	0.32267	0.419842	0.339869	0.910472	0.493724	0.639775	0.57143	0.912955
0.435311	0.602645	0.3279	0.435286	0.460079	0.46302	0.610118	0.343999	0.545287	0.449879	0.478468	0.683984	0.365252	0.940774	0.281957	0.742304	0.393515	0.87918
0.702154	0.555028	0.581055	0.582819	0.416069	0.5884	0.519638	0.557965	0.379311	0.408631	0.28123	0.728173	0.439439	0.705123	0.411116	0.868216	0.481689	0.889263
0.506949	0.352056	0.534785	0.334201	0.458592	0.409459	0.318285	0.370035	0.518744	0.413958	0.43022	0.636774	0.351533	0.745416	0.431219	0.763013	0.393982	0.576363
0.3432	0.524032	0.393451	0.502449	0.400127	0.450497	0.378473	0.697592	0.473627	0.810957	0.442291	0.840728	0.518065	0.855888	0.465677	0.969696	0.543324	0.8953
0.407431	0.558459	0.475044	0.418236	0.374373	0.370707	0.39662	0.625834	0.487209	0.67543	0.28746	0.82633	0.444765	0.881386	0.486852	0.919779	0.402797	0.948827
0.345181	0.624853	0.431874	0.60619	0.332163	0.501002	0.325585	0.785371	0.479837	0.500683	0.372486	0.571572	0.462337	0.965162	0.367387	0.445247	0.458145	0.604453
0.341924	0.460758	0.594949	0.378569	0.297516	0.372233	0.412914	0.534729	0.471859	0.660341	0.302111	0.685666	0.702119	0.910196	0.530101	0.94419	0.373422	0.902147
0.531504	0.646148	0.391811	0.458762	0.505652	0.407761	0.458052	0.548878	0.344549	0.633072	0.445849	0.590247	0.453021	0.938471	0.336962	0.877742	0.450204	0.989386
0.452465	0.517465	0.533243	0.640184	0.55682	0.434329	0.396813	0.483298	0.352586	0.68006	0.488829	0.505306	0.520601	0.921688	0.562704	0.893899	0.443389	0.937571
0.382789	0.514758	0.265464	0.433424	0.413644	0.403061	0.391398	0.537491	0.313045	0.759392	0.522758	0.865297	0.573333	0.751516	0.494487	0.903838	0.519962	0.948089
0.366993	0.368566	0.48367	0.320961	0.282197	0.575017	0.518019	0.581722	0.427239	0.435846	0.513897	0.546976	0.345878	0.748008	0.330162	0.941531	0.525808	0.896978
0.446256	0.450605	0.456136	0.54049	0.375148	0.443628	0.616617	0.439555	0.437103	0.9034	0.363423	0.822733	0.40822	0.601048	0.397133	0.943057	0.36345	0.977885
0.355341	0.585033	0.521563	0.48108	0.314395	0.386812	0.536061	0.478448	0.276016	0.426177	0.513705	0.749593	0.573797	0.650381	0.39921	0.954133	0.395177	0.953262
0.390205	0.652052	0.354792	0.376396	0.373519	0.388298	0.371631	0.742885	0.319887	0.405917	0.257684	0.456934	0.711863	0.768722	0.428463	0.967636	0.473637	0.955089
0.348293	0.502217	0.52266	0.473301	0.566912	0.3551	0.455378	0.542126	0.470985	0.588845	0.497508	0.385077	0.368485	0.703727	0.549211	0.91322	0.458952	0.949871
0.429595	0.478335	0.33695	0.553189	0.394271	0.339324	0.624337	0.459602	0.291755	0.700443	0.387678	0.765471	0.503052	0.713753	0.483842	0.950017	0.401872	0.94024
0.405383	0.566632	0.516286	0.498288	0.255901	0.416927	0.548134	0.532941	0.510884	0.539886	0.499925	0.928682	0.469736	0.954014	0.457306	0.785879	0.349902	0.96116
0.442422	0.374978	0.558023	0.421585	0.338641	0.576199	0.315364	0.585388	0.319678	0.450536	0.432507	0.700666	0.406129	0.630987	0.439548	0.652486	0.449274	0.903699
0.544156	0.322028	0.54875	0.625338	0.427025	0.35474	0.337726	0.345151	0.448803	0.529779	0.530242	0.779322	0.307805	0.530656	0.401726	0.899775	0.388755	0.895164
0.405116	0.481769	0.564621	0.36076	0.306191	0.362183	0.30575	0.449975	0.430258	0.745419	0.426581	0.609692	0.474554	0.963651	0.497341	0.923808	0.375153	0.929731
0.359582	0.488438	0.486235	0.270386	0.316223	0.382407	0.520405	0.396294	0.705067	0.77333	0.555942	0.569235	0.538775	0.897323	0.472418	0.969621	0.562621	0.937385
0.420717	0.381089	0.405244	0.477119	0.563156	0.513624	0.448951	0.697297	0.616744	0.574082	0.430357	0.92551	0.282593	0.895971	0.345234	0.850276	0.327701	0.902994
0.481736	0.361425	0.532535	0.420841	0.249176	0.478643	0.585162	0.408801	0.467512	0.580873	0.488963	0.708965	0.469893	0.85755	0.47076	0.92021	0.382016	0.918266
0.409003	0.50558	0.294325	0.518128	0.463643	0.414714	0.393407	0.607901	0.376397	0.722795	0.337938	0.631503	0.456953	0.933681	0.469587	0.93817	0.347544	0.850904
0.414703	0.403859	0.333314	0.433816	0.372953	0.458716	0.471589	0.455438	0.632837	0.518398	0.542462	0.829341	0.557452	0.970689	0.501188	0.922496	0.493806	0.889501
0.324371	0.486374	0.382547	0.465725	0.355705	0.504109	0.43978	0.651633	0.55811	0.57915	0.413003	0.622927	0.310774	0.50716	0.51051	0.91492	0.478009	0.919609
0.380347	0.353685	0.527196	0.512136	0.322346	0.44133	0.32993	0.37384	0.44968	0.685106	0.57638	0.745597	0.330706	0.851003	0.403615	0.818368	0.521769	0.897725
0.32542	0.590737	0.427577	0.56617	0.496817	0.354088	0.508716	0.46014	0.623181	0.755195	0.397196	0.60099	0.396055	0.899443	0.47521	0.743294	0.464191	0.804345
0.452908	0.388032	0.491204	0.436461	0.404287	0.559064	0.313584	0.564316	0.376305	0.510522	0.311602	0.60483	0.389525	0.963999	0.593983	0.979717	0.380126	0.807422
0.390892	0.383403	0.46838	0.353664	0.372993	0.489234	0.259421	0.324864	0.408841	0.73067	0.519809	0.649207	0.51031	0.916414	0.526986	0.805936	0.414631	0.828311
0.499937	0.469641	0.535613	0.439567	0.359433	0.612027	0.279176	0.736362	0.478812	0.537549	0.270908	0.772604	0.324737	0.910892	0.569219	0.90912	0.291992	0.947233
0.394302	0.353605	0.509382	0.47745	0.528163	0.600898	0.392153	0.67514	0.369556	0.347104	0.479351	0.473485	0.721081	0.486895	0.413129	0.941905	0.492538	0.848634
0.488729	0.444363	0.457404	0.461289	0.474301	0.323546	0.311393	0.369275	0.477487	0.601469	0.46059	0.778362	0.522583	0.567031	0.299058	0.972882	0.435894	0.972256
0.417822	0.477042	0.571106	0.570709	0.555221	0.518103	0.329201	0.420555	0.491355	0.6709	0.489882	0.463843	0.38506	0.940145	0.332329	0.706932	0.436861	0.886243
0.471617	0.41471	0.580265	0.501261	0.350812	0.290181	0.407738	0.500616	0.392424	0.517706	0.542404	0.735549	0.456095	0.941081	0.378341	0.834218	0.437105	0.935281
0.282916	0.466553	0.374886	0.612504	0.47434	0.41573	0.300644	0.262283	0.594651	0.741943	0.386694	0.711649	0.482738	0.889465	0.447135	0.935213	0.440647	0.925632
0.362246	0.532275	0.634895	0.513193	0.429834	0.461819	0.313096	0.695292	0.438496	0.630606	0.490801	0.714529	0.449263	0.946931	0.352506	0.867611	0.493975	0.965619
0.430502	0.40372	0.335491	0.742442	0.274747	0.39686	0.603228	0.703722	0.566243	0.739762	0.440452	0.904462	0.300134	0.977099	0.388792	0.794463	0.437687	0.861678
0.339954	0.508285	0.468165	0.477459	0.330953	0.519625	0.349434	0.39613	0.419267	0.489901	0.543658	0.817317	0.530259	0.737517	0.450217	0.92879	0.590078	0.980986
0.435057	0.312307	0.380777	0.416011	0.395642	0.512413	0.473709	0.362307	0.610096	0.404574	0.524013	0.437273	0.352118	0.766072	0.429509	0.986667	0.271776	0.933461
0.522672	0.480192	0.432814	0.447855	0.286616	0.39644	0.251146	0.606572	0.313221	0.555063	0.273051	0.895065	0.498696	0.792949	0.24018	0.881007	0.322542	0.968513
0.374149	0.485837	0.580788	0.412081	0.496075	0.343804	0.381142	0.635518	0.401201	0.566429	0.357519	0.684511	0.49159	0.626942	0.300234	0.939588	0.489588	0.883857
0.491551	0.401867	0.482642	0.556826	0.472893	0.688172	0.296316	0.606705	0.294255	0.759235	0.577834	0.766167	0.473165	0.961193	0.411208	0.930417	0.407474	0.952077
0.479815	0.538521	0.477211	0.420261	0.624206	0.624639	0.276568	0.361763	0.577612	0.48182	0.36161	0.434851	0.345609	0.890511	0.307792	0.753397	0.290948	0.884384
0.413303	0.600071	0.494914	0.552619	0.488066	0.443597	0.276188	0.615675	0.521978	0.581185	0.337885	0.506412	0.46688	0.724205	0.359422	0.912188	0.352693	0.980284
0.4634	0.662883	0.456465	0.374459	0.394105	0.49498	0.42792	0.363381	0.377681	0.636694	0.41727	0.718552	0.430828	0.92656	0.331176	0.882496	0.47172	0.944538
0.393334	0.507646	0.327661	0.498161	0.593338	0.457213	0.421152	0.585759	0.346809	0.647191	0.318524	0.885893	0.515855	0.957122	0.536041	0.895569	0.39794	0.972395
0.348462	0.369287	0.414558	0.385672	0.433791	0.487798	0.439745	0.607641	0.318336	0.539384	0.56949	0.476939	0.456313	0.790301	0.564954	0.87207	0.370331	0.874589
0.366149	0.395981	0.35457	0.448599	0.430588	0.593173	0.483755	0.552226	0.55478	0.664056	0.451684	0.692364	0.198682	0.821149	0.712638	0.817206	0.439835	0.928733
0.376569	0.533255	0.510051	0.51123	0.524024	0.529655	0.554547	0.494834	0.510815	0.649843	0.567064	0.631097	0.448348	0.924729	0.260886	0.875239	0.301691	0.898757
0.312815	0.519661	0.49263	0.512184	0.362459	0.456602	0.450087	0.508267	0.309844	0.634969	0.494607	0.735434	0.528708	0.919631	0.294761	0.960845	0.461065	0.91595
0.422283	0.571175	0.461513	0.52985	0.284799	0.592699	0.535327	0.696592	0.498135	0.56843	0.574365	0.461595	0.391259	0.548795	0.302655	0.958482	0.36703	0.871016
0.243988	0.368226	0.383827	0.485586	0.557597	0.326686	0.439688	0.655446	0.433161	0.327658	0.488669	0.418545	0.465151	0.844409	0.488928	0.800763	0.424634	0.974589
0.465988	0.383555	0.299227	0.532624	0.481441	0.460435	0.402668	0.614527	0.501076	0.561592	0.339442	0.730133	0.458345	0.57879	0.494488	0.753348	0.511231	0.897201
0.380908	0.554654	0.478485	0.517061	0.375343	0.445856	0.365865	0.687532	0.396665	0.580384	0.510474	0.890906	0.546475	0.450333	0.388525	0.969572	0.378702	0.969854
0.363305	0.34411	0.455838	0.396434	0.307439	0.60305	0.571882	0.526792	0.351354	0.296852	0.64079	0.428992	0.404044	0.95521	0.456178	0.745637	0.377023	0.854341
0.406547	0.697783	0.349079	0.636087	0.401585	0.371103	0.504635	0.628176	0.496547	0.462077	0.422205	0.450371	0.424267	0.562854	0.334923	0.958139	0.500303	0.922842
0.401965	0.380749	0.364128	0.362836	0.310455	0.409723	0.37517	0.583275	0.492851	0.557455	0.420345	0.938042	0.614297	0.948146	0.473786	0.868028	0.415966	0.94436
0.453084	0.467359	0.456121	0.578125	0.398183	0.4694	0.543442	0.698585	0.565771	0.622849	0.399781	0.50997	0.451523	0.813073	0.466382	0.88735	0.365434	0.972674
0.469427	0.339632	0.551334	0.546108	0.414911	0.462563	0.301245	0.726057	0.567677	0.778904	0.420491	0.677794	0.451316	0.919908	0.3964	0.93678	0.408351	0.928179
0.401721	0.419416	0.457034	0.401201	0.347771	0.429283	0.45155	0.536575	0.532649	0.372269	0.322545	0.612962	0.467272	0.852232	0.365501	0.721387	0.306219	0.908821
0.484771	0.485043	0.479726	0.372342	0.467792	0.403153	0.394484	0.464536	0.499407	0.618268	0.380778	0.831918	0.623372	0.963045	0.402442	0.936681	0.387004	0.967224
0.451456	0.364476	0.446325	0.668894	0.296123	0.379863	0.349402	0.491934	0.579512	0.676551	0.316331	0.682699	0.355972	0.888159	0.451124	0.971915	0.377837	0.923636
0.469565	0.50316	0.452295	0.303208	0.412526	0.536822	0.442659	0.40165	0.350309	0.403973	0.395983	0.626372	0.364525	0.975615	0.332722	0.908726	0.580797	0.914316
0.444883	0.430166	0.392155	0.483328	0.288778	0.285595	0.391145	0.60209	0.464398	0.53206	0.462394	0.684447	0.487001	0.819021	0.52225	0.526822	0.431655	0.907893
0.378792	0.630106	0.571947	0.385643	0.335497	0.416506	0.47874	0.47173	0.431241	0.728317	0.390569	0.98097	0.356909	0.897519	0.500983	0.901688	0.54393	0.978382
0.423686	0.528456	0.571671	0.495867	0.401988	0.494647	0.362342	0.436693	0.264261	0.478993	0.316476	0.889682	0.445601	0.89246	0.391088	0.789624	0.442818	0.9603
0.505041	0.616228	0.391114	0.541467	0.445879	0.331492	0.341391	0.63024	0.596241	0.261567	0.342137	0.557935	0.370186	0.898876	0.274535	0.943543	0.292158	0.552664
0.385463	0.762564	0.372361	0.521995	0.432825	0.552246	0.531479	0.55996	0.511738	0.697807	0.344662	0.7461	0.355489	0.915283	0.497696	0.847857	0.446215	0.84051
0.491361	0.552284	0.386248	0.541382	0.416035	0.274632	0.483302	0.307167	0.473896	0.80075	0.610633	0.825449	0.548585	0.921933	0.307739	0.812435	0.44149	0.846977
0.403983	0.521768	0.522294	0.497088	0.493359	0.516923	0.300244	0.699463	0.43679	0.692666	0.350117	0.908438	0.558479	0.672548	0.537529	0.841734	0.464474	0.952209
0.334155	0.433589	0.47345	0.50002	0.409904	0.408831	0.581945	0.676896	0.462694	0.568723	0.352585	0.629576	0.416618	0.771586	0.449401	0.928758	0.533827	0.980576
0.417687	0.531813	0.605282	0.447567	0.50789	0.529726	0.348344	0.497266	0.510633	0.502401	0.649483	0.479717	0.478421	0.965484	0.464997	0.959967	0.3541	0.867976
0.407067	0.712649	0.426398	0.519199	0.445444	0.387683	0.312996	0.534256	0.519573	0.843191	0.419542	0.675578	0.264912	0.917337	0.552195	0.770454	0.541988	0.935487
0.372178	0.53126	0.346422	0.391935	0.443748	0.621673	0.362311	0.62259	0.484024	0.63903	0.468889	0.482893	0.434667	0.702144	0.477624	0.864477	0.581488	0.959391
0.404453	0.373798	0.526299	0.392808	0.486075	0.304407	0.24047	0.734003	0.494952	0.554636	0.447389	0.843982	0.277116	0.515638	0.596139	0.853132	0.404458	0.843761
0.428899	0.582795	0.445535	0.593837	0.477982	0.336725	0.57843	0.60436	0.570798	0.541582	0.268735	0.519133	0.608319	0.879899	0.513383	0.97042	0.436848	0.936153
0.394675	0.431997	0.457341	0.567441	0.458628	0.574674	0.47727	0.385686	0.451813	0.678962	0.537049	0.828261	0.547855	0.911958	0.422304	0.734755	0.539371	0.64073
0.402832	0.766626	0.477677	0.501058	0.386166	0.325985	0.4102	0.519208	0.425541	0.528289	0.628538	0.684252	0.365457	0.980137	0.298678	0.908867	0.407186	0.872248
0.333927	0.3486	0.483454	0.399495	0.467925	0.45598	0.454133	0.430473	0.352046	0.476028	0.418166	0.63111	0.289313	0.884093	0.607392	0.955901	0.363523	0.964519
0.408528	0.871617	0.372146	0.481107	0.31304	0.56105	0.476946	0.496476	0.543867	0.423374	0.412006	0.872976	0.576671	0.602573	0.36938	0.81825	0.473175	0.933085
0.35085	0.504454	0.46187	0.508254	0.294051	0.392531	0.269969	0.570794	0.366853	0.615855	0.458262	0.727255	0.422019	0.767835	0.463505	0.901252	0.364998	0.973307
0.359313	0.744258	0.426092	0.458282	0.29944	0.412317	0.425974	0.716258	0.535782	0.912471	0.461575	0.406897	0.560321	0.91097	0.272429	0.930732	0.356643	0.948264
0.494807	0.406476	0.446666	0.569549	0.395812	0.313385	0.367101	0.51908	0.513228	0.480475	0.43526	0.811725	0.319412	0.808634	0.438504	0.893692	0.479458	0.982363
0.575717	0.458852	0.464597	0.606314	0.410718	0.493357	0.446206	0.434068	0.561909	0.632259	0.473119	0.720315	0.468726	0.738379	0.444808	0.881452	0.518566	0.439581
0.448815	0.627332	0.475969	0.654895	0.390806	0.403313	0.288889	0.566596	0.565099	0.548103	0.400543	0.706209	0.366064	0.943854	0.458066	0.969017	0.465637	0.926125
0.428261	0.517144	0.513452	0.578802	0.391548	0.433565	0.267586	0.68474	0.343117	0.781325	0.59654	0.565253	0.563364	0.669181	0.227898	0.575114	0.382433	0.877552
0.421705	0.624601	0.389081	0.745556	0.51325	0.314924	0.433573	0.496016	0.357661	0.639545	0.493286	0.683859	0.436855	0.52962	0.561703	0.864324	0.523732	0.882699
0.330374	0.505625	0.375983	0.503827	0.365063	0.316774	0.42278	0.566005	0.418122	0.580865	0.479911	0.798276	0.405378	0.799614	0.450988	0.946183	0.512307	0.959318
0.331796	0.654032	0.34573	0.582461	0.543121	0.549306	0.31975	0.49458	0.419665	0.660713	0.342599	0.421971	0.519707	0.784416	0.468203	0.950359	0.564643	0.924323
0.547433	0.565363	0.549397	0.527141	0.456577	0.438027	0.452777	0.4869	0.672519	0.665346	0.263939	0.563605	0.544109	0.854402	0.312652	0.967595	0.388167	0.913552
0.486117	0.611591	0.47554	0.446629	0.368978	0.392606	0.436413	0.463025	0.561896	0.707524	0.324623	0.767572	0.470158	0.473289	0.481208	0.92839	0.428539	0.814248
0.344625	0.488674	0.458586	0.52375	0.324373	0.321889	0.472981	0.5171	0.438105	0.65263	0.379624	0.65244	0.57147	0.912016	0.5518	0.585509	0.548342	0.655978
0.344019	0.434866	0.452547	0.413763	0.398239	0.466081	0.293034	0.316947	0.39502	0.579219	0.307016	0.492029	0.477977	0.943906	0.603262	0.934261	0.398656	0.876742
0.318413	0.51892	0.370171	0.506892	0.480282	0.32462	0.342635	0.59694	0.516181	0.660112	0.242367	0.847269	0.5233	0.82934	0.353268	0.918528	0.447645	0.86672
0.334096	0.389565	0.510311	0.487807	0.474071	0.301927	0.384493	0.548264	0.440042	0.379222	0.630989	0.529671	0.434268	0.650695	0.331563	0.847624	0.364961	0.91781
0.426885	0.386158	0.534571	0.347446	0.431889	0.461288	0.401513	0.444079	0.581521	0.582288	0.355784	0.401301	0.480581	0.972304	0.296961	0.563732	0.318093	0.941568
0.387892	0.411581	0.538457	0.589761	0.479232	0.514129	0.407898	0.593851	0.397601	0.688064	0.519594	0.450583	0.403372	0.665058	0.455325	0.758131	0.458585	0.773197
0.555533	0.332552	0.49753	0.411194	0.381509	0.305456	0.488285	0.366938	0.463061	0.612878	0.43079	0.600375	0.445471	0.638282	0.435193	0.966876	0.546384	0.80802
0.414641	0.561446	0.455736	0.566426	0.35028	0.313459	0.265017	0.507947	0.554337	0.52776	0.496467	0.464552	0.450998	0.942244	0.475028	0.956926	0.382684	0.96575
0.35406	0.565376	0.395634	0.466164	0.309315	0.375648	0.318813	0.586465	0.384097	0.525672	0.392162	0.592629	0.518844	0.853347	0.425244	0.882002	0.5237	0.88079
0.502698	0.56105	0.501529	0.666093	0.330901	0.309399	0.47675	0.470289	0.267664	0.637699	0.501729	0.420234	0.427051	0.853317	0.401746	0.86893	0.373609	0.828511
0.399507	0.437272	0.644848	0.324223	0.432958	0.498244	0.23745	0.587802	0.396707	0.733286	0.421726	0.627575	0.49131	0.67311	0.504865	0.949232	0.358891	0.910811
0.51456	0.396981	0.328546	0.70315	0.306249	0.511682	0.412046	0.577233	0.32366	0.757062	0.350867	0.661872	0.510527	0.785547	0.526051	0.825273	0.390272	0.904748
0.379817	0.475313	0.483957	0.559273	0.474481	0.458386	0.358957	0.637033	0.485889	0.581616	0.420555	0.840687	0.589147	0.974386	0.414975	0.949631	0.415693	0.891142
0.32008	0.422495	0.548422	0.375546	0.576709	0.43536	0.490829	0.600846	0.537742	0.451096	0.670312	0.603354	0.448597	0.710002	0.421517	0.828119	0.403579	0.92203
0.338947	0.403239	0.41804	0.361604	0.428465	0.465947	0.364535	0.6624	0.503609	0.732194	0.509094	0.872058	0.308325	0.864479	0.339175	0.931196	0.421833	0.924561
0.391764	0.553688	0.493516	0.850238	0.37552	0.490066	0.338891	0.698726	0.552953	0.560982	0.460722	0.82258	0.565503	0.890698	0.531218	0.791264	0.448825	0.959883
0.478007	0.574601	0.528703	0.61941	0.476637	0.459774	0.480873	0.670969	0.407835	0.649929	0.392182	0.587226	0.277201	0.822477	0.561581	0.94984	0.358945	0.82772
0.447434	0.392732	0.357512	0.480124	0.283529	0.665411	0.434267	0.49063	0.457307	0.543784	0.370603	0.489918	0.523012	0.59543	0.536474	0.874357	0.390262	0.942598
0.313399	0.331697	0.618291	0.450106	0.311736	0.556011	0.499326	0.603512	0.427804	0.43099	0.577472	0.922963	0.569355	0.843657	0.441516	0.881027	0.567876	0.916008
0.486783	0.582782	0.450195	0.436785	0.526175	0.28703	0.400961	0.66327	0.440824	0.636098	0.336345	0.591339	0.314723	0.907197	0.399471	0.77716	0.437454	0.935077
0.372009	0.4566	0.379411	0.392199	0.413827	0.460807	0.488202	0.670006	0.310275	0.549937	0.401967	0.550373	0.316308	0.879839	0.40809	0.861735	0.431146	0.882287
0.463245	0.751756	0.423207	0.488706	0.464826	0.348763	0.502238	0.570372	0.473758	0.459846	0.448456	0.664028	0.363347	0.622725	0.296277	0.94903	0.371348	0.938178
0.588191	0.386982	0.53669	0.609724	0.417313	0.610055	0.39417	0.520934	0.521226	0.436525	0.267998	0.910774	0.543325	0.91201	0.382377	0.901678	0.633216	0.942087
0.553084	0.579583	0.398388	0.454792	0.391047	0.604185	0.354805	0.612916	0.662952	0.738971	0.382106	0.862567	0.398121	0.984586	0.408892	0.92942	0.506674	0.978034
0.383682	0.567114	0.403922	0.402731	0.305039	0.395164	0.437776	0.338811	0.558125	0.481552	0.310027	0.881421	0.460268	0.704089	0.332738	0.915719	0.422604	0.974859
0.414516	0.492257	0.473366	0.554108	0.479572	0.333034	0.335113	0.512566	0.540487	0.536345	0.367993	0.541644	0.602097	0.848261	0.351498	0.674643	0.260627	0.96141
0.330004	0.566718	0.489586	0.510685	0.448455	0.364354	0.402947	0.484484	0.367812	0.530889	0.581236	0.797796	0.566984	0.65479	0.51442	0.62277	0.457413	0.919727
0.395164	0.41329	0.494753	0.446531	0.354189	0.461591	0.346309	0.406462	0.398357	0.604613	0.486671	0.968591	0.394594	0.701579	0.449417	0.882008	0.442894	0.948665
0.480461	0.450591	0.382554	0.393845	0.365928	0.589507	0.318644	0.596262	0.437755	0.549537	0.42048	0.744687	0.304065	0.766094	0.323124	0.905486	0.442607	0.911216
0.503735	0.540379	0.474385	0.63273	0.319344	0.392984	0.543801	0.388784	0.535221	0.621504	0.348169	0.706031	0.42858	0.741382	0.363289	0.913588	0.463734	0.963592
0.475042	0.519598	0.341305	0.492278	0.493829	0.380798	0.479354	0.659614	0.395675	0.57479	0.487214	0.428572	0.693721	0.916621	0.300672	0.698037	0.542775	0.954804
0.242024	0.568885	0.375335	0.560416	0.548918	0.466106	0.39581	0.563051	0.227721	0.589622	0.507033	0.678116	0.482072	0.93444	0.366237	0.89325	0.418475	0.929559
0.438956	0.369377	0.389617	0.388288	0.473924	0.443602	0.375561	0.584638	0.262787	0.623269	0.334585	0.665963	0.410266	0.626146	0.425466	0.936281	0.316413	0.934121
0.390644	0.495641	0.425882	0.531607	0.383486	0.320474	0.340201	0.502951	0.49886	0.509204	0.277078	0.850828	0.58267	0.84591	0.526129	0.876074	0.397878	0.935423
0.535238	0.589318	0.475386	0.376164	0.330963	0.61359	0.384312	0.51399	0.615734	0.602395	0.504031	0.645304	0.535429	0.879876	0.480262	0.836395	0.457419	0.904866
0.507286	0.538001	0.493193	0.590788	0.434922	0.473	0.349876	0.382525	0.553291	0.610842	0.50945	0.786393	0.243486	0.73392	0.545434	0.894126	0.516414	0.89148
0.336685	0.540853	0.299838	0.669167	0.308798	0.381859	0.340136	0.630532	0.439745	0.487702	0.597451	0.915942	0.574663	0.955344	0.511312	0.949169	0.362139	0.971231
0.481674	0.428198	0.306198	0.59035	0.388377	0.487201	0.314345	0.790131	0.385429	0.725301	0.38774	0.57616	0.425195	0.902424	0.454259	0.766366	0.47974	0.952284
0.310993	0.545658	0.535007	0.33319	0.397201	0.450449	0.359842	0.605665	0.293178	0.407969	0.514476	0.842606	0.454273	0.912837	0.27499	0.939546	0.462047	0.897048
0.434652	0.525041	0.451247	0.607199	0.350077	0.4257	0.511023	0.531986	0.572997	0.59895	0.393268	0.53672	0.556782	0.748489	0.317503	0.932761	0.475622	0.975419
0.372974	0.339343	0.415585	0.43778	0.457951	0.434742	0.58658	0.476086	0.413554	0.615302	0.267782	0.469497	0.326564	0.775857	0.460823	0.854714	0.411786	0.875211
0.416661	0.827432	0.4544	0.457634	0.503129	0.437905	0.375071	0.556121	0.49188	0.948098	0.404549	0.965327	0.543219	0.912382	0.48473	0.934415	0.547424	0.904447
0.367573	0.632695	0.37753	0.55576	0.446974	0.502604	0.407358	0.512621	0.364918	0.563907	0.386766	0.484151	0.394373	0.575931	0.44825	0.676534	0.303583	0.960367
0.374873	0.438364	0.53445	0.561351	0.597196	0.43548	0.340116	0.635197	0.39422	0.512604	0.501156	0.978779	0.336069	0.548725	0.289356	0.882857	0.282734	0.753507
0.384523	0.618704	0.519838	0.430668	0.513604	0.507757	0.615012	0.353982	0.423041	0.678926	0.550119	0.567684	0.354255	0.932897	0.463224	0.912945	0.556893	0.895896
0.464783	0.329407	0.312772	0.375083	0.514607	0.41407	0.355591	0.446244	0.272881	0.416356	0.364961	0.61645	0.492502	0.824271	0.321989	0.304376	0.321386	0.29061
0.3733	0.493571	0.349757	0.605448	0.425077	0.451975	0.430172	0.654416	0.496285	0.310846	0.427895	0.748565	0.458527	0.669698	0.477722	0.98398	0.501392	0.510239
0.387144	0.411135	0.502664	0.457163	0.271623	0.542217	0.41767	0.448574	0.391879	0.458954	0.577957	0.669364	0.393076	0.956782	0.385551	0.950961	0.475849	0.943677
0.397618	0.500736	0.591611	0.463157	0.49271	0.459229	0.539393	0.669863	0.342293	0.549416	0.300024	0.454929	0.474082	0.906981	0.534601	0.969574	0.433739	0.974598
0.327501	0.624043	0.370609	0.518883	0.258108	0.296843	0.382547	0.293368	0.452882	0.417575	0.458095	0.61827	0.440078	0.935068	0.613859	0.881566	0.475729	0.913737
0.367682	0.368239	0.396508	0.553622	0.296102	0.505458	0.390812	0.518925	0.427604	0.688375	0.364006	0.784047	0.395739	0.756568	0.619653	0.643338	0.27041	0.949735
0.357709	0.370062	0.47716	0.596711	0.349446	0.424753	0.393957	0.345095	0.542708	0.488283	0.422877	0.520509	0.527547	0.562284	0.507113	0.915072	0.399421	0.882044
0.347321	0.359645	0.429062	0.506475	0.471041	0.38761	0.481023	0.588465	0.436266	0.656936	0.293285	0.874339	0.394593	0.937323	0.507168	0.973623	0.329439	0.894643
0.60237	0.407227	0.441631	0.491439	0.478371	0.542531	0.48154	0.379668	0.530331	0.52507	0.362995	0.568635	0.436495	0.875122	0.26435	0.587066	0.452797	0.84533
0.417038	0.529227	0.428045	0.546874	0.440224	0.404992	0.242158	0.635036	0.491659	0.462811	0.515502	0.550773	0.320689	0.926257	0.423329	0.953616	0.404855	0.891443
0.439129	0.949098	0.414725	0.419911	0.294449	0.486334	0.275685	0.298224	0.461658	0.7745	0.453164	0.631333	0.584329	0.900783	0.504706	0.813443	0.396713	0.959259
0.319127	0.518865	0.324852	0.503384	0.420726	0.464106	0.297518	0.506095	0.377704	0.682052	0.482241	0.573471	0.475882	0.618942	0.498367	0.490038	0.410651	0.934182
0.335643	0.607169	0.485955	0.48022	0.535994	0.452349	0.480845	0.607814	0.509057	0.665348	0.259968	0.896583	0.599121	0.892772	0.411693	0.945958	0.324744	0.87409
0.37549	0.342825	0.362514	0.53299	0.283446	0.307742	0.402917	0.435091	0.457164	0.617715	0.463745	0.586212	0.504675	0.890204	0.428797	0.767238	0.397761	0.93274
0.483561	0.515324	0.417434	0.460038	0.435575	0.476666	0.454444	0.554616	0.604676	0.470939	0.562747	0.920415	0.457058	0.657578	0.370507	0.89362	0.718013	0.939408
0.40118	0.517297	0.480036	0.418487	0.419115	0.388901	0.522954	0.584915	0.491535	0.815849	0.351286	0.696812	0.399208	0.949644	0.467781	0.937457	0.32288	0.977958
0.414969	0.313748	0.580599	0.352948	0.393032	0.565264	0.667721	0.529328	0.400279	0.5926	0.356224	0.819747	0.531918	0.766957	0.378275	0.932162	0.507152	0.818086
0.261676	0.530328	0.365148	0.427201	0.377474	0.363428	0.490677	0.567372	0.28661	0.534756	0.379863	0.935187	0.388124	0.960427	0.404037	0.890197	0.514118	0.984356
0.367363	0.427815	0.453942	0.385369	0.293516	0.383867	0.305012	0.560554	0.54503	0.716524	0.533954	0.927197	0.411399	0.977294	0.384214	0.595675	0.348037	0.880732
0.459734	0.427633	0.477718	0.405055	0.358597	0.484174	0.384077	0.633609	0.442569	0.629495	0.36333	0.625695	0.391161	0.848495	0.337429	0.789795	0.452496	0.949157
0.366373	0.466827	0.280614	0.520606	0.438932	0.407823	0.452467	0.663226	0.459034	0.529084	0.422074	0.936439	0.371241	0.880172	0.338327	0.963218	0.42882	0.958554
0.500878	0.405732	0.367926	0.488202	0.44938	0.489645	0.428325	0.445704	0.491567	0.505214	0.307825	0.66454	0.323811	0.650312	0.371274	0.825904	0.410017	0.942612
0.39126	0.36058	0.479585	0.416264	0.337915	0.348665	0.304734	0.375988	0.414615	0.413968	0.338537	0.640218	0.351137	0.668692	0.41804	0.948494	0.334103	0.677136
0.424859	0.526781	0.411355	0.6731	0.607903	0.339295	0.287722	0.559752	0.431565	0.525926	0.378357	0.461871	0.365298	0.822802	0.40873	0.885954	0.498827	0.932243
0.33574	0.514714	0.44573	0.592978	0.382855	0.350784	0.545572	0.590032	0.625172	0.573272	0.616141	0.621047	0.312829	0.867851	0.321794	0.966507	0.291992	0.936528
0.391585	0.3987	0.46719	0.483427	0.433041	0.357938	0.526683	0.467848	0.367081	0.679714	0.582051	0.553965	0.351187	0.827149	0.454341	0.702009	0.691003	0.956388
0.38122	0.394685	0.4994	0.455858	0.37652	0.415822	0.326445	0.399155	0.443621	0.5606	0.4833	0.739278	0.390168	0.870645	0.429965	0.912238	0.55371	0.919928
0.370122	0.804065	0.32558	0.536995	0.38275	0.523545	0.509375	0.643282	0.59393	0.545047	0.589789	0.767711	0.556863	0.920707	0.416862	0.797556	0.397547	0.957763
0.462348	0.503969	0.462203	0.687381	0.304709	0.351075	0.477911	0.468326	0.407973	0.711958	0.320235	0.416777	0.536667	0.736348	0.507788	0.922125	0.418257	0.910959
0.38518	0.475985	0.454453	0.620446	0.357692	0.359764	0.511276	0.633101	0.402494	0.62771	0.372528	0.914077	0.369354	0.946585	0.475085	0.917542	0.482266	0.951932
0.3887	0.629439	0.367403	0.600993	0.572298	0.431074	0.501314	0.43512	0.467399	0.53102	0.577238	0.800107	0.472069	0.694999	0.398873	0.908454	0.29605	0.948265
0.524675	0.372815	0.570991	0.544748	0.324838	0.437519	0.363814	0.538106	0.457817	0.544089	0.413361	0.944299	0.489811	0.904188	0.329349	0.866875	0.410229	0.911303
0.417935	0.523851	0.519068	0.516477	0.473134	0.548021	0.488016	0.366513	0.42948	0.607838	0.602333	0.881833	0.600262	0.842316	0.457627	0.962618	0.30618	0.473864
0.269595	0.570728	0.524787	0.575669	0.283048	0.490669	0.395569	0.56953	0.475952	0.622742	0.527903	0.777314	0.293278	0.780916	0.402545	0.827908	0.441405	0.972685
0.40503	0.476448	0.5398	0.344325	0.369618	0.446617	0.463326	0.775873	0.516217	0.471861	0.350921	0.586474	0.492619	0.896585	0.290077	0.814447	0.429982	0.969732
0.444382	0.442498	0.604382	0.625715	0.486094	0.282364	0.354346	0.604208	0.481986	0.513839	0.36222	0.476303	0.500495	0.844376	0.341576	0.91999	0.40736	0.948838
0.32998	0.512151	0.317681	0.450829	0.405671	0.489745	0.454656	0.531677	0.447446	0.747438	0.386824	0.754831	0.419294	0.969494	0.374867	0.70438	0.464213	0.892226
0.343886	0.567016	0.357639	0.515099	0.397473	0.30936	0.497316	0.5455	0.590514	0.648705	0.365821	0.505881	0.492879	0.833248	0.398578	0.878648	0.403713	0.896023
0.431988	0.589019	0.615849	0.607968	0.307136	0.329622	0.367572	0.438695	0.420652	0.658367	0.433979	0.802166	0.465842	0.8741	0.497647	0.976941	0.463782	0.920164
0.35464	0.495318	0.469562	0.51196	0.322334	0.453466	0.288757	0.62693	0.296591	0.528805	0.452296	0.742177	0.388234	0.905091	0.481368	0.925074	0.465372	0.963013
0.341086	0.374912	0.411224	0.464724	0.356193	0.390658	0.538794	0.583969	0.478296	0.757366	0.369494	0.608589	0.320778	0.92288	0.297412	0.933751	0.255674	0.930244
0.322547	0.447609	0.319786	0.553712	0.400718	0.417644	0.312781	0.522986	0.408012	0.544809	0.367436	0.639653	0.451082	0.95098	0.327673	0.944146	0.353332	0.96512
0.285526	0.361542	0.378924	0.615702	0.324885	0.443759	0.357342	0.526791	0.367101	0.518262	0.432824	0.542322	0.398157	0.795827	0.550112	0.908398	0.507702	0.933769
0.361801	0.466547	0.480614	0.542666	0.356304	0.438741	0.429822	0.457028	0.482921	0.515863	0.40876	0.456429	0.590277	0.748031	0.458716	0.861943	0.471717	0.956959
0.559771	0.430231	0.334577	0.567901	0.529449	0.413238	0.406782	0.620353	0.517242	0.598558	0.366578	0.752738	0.47034	0.760048	0.470044	0.907792	0.479005	0.946082
0.424144	0.547145	0.564348	0.548489	0.373056	0.447481	0.501868	0.400819	0.501842	0.514371	0.527657	0.786042	0.459546	0.734919	0.38061	0.95893	0.350036	0.927089
0.346904	0.340458	0.513853	0.492708	0.29764	0.411914	0.600247	0.521639	0.514859	0.649062	0.392694	0.763708	0.506203	0.922559	0.390364	0.925165	0.332065	0.825219
0.455852	0.337525	0.368034	0.465357	0.442426	0.441705	0.472579	0.407789	0.394397	0.561663	0.336607	0.919016	0.332419	0.931977	0.438629	0.881651	0.292382	0.914531
0.483948	0.383224	0.626149	0.523479	0.464409	0.539959	0.409529	0.478023	0.374105	0.460806	0.491209	0.871495	0.549303	0.956728	0.407685	0.954623	0.377857	0.92811
0.28965	0.489746	0.405975	0.600131	0.560851	0.563873	0.485747	0.411686	0.514733	0.87306	0.469765	0.589261	0.433984	0.940509	0.36208	0.582216	0.356003	0.918815
0.425893	0.333599	0.495244	0.543931	0.406673	0.546611	0.34013	0.642251	0.54487	0.451277	0.302389	0.545104	0.478939	0.241353	0.551462	0.8942	0.403147	0.954786
0.408929	0.635256	0.469014	0.587298	0.442875	0.453308	0.416594	0.413313	0.431017	0.332671	0.395296	0.715283	0.303875	0.881096	0.453341	0.91868	0.586651	0.930065
0.391042	0.581392	0.319784	0.538341	0.424406	0.430319	0.302217	0.638994	0.441009	0.572206	0.46983	0.69115	0.29161	0.911849	0.408218	0.915038	0.391465	0.905379
0.373165	0.504667	0.551667	0.422295	0.48079	0.443991	0.507207	0.530842	0.596205	0.549922	0.280631	0.620065	0.468376	0.663464	0.346759	0.930127	0.50999	0.922749
0.365155	0.450996	0.353842	0.497176	0.493496	0.431198	0.439717	0.372128	0.496436	0.514194	0.468421	0.421395	0.422457	0.962183	0.459713	0.615715	0.410101	0.957609
0.486749	0.481587	0.392992	0.449512	0.537769	0.333368	0.568086	0.509067	0.469013	0.497323	0.34699	0.772984	0.545739	0.859917	0.418625	0.943986	0.463451	0.973121
0.50048	0.603319	0.34508	0.399573	0.550499	0.342307	0.428444	0.599226	0.424069	0.416267	0.397448	0.775393	0.564048	0.809079	0.284134	0.928501	0.541445	0.464323
0.386323	0.505897	0.412516	0.534586	0.44051	0.532125	0.364662	0.710712	0.499338	0.912875	0.495584	0.542294	0.582552	0.788319	0.385776	0.935711	0.402135	0.903211
0.414579	0.482293	0.471716	0.396142	0.459946	0.480592	0.35126	0.325617	0.341543	0.721341	0.480137	0.778945	0.531913	0.941303	0.357034	0.978071	0.473616	0.558139
0.406976	0.395806	0.562213	0.435974	0.431384	0.579626	0.478275	0.465409	0.57735	0.538867	0.450145	0.912994	0.336427	0.845901	0.41147	0.788785	0.430787	0.988089
0.348146	0.670085	0.477233	0.443074	0.27116	0.418831	0.392847	0.349787	0.548755	0.4272	0.397964	0.673892	0.356599	0.440663	0.390684	0.681615	0.449488	0.933896
0.379553	0.687938	0.568586	0.44401	0.368844	0.287567	0.489202	0.554928	0.497819	0.796697	0.558488	0.92827	0.353825	0.580885	0.330757	0.961545	0.399723	0.8293
0.344474	0.386029	0.488835	0.469757	0.402653	0.312654	0.352741	0.305282	0.576939	0.614241	0.327555	0.344284	0.389812	0.75513	0.509144	0.643587	0.437863	0.938424
0.485249	0.478297	0.345359	0.539789	0.462132	0.473397	0.409055	0.648344	0.324768	0.467781	0.480131	0.837022	0.394507	0.894105	0.381977	0.895837	0.424893	0.96994
0.403332	0.544128	0.515915	0.527142	0.327498	0.502571	0.574754	0.694296	0.375317	0.494257	0.258198	0.447239	0.397362	0.873593	0.588029	0.903074	0.440193	0.986333
0.422046	0.49158	0.500798	0.508971	0.475858	0.461999	0.581353	0.51673	0.460298	0.59336	0.375183	0.475379	0.360003	0.86074	0.415314	0.95443	0.372827	0.942024
0.457816	0.523186	0.522496	0.381016	0.307471	0.496647	0.284285	0.498309	0.405045	0.474362	0.411678	0.912096	0.627631	0.854246	0.416202	0.862157	0.340543	0.944123
0.296335	0.573899	0.358106	0.601445	0.452198	0.410206	0.625775	0.449627	0.378262	0.53256	0.494508	0.905461	0.279932	0.767851	0.409717	0.750418	0.486035	0.960714
0.494761	0.45389	0.33187	0.546455	0.301964	0.355471	0.42409	0.368737	0.590927	0.759383	0.457873	0.663835	0.402291	0.743827	0.455401	0.692146	0.426374	0.913637
0.537348	0.437585	0.34592	0.602816	0.490201	0.444985	0.378033	0.63508	0.36067	0.618208	0.390961	0.739841	0.637709	0.636577	0.521318	0.711293	0.411734	0.923038
0.36465	0.490768	0.435667	0.492278	0.262936	0.43916	0.404425	0.394073	0.507438	0.490252	0.604282	0.561517	0.556445	0.91868	0.334094	0.914927	0.441498	0.717735
0.327651	0.47911	0.448381	0.441737	0.488733	0.453555	0.394828	0.401959	0.496015	0.430906	0.619467	0.431634	0.483011	0.815424	0.446441	0.917286	0.364001	0.962783
0.287865	0.532411	0.597275	0.666994	0.301371	0.324411	0.36495	0.450177	0.426209	0.422538	0.37606	0.617715	0.498241	0.885957	0.381049	0.925046	0.453965	0.966389
0.322918	0.444433	0.408977	0.587344	0.510133	0.533574	0.337173	0.395044	0.502499	0.74798	0.600096	0.925598	0.319401	0.944034	0.464681	0.941892	0.425428	0.895781
0.386159	0.374905	0.484924	0.560712	0.46933	0.543894	0.438798	0.475096	0.4221	0.521303	0.534621	0.858507	0.358754	0.81605	0.517472	0.731099	0.370343	0.793354
0.392087	0.592955	0.492631	0.473348	0.441788	0.572934	0.347186	0.691623	0.578034	0.494356	0.483326	0.913952	0.395824	0.77874	0.432302	0.978638	0.355894	0.929315
0.562701	0.317436	0.608478	0.485708	0.486238	0.50434	0.3219	0.61922	0.525075	0.581765	0.468208	0.567657	0.556764	0.843605	0.493591	0.861781	0.378493	0.886017
0.4999	0.418521	0.479734	0.454516	0.305023	0.362392	0.520862	0.339254	0.294533	0.546912	0.298546	0.565965	0.435888	0.629104	0.578012	0.792487	0.446429	0.911753
0.417196	0.428893	0.470199	0.537033	0.405679	0.31108	0.42018	0.608639	0.515368	0.353598	0.361573	0.836475	0.434714	0.693017	0.372846	0.943271	0.537385	0.967058
0.456033	0.389333	0.419009	0.518968	0.330703	0.362406	0.46285	0.687219	0.401745	0.677449	0.481121	0.397741	0.442973	0.922534	0.404698	0.95681	0.604566	0.93056
0.397132	0.567311	0.401466	0.407089	0.291412	0.345925	0.480722	0.337093	0.537384	0.865628	0.296032	0.652251	0.366941	0.829472	0.337858	0.961095	0.430032	0.904521
0.358508	0.280356	0.422841	0.528761	0.431697	0.418634	0.537075	0.53823	0.531883	0.633693	0.597594	0.591227	0.437251	0.773666	0.468747	0.946939	0.391175	0.940105
0.488198	0.427054	0.421525	0.505271	0.398191	0.358651	0.482754	0.429879	0.60037	0.410773	0.393494	0.4274	0.445862	0.85695	0.36314	0.578673	0.420165	0.956745
0.390306	0.423891	0.42522	0.5058	0.43403	0.769929	0.481834	0.58114	0.274505	0.666015	0.439149	0.522565	0.591242	0.970797	0.35159	0.973213	0.359249	0.968132
0.374068	0.616899	0.334856	0.574845	0.410528	0.395622	0.286722	0.485273	0.441197	0.764537	0.401166	0.603435	0.405987	0.948429	0.357128	0.749886	0.409297	0.899823
0.391917	0.842337	0.533113	0.620959	0.436087	0.470966	0.514387	0.337392	0.529448	0.373579	0.531724	0.890147	0.595625	0.907593	0.46332	0.953987	0.365302	0.898415
0.316249	0.571815	0.405703	0.397157	0.376335	0.426646	0.269592	0.558625	0.463251	0.537165	0.495091	0.784489	0.375614	0.732425	0.385793	0.877397	0.365136	0.453132
0.54588	0.550161	0.502911	0.452818	0.471499	0.714659	0.364866	0.340257	0.520837	0.421108	0.413172	0.868859	0.546903	0.949669	0.439633	0.93507	0.435912	0.977289
0.401731	0.479224	0.57126	0.413774	0.323476	0.353531	0.291671	0.395489	0.285626	0.614264	0.439238	0.902567	0.476793	0.677955	0.566285	0.720881	0.439389	0.902825
0.407026	0.464055	0.442294	0.396222	0.526953	0.351526	0.502123	0.702729	0.421173	0.304356	0.441145	0.762351	0.276351	0.639449	0.40514	0.964183	0.373007	0.933238
0.454324	0.41718	0.368306	0.672902	0.32761	0.366488	0.468467	0.793752	0.407143	0.56558	0.421979	0.82311	0.316046	0.709851	0.466548	0.930376	0.446298	0.953822
0.369929	0.569237	0.395222	0.421541	0.4846	0.3225	0.568873	0.611764	0.550665	0.582221	0.462295	0.918769	0.282961	0.853703	0.218785	0.973854	0.526035	0.963036
0.310615	0.573528	0.317723	0.44222	0.424481	0.645882	0.438404	0.518118	0.363306	0.530968	0.5044	0.752166	0.554189	0.837435	0.449671	0.893671	0.480719	0.910437
0.373739	0.639951	0.44437	0.512975	0.465565	0.488834	0.397775	0.32667	0.472349	0.425085	0.440169	0.890165	0.426866	0.856	0.39904	0.644898	0.513603	0.929273
0.511438	0.647334	0.448255	0.331033	0.388438	0.562248	0.315734	0.671257	0.436524	0.734049	0.4456	0.911369	0.533426	0.776662	0.388788	0.88799	0.313268	0.814804
0.367346	0.686333	0.352476	0.471185	0.454061	0.282584	0.333884	0.626556	0.529194	0.449116	0.501762	0.675052	0.354241	0.861193	0.516182	0.64344	0.517884	0.895431
0.300258	0.512532	0.423571	0.50683	0.444234	0.605303	0.292224	0.62876	0.459424	0.49078	0.288645	0.849704	0.55477	0.637413	0.289592	0.635207	0.417436	0.869823
0.413354	0.601477	0.453644	0.573917	0.32713	0.469731	0.471671	0.634878	0.512029	0.525029	0.530253	0.522226	0.313026	0.618427	0.410269	0.929771	0.46956	0.410208
0.502415	0.43749	0.50596	0.355858	0.294657	0.436057	0.495137	0.308665	0.345888	0.501208	0.522499	0.87408	0.494761	0.865937	0.275012	0.955747	0.400978	0.917587
0.476804	0.4225	0.476759	0.551805	0.363024	0.359744	0.520034	0.376199	0.446755	0.902921	0.545238	0.761544	0.331054	0.882522	0.610631	0.966575	0.336384	0.944671
0.46937	0.730534	0.326625	0.466214	0.509203	0.479332	0.342787	0.49624	0.360131	0.456193	0.473329	0.591891	0.416342	0.846669	0.300785	0.96819	0.584203	0.888122
0.363724	0.555658	0.540081	0.333119	0.447032	0.555281	0.464323	0.639467	0.550059	0.860007	0.395733	0.514458	0.380571	0.824951	0.377821	0.882806	0.484296	0.89766
0.384639	0.588585	0.464326	0.555652	0.461746	0.75892	0.344592	0.410792	0.320015	0.58001	0.402704	0.785809	0.378723	0.951471	0.347301	0.906518	0.414447	0.904733
0.393811	0.549305	0.352991	0.34854	0.402526	0.469615	0.2808	0.583555	0.531768	0.571005	0.31169	0.518629	0.33068	0.939971	0.331561	0.902201	0.491311	0.916835
0.365828	0.361066	0.546185	0.420857	0.363682	0.292308	0.347779	0.628657	0.443436	0.700912	0.517309	0.891995	0.464057	0.927953	0.41755	0.719411	0.629738	0.819032
0.491458	0.510748	0.323041	0.498671	0.270461	0.508742	0.52708	0.726727	0.384323	0.573301	0.447452	0.671719	0.341211	0.879164	0.325468	0.921189	0.357832	0.9521
0.29559	0.356041	0.575947	0.493106	0.384761	0.4645	0.29779	0.49881	0.597241	0.674093	0.460555	0.395753	0.494368	0.903568	0.41194	0.949522	0.487248	0.96518
0.493516	0.539848	0.362119	0.495248	0.483315	0.44087	0.497916	0.364341	0.360621	0.438325	0.363998	0.611313	0.301762	0.97829	0.462506	0.936885	0.529004	0.877387
0.431698	0.559032	0.607672	0.442828	0.491736	0.497281	0.397689	0.433164	0.401569	0.594823	0.414874	0.953229	0.297998	0.53446	0.325812	0.614293	0.326853	0.757182
0.443311	0.622179	0.552652	0.375211	0.526672	0.434231	0.417096	0.41918	0.503781	0.476717	0.496802	0.697073	0.468576	0.552628	0.427873	0.940583	0.646126	0.913912
0.451155	0.48281	0.631903	0.368959	0.378069	0.393968	0.374749	0.389982	0.54993	0.572197	0.615486	0.427077	0.556218	0.916947	0.425443	0.905925	0.420589	0.932921
0.307591	0.569323	0.399815	0.520381	0.394572	0.511978	0.366947	0.247497	0.387048	0.627151	0.465997	0.821707	0.331494	0.787372	0.493583	0.922693	0.432482	0.793411
0.416312	0.639598	0.403499	0.381382	0.315075	0.292351	0.410555	0.39586	0.390102	0.694729	0.350963	0.42994	0.335704	0.976649	0.396272	0.850077	0.504947	0.923337
0.425009	0.351503	0.427412	0.348603	0.347185	0.484148	0.522779	0.529198	0.435263	0.640511	0.517578	0.680689	0.541689	0.539227	0.562196	0.90845	0.459573	0.925416
0.676545	0.445623	0.519921	0.568386	0.433386	0.486609	0.392728	0.458461	0.301023	0.681825	0.337603	0.943044	0.434363	0.879775	0.520297	0.979763	0.587181	0.828487
0.402617	0.452493	0.490653	0.411384	0.468462	0.501898	0.395727	0.499158	0.365042	0.613797	0.285985	0.797926	0.327709	0.927118	0.483359	0.935683	0.576467	0.961163
0.453586	0.496952	0.439955	0.431225	0.296826	0.417884	0.400752	0.573662	0.41675	0.703128	0.444229	0.465218	0.235464	0.909415	0.250131	0.973499	0.666239	0.936244
0.317668	0.449096	0.311809	0.400997	0.279086	0.526587	0.339923	0.480312	0.599108	0.436101	0.345569	0.650475	0.438339	0.684519	0.396525	0.822992	0.37088	0.933847
0.447346	0.443048	0.413882	0.429377	0.506047	0.568083	0.367901	0.422848	0.577947	0.611846	0.605421	0.833001	0.377817	0.561187	0.414854	0.760728	0.360917	0.871693
0.520768	0.517021	0.426587	0.570595	0.486056	0.358281	0.343962	0.3372	0.390568	0.517667	0.304513	0.623009	0.567288	0.916524	0.555244	0.669204	0.364416	0.927476
0.447672	0.517648	0.520438	0.472886	0.43756	0.528635	0.385198	0.51168	0.275236	0.620369	0.406355	0.828658	0.517234	0.908921	0.445893	0.721716	0.406037	0.927035
0.350448	0.399728	0.49644	0.44588	0.303974	0.418442	0.340635	0.383208	0.572059	0.442257	0.580861	0.76526	0.519629	0.886128	0.549769	0.921655	0.473917	0.974466
0.555224	0.495367	0.441775	0.410616	0.440482	0.55974	0.407901	0.631196	0.336497	0.814489	0.476246	0.914766	0.47199	0.721481	0.397486	0.888544	0.490199	0.921999
0.350283	0.361539	0.421843	0.528004	0.332098	0.473477	0.319833	0.346768	0.41857	0.656718	0.434223	0.657126	0.396621	0.946154	0.531869	0.95517	0.536993	0.946655
0.308926	0.621991	0.390919	0.383466	0.296143	0.437445	0.335335	0.663026	0.540704	0.585927	0.329895	0.41931	0.365666	0.696584	0.454891	0.906544	0.370982	0.933117
0.370124	0.370771	0.595948	0.555635	0.420509	0.682692	0.367394	0.61414	0.516346	0.46233	0.468497	0.718118	0.510803	0.898998	0.43439	0.881538	0.419712	0.900477
0.391659	0.673931	0.448995	0.458891	0.454254	0.410151	0.360346	0.516795	0.41654	0.602374	0.368167	0.41841	0.462392	0.893119	0.379516	0.859346	0.439837	0.925914
0.463913	0.581932	0.336272	0.482966	0.470832	0.551077	0.47551	0.569257	0.465878	0.697605	0.559758	0.751332	0.465749	0.670363	0.489066	0.937765	0.414867	0.906082
0.370174	0.482018	0.502725	0.478938	0.468505	0.360343	0.325821	0.697337	0.411093	0.783786	0.397458	0.571483	0.353289	0.668875	0.552241	0.831247	0.364113	0.954075
0.405943	0.410288	0.332092	0.628011	0.306908	0.45283	0.383005	0.57899	0.611324	0.796864	0.344457	0.707924	0.496315	0.380635	0.482446	0.756499	0.544999	0.870704
0.337141	0.438212	0.487129	0.599487	0.330563	0.414985	0.460724	0.460395	0.554399	0.518027	0.349592	0.784946	0.552349	0.938836	0.254265	0.973824	0.345645	0.950222
0.424021	0.527015	0.458668	0.48967	0.509285	0.545484	0.381818	0.31976	0.546799	0.399746	0.36071	0.925221	0.429045	0.874944	0.47662	0.947208	0.472903	0.981864
0.570526	0.551716	0.523367	0.563894	0.512847	0.31664	0.557594	0.546385	0.470081	0.742538	0.574804	0.864579	0.434073	0.888591	0.253696	0.930105	0.512987	0.866525
0.406464	0.388799	0.452074	0.353367	0.465083	0.375209	0.444244	0.597397	0.502295	0.688604	0.394138	0.51892	0.367464	0.894175	0.356737	0.892512	0.418851	0.901745
0.408939	0.360526	0.462195	0.456169	0.356519	0.45276	0.510792	0.491916	0.393018	0.625793	0.380203	0.613073	0.456471	0.879292	0.394575	0.864909	0.384697	0.943999
0.391981	0.59019	0.545968	0.475561	0.350353	0.385796	0.4834	0.351872	0.385764	0.731997	0.489821	0.971723	0.384045	0.878579	0.468324	0.920287	0.437912	0.937334
0.379598	0.30301	0.537431	0.425763	0.404212	0.450958	0.543216	0.478429	0.638633	0.513633	0.481209	0.732765	0.38775	0.885295	0.380774	0.771299	0.403864	0.976779
0.493141	0.49351	0.425161	0.537013	0.560482	0.46868	0.375968	0.344786	0.511928	0.362454	0.381194	0.601229	0.514802	0.749883	0.430097	0.900865	0.37572	0.963929
0.233085	0.576398	0.51661	0.431104	0.266581	0.594637	0.279181	0.591112	0.342187	0.53943	0.536753	0.631236	0.217376	0.80842	0.267295	0.935215	0.507983	0.935141
0.247347	0.543234	0.404935	0.642037	0.257675	0.574585	0.299029	0.428799	0.43065	0.60589	0.322847	0.517512	0.268325	0.631912	0.464408	0.960035	0.449935	0.840308
0.449521	0.438269	0.43858	0.549604	0.369785	0.555746	0.488748	0.301518	0.309425	0.668211	0.633868	0.664885	0.365754	0.862883	0.387788	0.945938	0.388785	0.970973
0.26244	0.339509	0.339034	0.505363	0.433871	0.404991	0.400883	0.319625	0.500047	0.543116	0.350502	0.490024	0.306462	0.912998	0.501677	0.880142	0.495386	0.522455
0.536278	0.527058	0.627646	0.534095	0.274792	0.367613	0.512214	0.461783	0.362381	0.59434	0.371542	0.652805	0.458461	0.882971	0.412426	0.860866	0.359145	0.98244
0.446708	0.36923	0.428055	0.511215	0.62354	0.466192	0.320741	0.619392	0.391261	0.435024	0.399682	0.677018	0.390182	0.882536	0.428897	0.882849	0.476822	0.921775
0.414453	0.4708	0.42241	0.571213	0.544785	0.432652	0.317038	0.467441	0.476216	0.700476	0.41893	0.901283	0.463379	0.839904	0.407554	0.79667	0.404326	0.921184
0.561686	0.494202	0.533031	0.450245	0.517736	0.377985	0.311346	0.590759	0.587491	0.858978	0.382539	0.770167	0.404605	0.838107	0.452076	0.837832	0.386511	0.856119
0.304576	0.366452	0.51635	0.355293	0.400987	0.355814	0.464946	0.488585	0.49452	0.417148	0.381123	0.701175	0.455992	0.647122	0.327295	0.96172	0.578606	0.948726
0.409542	0.417879	0.451146	0.618827	0.41035	0.450146	0.382932	0.442784	0.352799	0.87092	0.609617	0.557636	0.495802	0.911918	0.483376	0.95069	0.537742	0.919668
0.414304	0.346949	0.503852	0.39494	0.453818	0.452563	0.327261	0.532747	0.593263	0.525211	0.610872	0.758812	0.531204	0.95216	0.478334	0.543108	0.543045	0.958662
0.332255	0.444781	0.466104	0.368855	0.556019	0.576373	0.511232	0.470115	0.284804	0.784062	0.3897	0.869383	0.482844	0.691114	0.259296	0.943021	0.355576	0.96372
0.402985	0.662904	0.636254	0.58864	0.436296	0.493975	0.496503	0.434867	0.288973	0.617849	0.589564	0.480133	0.337218	0.923664	0.366131	0.855799	0.514628	0.958684
0.412155	0.420449	0.516665	0.44127	0.499749	0.646127	0.345264	0.840139	0.306101	0.422544	0.460376	0.63597	0.35524	0.847299	0.246301	0.917085	0.335546	0.838606
0.460756	0.493656	0.48993	0.52537	0.305609	0.524565	0.518766	0.403948	0.394492	0.516553	0.525868	0.476583	0.45145	0.770131	0.36281	0.894006	0.507408	0.962201
0.374303	0.586694	0.510569	0.319122	0.306783	0.616595	0.397702	0.53218	0.409426	0.684595	0.50513	0.641389	0.409589	0.898351	0.366404	0.719421	0.459616	0.744246
0.409352	0.482766	0.463549	0.342933	0.291996	0.368765	0.525016	0.516066	0.303059	0.524186	0.385052	0.736034	0.240081	0.760505	0.406992	0.892455	0.413222	0.943383
0.368317	0.368906	0.477727	0.401007	0.369557	0.587273	0.29834	0.516978	0.324831	0.452695	0.349941	0.74312	0.605829	0.851416	0.369666	0.663792	0.33194	0.933456
0.468285	0.686186	0.408511	0.381966	0.400444	0.493789	0.421394	0.600726	0.33149	0.613444	0.46146	0.6648	0.409189	0.488747	0.330266	0.96078	0.352783	0.943678
0.503828	0.406258	0.542285	0.516494	0.305449	0.361099	0.462361	0.596632	0.440991	0.548466	0.282193	0.502019	0.325084	0.962976	0.363343	0.946049	0.454335	0.797787
0.495006	0.493102	0.543609	0.531537	0.282534	0.417553	0.633914	0.387753	0.543541	0.47112	0.333273	0.528888	0.565542	0.773939	0.322172	0.92022	0.439231	0.948524
0.314997	0.562822	0.423785	0.460689	0.400722	0.503795	0.462891	0.665868	0.459524	0.649472	0.368984	0.452723	0.514147	0.794696	0.310451	0.886458	0.514969	0.886563
0.36604	0.69638	0.490722	0.582648	0.500105	0.371022	0.29239	0.293963	0.294553	0.54392	0.463677	0.714059	0.316894	0.905404	0.420285	0.623923	0.397786	0.882032
0.389207	0.405934	0.505773	0.408769	0.331723	0.376631	0.390605	0.732705	0.516329	0.526438	0.437722	0.775138	0.44681	0.927244	0.277622	0.939733	0.433532	0.901672
0.405342	0.519513	0.567844	0.434848	0.375757	0.375356	0.364596	0.651884	0.492342	0.468285	0.401898	0.523043	0.611905	0.940814	0.303728	0.901317	0.331099	0.951725
0.532253	0.3915	0.459334	0.461493	0.45764	0.43373	0.483021	0.573096	0.456373	0.483946	0.49145	0.846467	0.305003	0.620169	0.391852	0.959004	0.423139	0.958542
0.430471	0.403268	0.372152	0.422211	0.486622	0.472233	0.476423	0.341355	0.502937	0.579099	0.498079	0.517091	0.321378	0.84984	0.234011	0.891224	0.474897	0.951502
0.382874	0.496045	0.459652	0.597356	0.50298	0.599309	0.546133	0.503577	0.446831	0.752817	0.44762	0.711306	0.26632	0.932849	0.425276	0.975713	0.386082	0.905075
0.347673	0.642628	0.520255	0.302488	0.411655	0.280694	0.419595	0.658883	0.293908	0.414857	0.410109	0.513074	0.4706	0.742015	0.469566	0.883792	0.315488	0.958325
0.302457	0.455259	0.506179	0.323908	0.476375	0.439845	0.594414	0.403536	0.442828	0.340313	0.546	0.442434	0.417738	0.689024	0.493926	0.865406	0.460783	0.948273
0.397738	0.429189	0.665059	0.456574	0.521733	0.553059	0.494739	0.632384	0.408273	0.574769	0.467482	0.613577	0.471357	0.637503	0.307388	0.710848	0.419114	0.871405
0.322158	0.425193	0.526416	0.42356	0.307137	0.516744	0.387173	0.560824	0.431453	0.478361	0.396439	0.637658	0.565379	0.674129	0.2905	0.750454	0.49825	0.879495
0.36245	0.528353	0.332595	0.508825	0.329144	0.572431	0.392737	0.574891	0.38537	0.617701	0.358489	0.495657	0.468471	0.864623	0.291674	0.911358	0.338131	0.932816
0.339211	0.77382	0.375902	0.614822	0.490012	0.498114	0.400034	0.757439	0.416853	0.813107	0.287105	0.514026	0.423791	0.908067	0.281735	0.806472	0.363801	0.895302
0.507925	0.455628	0.334416	0.596767	0.442152	0.590215	0.612567	0.634747	0.483586	0.436542	0.401769	0.685796	0.29645	0.918966	0.491035	0.928782	0.423041	0.85976
0.483297	0.337576	0.424118	0.537057	0.352423	0.544236	0.379331	0.481952	0.607639	0.697876	0.267533	0.96496	0.514726	0.901883	0.239938	0.894009	0.35417	0.978487
0.399625	0.483651	0.542402	0.481307	0.475656	0.339983	0.330797	0.315306	0.632207	0.758633	0.43701	0.606852	0.507085	0.777277	0.38416	0.970943	0.465321	0.839766
0.371337	0.324903	0.595946	0.628325	0.333959	0.608348	0.449969	0.576655	0.448485	0.721658	0.565088	0.577413	0.483035	0.893783	0.370738	0.963194	0.435875	0.899272
0.397813	0.578128	0.449939	0.442556	0.382468	0.412704	0.335221	0.447837	0.399707	0.508692	0.575953	0.88057	0.536798	0.849712	0.645454	0.663982	0.480096	0.910044
0.430453	0.591853	0.328518	0.423498	0.419016	0.483758	0.425228	0.412944	0.307512	0.525983	0.496867	0.470759	0.352629	0.556152	0.330156	0.970602	0.329659	0.937677
0.346296	0.514382	0.513618	0.510701	0.350723	0.658346	0.349469	0.583174	0.474297	0.601624	0.352545	0.605855	0.388034	0.849287	0.392779	0.949471	0.294388	0.913047
0.426673	0.456333	0.434789	0.403527	0.485095	0.439418	0.448211	0.481476	0.615791	0.748906	0.475861	0.89479	0.396029	0.977756	0.264259	0.936709	0.473774	0.969219
0.327652	0.426072	0.563489	0.449807	0.407358	0.403804	0.275234	0.409995	0.497179	0.490798	0.384748	0.663352	0.552111	0.771357	0.521331	0.90416	0.263753	0.850028
0.344489	0.363272	0.393306	0.613631	0.461772	0.560081	0.414993	0.477577	0.529102	0.716985	0.360626	0.677788	0.585569	0.96499	0.340306	0.909082	0.363323	0.970725
0.34357	0.383313	0.509033	0.390871	0.331104	0.472884	0.581862	0.568993	0.428655	0.626571	0.475771	0.585435	0.543256	0.880776	0.308507	0.960093	0.46701	0.894414
0.421885	0.571596	0.553621	0.361703	0.383749	0.354735	0.504562	0.646038	0.398974	0.542407	0.56359	0.437841	0.528039	0.556245	0.472245	0.816139	0.387395	0.839197
0.465918	0.571614	0.375453	0.601169	0.322845	0.60881	0.432119	0.382055	0.449683	0.621961	0.502123	0.843574	0.43965	0.923216	0.47594	0.705806	0.264726	0.867815
0.574781	0.626941	0.348449	0.385043	0.573771	0.323458	0.345299	0.576769	0.519103	0.606078	0.318428	0.927841	0.431896	0.945725	0.493461	0.796583	0.455373	0.978091
0.432869	0.490096	0.400659	0.400982	0.390471	0.392148	0.477093	0.474142	0.327525	0.779198	0.327617	0.681281	0.465868	0.855213	0.53111	0.929906	0.494277	0.965645
0.463998	0.446229	0.408698	0.488257	0.321671	0.382598	0.410978	0.527825	0.499728	0.509644	0.415598	0.897956	0.490982	0.871855	0.391279	0.923425	0.383278	0.91463
0.453002	0.496754	0.342062	0.465481	0.285205	0.435969	0.345056	0.598304	0.504257	0.924424	0.38357	0.61809	0.47271	0.653495	0.374109	0.915138	0.636116	0.837294
0.465124	0.530911	0.407432	0.583229	0.454167	0.436677	0.436679	0.464621	0.395389	0.37976	0.573243	0.84384	0.391764	0.844625	0.325663	0.70082	0.388666	0.929608
0.445491	0.691391	0.670705	0.595524	0.386825	0.477244	0.568394	0.377684	0.524457	0.511993	0.4484	0.742465	0.565159	0.573009	0.470349	0.892813	0.314809	0.954748
0.463619	0.790787	0.470744	0.405	0.362959	0.561238	0.279109	0.375688	0.476155	0.652669	0.401904	0.685111	0.520528	0.887328	0.528851	0.92021	0.594322	0.914817
0.360281	0.465073	0.436284	0.486375	0.379168	0.491175	0.504065	0.363307	0.432229	0.547179	0.455427	0.448808	0.332871	0.784044	0.331247	0.945924	0.427295	0.886166
0.443332	0.490448	0.393759	0.492821	0.485162	0.65457	0.540603	0.724813	0.55313	0.476816	0.272056	0.498918	0.250112	0.86327	0.310102	0.945976	0.421488	0.94414
0.318219	0.546269	0.530463	0.440794	0.421392	0.425016	0.504793	0.322108	0.391171	0.681875	0.393628	0.934824	0.52066	0.759385	0.558827	0.793621	0.262158	0.888204
0.34552	0.549323	0.460149	0.496855	0.409608	0.449714	0.482236	0.636485	0.524881	0.454934	0.437781	0.49715	0.505148	0.87504	0.344301	0.962208	0.478506	0.976602
0.40855	0.343709	0.517618	0.742674	0.418	0.465573	0.311725	0.477141	0.597367	0.51697	0.500055	0.884001	0.447577	0.801367	0.293485	0.930322	0.311259	0.938581
0.452677	0.408742	0.512921	0.576206	0.3152	0.285893	0.440666	0.375675	0.480089	0.864707	0.34408	0.610179	0.524454	0.827215	0.379985	0.861638	0.430854	0.929484
0.561643	0.364614	0.343216	0.600261	0.366517	0.305312	0.463508	0.497093	0.318106	0.48527	0.376352	0.550064	0.521499	0.932154	0.418924	0.775743	0.502332	0.938636
0.410532	0.571735	0.531849	0.405443	0.539992	0.392119	0.369986	0.556853	0.36419	0.468668	0.563396	0.498347	0.37425	0.964125	0.345524	0.975744	0.436532	0.926236
0.434978	0.695964	0.489386	0.412542	0.33942	0.361956	0.478125	0.505958	0.416275	0.436358	0.344327	0.548396	0.576271	0.921728	0.344274	0.92975	0.356187	0.360387
0.465598	0.688365	0.450902	0.326893	0.46682	0.354296	0.299354	0.504442	0.345024	0.688897	0.593877	0.431149	0.408839	0.66292	0.249489	0.955107	0.541122	0.922678
0.339507	0.545912	0.347798	0.590087	0.289922	0.500797	0.36295	0.352443	0.482144	0.754315	0.494737	0.829885	0.334228	0.881005	0.42277	0.918694	0.594638	0.951665
0.366029	0.392897	0.527996	0.371743	0.478835	0.508443	0.272623	0.637158	0.543114	0.384091	0.563232	0.425828	0.355587	0.757912	0.364988	0.861206	0.301968	0.964141
0.373245	0.340508	0.456533	0.531433	0.32626	0.558253	0.499184	0.499386	0.561827	0.660273	0.430234	0.549796	0.417998	0.755169	0.393764	0.909579	0.565647	0.94537
0.442156	0.568997	0.493974	0.494142	0.437643	0.494677	0.428608	0.475626	0.3659	0.710793	0.315112	0.951978	0.512869	0.966266	0.450812	0.691025	0.447258	0.890042
0.355293	0.430628	0.480267	0.567214	0.328205	0.417841	0.367117	0.350797	0.471895	0.476044	0.243103	0.95977	0.450736	0.939668	0.683959	0.82853	0.317959	0.958409
0.450214	0.549043	0.400701	0.465744	0.546661	0.570268	0.579493	0.511837	0.541703	0.533402	0.391388	0.814439	0.597195	0.865641	0.39803	0.953879	0.467618	0.968054
0.494724	0.441878	0.350205	0.574306	0.288349	0.437301	0.352003	0.518556	0.597701	0.699928	0.318489	0.597193	0.566947	0.455388	0.444972	0.86595	0.343231	0.915041
0.396701	0.778464	0.346216	0.496754	0.59676	0.514519	0.344977	0.651084	0.431336	0.748419	0.484067	0.606451	0.320621	0.931362	0.43342	0.919649	0.593773	0.880569
0.378748	0.618282	0.532411	0.709145	0.398302	0.345949	0.378617	0.439345	0.430325	0.685796	0.411884	0.948193	0.465141	0.707925	0.542795	0.968475	0.516381	0.817116
0.4787	0.557333	0.30436	0.505917	0.492096	0.549212	0.293035	0.422462	0.384703	0.578181	0.464961	0.376804	0.371659	0.646681	0.499614	0.615148	0.603672	0.849637
0.432139	0.519642	0.371441	0.655707	0.311968	0.535212	0.45559	0.342902	0.52644	0.724783	0.383557	0.619638	0.40725	0.894474	0.311982	0.918649	0.456166	0.922689
0.390736	0.406182	0.556576	0.594981	0.334946	0.268985	0.602061	0.89308	0.32319	0.37767	0.230074	0.512588	0.296415	0.906544	0.425279	0.833247	0.602062	0.892624
0.350581	0.542376	0.506597	0.579884	0.347868	0.34251	0.492976	0.716559	0.402525	0.656428	0.356014	0.755098	0.349741	0.930505	0.481925	0.955295	0.472604	0.879879
0.498098	0.60709	0.426607	0.568269	0.414654	0.424646	0.371089	0.59731	0.488555	0.432121	0.434934	0.856959	0.355563	0.820582	0.523346	0.507767	0.431605	0.910137
0.349565	0.519127	0.383952	0.464238	0.44685	0.522603	0.439155	0.614462	0.454017	0.452813	0.483109	0.723264	0.514134	0.908813	0.462726	0.734731	0.528013	0.971208
0.52634	0.565224	0.359363	0.576455	0.480133	0.335286	0.343066	0.429394	0.571788	0.487472	0.313853	0.683272	0.434555	0.980254	0.409582	0.820995	0.522607	0.941847
0.503664	0.361903	0.550011	0.378228	0.288199	0.437728	0.318929	0.466214	0.347789	0.640964	0.493388	0.650936	0.416693	0.839652	0.302575	0.774446	0.567549	0.935458
0.432774	0.392243	0.351327	0.419554	0.329107	0.513786	0.361368	0.521757	0.365007	0.616171	0.485152	0.892291	0.333139	0.922712	0.337105	0.961219	0.28029	0.877713
0.375512	0.440039	0.389434	0.500129	0.371474	0.422183	0.564832	0.610858	0.559365	0.659426	0.451673	0.624867	0.401705	0.908545	0.502328	0.908803	0.35923	0.95403
0.516683	0.410973	0.378841	0.508741	0.426241	0.36023	0.418525	0.583343	0.605598	0.502004	0.362952	0.86874	0.383337	0.862938	0.292125	0.932306	0.31231	0.958926
0.378129	0.340871	0.559145	0.417231	0.400078	0.467117	0.362755	0.489583	0.683762	0.752995	0.477687	0.533943	0.399653	0.971327	0.392806	0.842241	0.448834	0.845581
0.485808	0.477524	0.363677	0.526414	0.297522	0.4204	0.305481	0.426003	0.429774	0.723696	0.534092	0.783023	0.42898	0.855769	0.355045	0.939404	0.499823	0.918382
0.490261	0.76864	0.488807	0.327853	0.494998	0.411951	0.463877	0.384922	0.412855	0.363096	0.431581	0.500771	0.450474	0.936758	0.351699	0.906268	0.386692	0.930008
0.358013	0.406117	0.425665	0.372146	0.47652	0.298283	0.464003	0.355315	0.293246	0.453342	0.266642	0.843065	0.438367	0.814316	0.495528	0.782054	0.632111	0.805468
0.370718	0.583214	0.387083	0.465747	0.350112	0.372381	0.359666	0.36651	0.292294	0.457119	0.289775	0.742027	0.39641	0.550126	0.497754	0.859387	0.435628	0.947144
0.312759	0.328998	0.514586	0.677816	0.381688	0.417855	0.572071	0.607147	0.504694	0.605677	0.419638	0.80282	0.248161	0.899171	0.491982	0.757842	0.604564	0.915754
0.530969	0.456507	0.455505	0.602697	0.380619	0.545193	0.343111	0.797426	0.384134	0.580643	0.242339	0.722066	0.451921	0.761761	0.533443	0.756624	0.447188	0.943844
0.471762	0.589444	0.339897	0.636231	0.366137	0.451408	0.611771	0.593771	0.522988	0.54013	0.325426	0.726502	0.491369	0.827822	0.57064	0.940333	0.480393	0.924844
0.393378	0.537519	0.535691	0.372441	0.422567	0.361443	0.474363	0.687012	0.503308	0.483867	0.331353	0.88332	0.288591	0.938722	0.511294	0.881328	0.32729	0.810331
0.490986	0.585681	0.436937	0.312109	0.56453	0.51378	0.570884	0.509611	0.407991	0.763047	0.320896	0.853449	0.475464	0.947494	0.689938	0.938968	0.429003	0.870796
0.364935	0.353397	0.489999	0.488733	0.345699	0.393918	0.396113	0.459067	0.314077	0.472662	0.450856	0.624894	0.45563	0.809492	0.38533	0.949426	0.349028	0.802443
0.398492	0.51276	0.365218	0.390195	0.495313	0.324979	0.365215	0.475365	0.502671	0.530452	0.549658	0.706442	0.460985	0.863791	0.378493	0.667019	0.417883	0.915253
0.313811	0.358986	0.43697	0.624689	0.323002	0.501516	0.438068	0.353388	0.427062	0.666091	0.534818	0.811481	0.356845	0.673886	0.454073	0.966971	0.534378	0.931949
0.370053	0.432494	0.571515	0.500548	0.387531	0.441947	0.458042	0.450883	0.524169	0.47817	0.396759	0.66114	0.314422	0.843589	0.46185	0.919099	0.472874	0.969354
0.353911	0.847002	0.553501	0.343164	0.391103	0.488321	0.323441	0.50057	0.476316	0.559225	0.438029	0.487157	0.593583	0.720222	0.429869	0.833402	0.350566	0.920582
0.455365	0.307954	0.38729	0.444766	0.492322	0.447167	0.389002	0.596688	0.442156	0.579811	0.317881	0.834648	0.335289	0.707711	0.438432	0.956621	0.557178	0.932418
0.37459	0.496414	0.450566	0.551726	0.482003	0.588857	0.552037	0.699463	0.513994	0.61153	0.508671	0.83397	0.464652	0.960354	0.368891	0.869013	0.412483	0.927772
0.350023	0.518846	0.505397	0.475941	0.381522	0.340119	0.514299	0.491197	0.401728	0.393684	0.588166	0.859273	0.567372	0.947872	0.377881	0.879331	0.349104	0.922677
0.465873	0.399347	0.544552	0.450785	0.314788	0.425063	0.400817	0.446995	0.439422	0.527027	0.338547	0.749801	0.508252	0.859643	0.434963	0.877421	0.40625	0.932066
0.324128	0.559579	0.319242	0.375481	0.397716	0.585718	0.343595	0.345076	0.444228	0.65579	0.381576	0.728532	0.593956	0.932341	0.466664	0.523329	0.298382	0.946171
0.291889	0.255182	0.3567	0.357404	0.244735	0.788663	0.442113	0.57879	0.315314	0.437227	0.519164	0.754228	0.34728	0.915809	0.366986	0.846782	0.45793	0.93707
0.471728	0.533003	0.41508	0.341494	0.449052	0.272997	0.330294	0.545849	0.398709	0.539681	0.521185	0.896628	0.43606	0.886349	0.533285	0.640848	0.38033	0.909097
0.455387	0.451658	0.373108	0.491737	0.511757	0.318578	0.538575	0.786688	0.307019	0.674773	0.451064	0.612064	0.393084	0.827258	0.366254	0.954661	0.594356	0.929228
0.436202	0.343277	0.371036	0.451648	0.437223	0.533881	0.501009	0.490382	0.439547	0.547592	0.547897	0.501854	0.335539	0.816914	0.439598	0.954524	0.481712	0.973192
0.499752	0.45222	0.367509	0.534764	0.421653	0.489241	0.433017	0.600698	0.413097	0.531454	0.561252	0.935831	0.301322	0.499627	0.382872	0.925796	0.31641	0.479678
0.339232	0.572834	0.448419	0.433008	0.267195	0.479708	0.267279	0.443219	0.390022	0.444791	0.45097	0.591832	0.502627	0.791004	0.416672	0.872099	0.415008	0.890664
0.383123	0.482739	0.373793	0.699135	0.38575	0.490265	0.49974	0.560278	0.411962	0.762601	0.564869	0.641543	0.544964	0.970454	0.377753	0.882603	0.443215	0.965828
0.367635	0.386159	0.452122	0.459097	0.471174	0.436858	0.297815	0.648613	0.459022	0.657469	0.379437	0.677969	0.430421	0.673639	0.517284	0.892531	0.250476	0.92506
0.353686	0.52567	0.498763	0.406184	0.583437	0.390131	0.416637	0.571773	0.581653	0.366847	0.60062	0.711516	0.24065	0.789578	0.400954	0.951279	0.357887	0.910037
0.417652	0.368945	0.421083	0.559496	0.409991	0.402039	0.542603	0.590239	0.561712	0.455221	0.459609	0.696756	0.480669	0.597088	0.501077	0.960003	0.398446	0.943645
0.706429	0.51706	0.624314	0.525927	0.511842	0.435651	0.525559	0.443004	0.386146	0.495072	0.366295	0.787335	0.422595	0.913231	0.368917	0.75689	0.349051	0.942604
0.344306	0.691021	0.5437	0.579831	0.379803	0.441933	0.42659	0.515387	0.514719	0.556476	0.357622	0.723878	0.30874	0.890785	0.452685	0.936779	0.437884	0.859883
0.344414	0.539568	0.513182	0.531983	0.310175	0.374319	0.267482	0.58362	0.633495	0.596267	0.454356	0.683986	0.40335	0.939027	0.44188	0.473007	0.399283	0.869321
0.404034	0.422303	0.516743	0.357042	0.425915	0.406472	0.453127	0.472276	0.31235	0.647293	0.386352	0.712994	0.366448	0.934628	0.395043	0.941619	0.546522	0.937507
0.352678	0.395848	0.397258	0.589205	0.402073	0.53311	0.476981	0.364092	0.586819	0.713071	0.469179	0.523368	0.324402	0.661882	0.245813	0.981468	0.452659	0.942321
0.416944	0.527081	0.52389	0.540461	0.434671	0.536774	0.332999	0.562296	0.315912	0.680471	0.457844	0.750053	0.382743	0.792778	0.539801	0.935389	0.326541	0.92965
0.402229	0.326794	0.344379	0.432177	0.455739	0.369331	0.575631	0.39237	0.573534	0.372958	0.486811	0.603076	0.347042	0.920707	0.552308	0.906472	0.456667	0.932473
0.484237	0.705051	0.43994	0.426127	0.434405	0.475225	0.408922	0.365147	0.361437	0.761562	0.426866	0.417745	0.39502	0.773353	0.36965	0.946902	0.558253	0.974006
0.304645	0.668259	0.421627	0.471668	0.533542	0.407806	0.409915	0.561169	0.340131	0.713955	0.344207	0.869451	0.534173	0.568934	0.318438	0.956086	0.347538	0.942236
0.219428	0.387468	0.330232	0.584614	0.291997	0.569493	0.464286	0.295466	0.353068	0.341215	0.411751	0.745377	0.610978	0.955798	0.499122	0.904918	0.423385	0.977217
0.426035	0.426832	0.53229	0.616683	0.456775	0.461662	0.359336	0.600308	0.553292	0.395211	0.372854	0.541967	0.585495	0.702248	0.230836	0.892477	0.300641	0.920343
0.397325	0.479142	0.509661	0.4886	0.504369	0.522765	0.427179	0.323089	0.430783	0.478279	0.497682	0.60991	0.525946	0.962538	0.426613	0.806898	0.212724	0.956988
0.429725	0.434935	0.608878	0.369913	0.473597	0.420044	0.456709	0.302908	0.538971	0.655105	0.348709	0.907076	0.397817	0.582068	0.471974	0.939042	0.523432	0.944678
0.313189	0.376726	0.516962	0.608743	0.45282	0.348156	0.332637	0.369638	0.420693	0.787659	0.464243	0.867561	0.257804	0.936335	0.461388	0.680099	0.430165	0.922934
0.344223	0.419651	0.564052	0.555622	0.428733	0.530088	0.421571	0.539993	0.45774	0.456266	0.434845	0.592349	0.410838	0.938032	0.403084	0.611382	0.350186	0.895951
0.423589	0.357217	0.507241	0.527276	0.332072	0.336934	0.474092	0.449099	0.47986	0.631351	0.5204	0.724263	0.575485	0.630314	0.456783	0.941389	0.354536	0.498377
0.376806	0.653394	0.421126	0.480074	0.32436	0.361058	0.452926	0.691337	0.519104	0.458515	0.511846	0.409846	0.385144	0.639739	0.67589	0.912896	0.445983	0.9592
0.376172	0.553876	0.353806	0.498994	0.483518	0.400961	0.314974	0.427895	0.367701	0.695198	0.343412	0.59247	0.309741	0.864994	0.621266	0.870675	0.485829	0.939846
0.32482	0.424422	0.501914	0.479806	0.378923	0.404907	0.453122	0.498992	0.451961	0.497567	0.460945	0.584354	0.378611	0.88601	0.465754	0.926411	0.420885	0.513788
0.367167	0.580846	0.464299	0.418497	0.292937	0.573567	0.478872	0.544215	0.507675	0.594014	0.405674	0.921922	0.482666	0.796944	0.415403	0.916096	0.462612	0.535468
0.423657	0.456869	0.482048	0.544146	0.567148	0.284142	0.339637	0.561748	0.404012	0.581325	0.430124	0.93889	0.500504	0.799566	0.400131	0.619232	0.511041	0.958343
0.392203	0.558707	0.57895	0.542463	0.565106	0.475673	0.337283	0.578141	0.389303	0.652931	0.68653	0.745206	0.330009	0.614713	0.29997	0.951708	0.350354	0.966902
0.399662	0.533758	0.438007	0.584879	0.326634	0.517381	0.453827	0.479208	0.395761	0.452586	0.479942	0.778428	0.571392	0.960109	0.303838	0.943762	0.407946	0.79876
0.357355	0.451673	0.468004	0.364743	0.324976	0.358074	0.372296	0.44455	0.548733	0.495142	0.480513	0.808236	0.448628	0.963406	0.337522	0.725096	0.365616	0.916794
0.389066	0.550057	0.443971	0.602524	0.317294	0.476408	0.429315	0.500535	0.443465	0.616586	0.425343	0.924922	0.408264	0.698321	0.367837	0.978045	0.342217	0.960296
0.419292	0.423926	0.342934	0.547941	0.38656	0.496813	0.393713	0.778992	0.509367	0.794508	0.395346	0.552598	0.413959	0.933541	0.480577	0.921149	0.391525	0.98111
0.465043	0.45665	0.438344	0.461684	0.365715	0.526116	0.371461	0.613565	0.373229	0.56954	0.48337	0.986283	0.473142	0.881825	0.551231	0.968707	0.49196	0.676586
0.446529	0.35726	0.464165	0.44659	0.491699	0.332548	0.360057	0.327891	0.432915	0.595511	0.526764	0.717689	0.429593	0.918527	0.438697	0.952141	0.562187	0.96713
0.52271	0.489044	0.484092	0.500995	0.297277	0.534439	0.40662	0.704841	0.409998	0.59389	0.532843	0.863402	0.518139	0.726266	0.404266	0.936255	0.354413	0.915585
0.435591	0.630611	0.410404	0.588703	0.302359	0.438105	0.255758	0.594295	0.571385	0.713419	0.360823	0.921641	0.453534	0.682552	0.299305	0.870309	0.357055	0.942408
0.360226	0.480256	0.455727	0.391533	0.322139	0.620206	0.428086	0.520764	0.553208	0.57326	0.289053	0.780082	0.502081	0.865539	0.422059	0.914928	0.391622	0.913813
0.376098	0.44344	0.414258	0.506575	0.512273	0.475619	0.466397	0.540673	0.271058	0.779265	0.484195	0.602119	0.621888	0.91405	0.35451	0.904371	0.342677	0.968463
0.450362	0.425297	0.523716	0.463869	0.416462	0.512748	0.346506	0.478778	0.351261	0.632597	0.286433	0.737174	0.57658	0.916949	0.35782	0.906707	0.524481	0.960998
0.448482	0.425547	0.463898	0.42178	0.504956	0.451996	0.386076	0.548615	0.41225	0.462161	0.323584	0.747631	0.458728	0.902271	0.549201	0.948712	0.70565	0.959632
0.410676	0.582642	0.603495	0.311351	0.519364	0.491086	0.302928	0.584785	0.505969	0.722198	0.48264	0.629647	0.416574	0.956225	0.217399	0.901023	0.491556	0.478927
0.411949	0.466757	0.374727	0.353417	0.257411	0.361433	0.380104	0.43443	0.609801	0.696683	0.43064	0.725506	0.461834	0.884845	0.503036	0.907996	0.294367	0.92909
0.354236	0.510476	0.398684	0.496889	0.433463	0.365461	0.441639	0.447336	0.362449	0.573549	0.409084	0.535329	0.31067	0.671772	0.343909	0.933457	0.41298	0.95613
0.464752	0.438261	0.569692	0.571813	0.35772	0.418531	0.561136	0.544784	0.389964	0.55059	0.626591	0.461423	0.337014	0.96513	0.428215	0.92191	0.418846	0.977933
0.410646	0.542494	0.28795	0.49239	0.321029	0.330139	0.488198	0.516349	0.334893	0.553727	0.49846	0.668113	0.414191	0.895764	0.256101	0.848807	0.575936	0.937217
0.347561	0.560172	0.409122	0.483827	0.427343	0.617711	0.462923	0.457921	0.508624	0.604228	0.567211	0.778004	0.517799	0.647629	0.475361	0.939314	0.463628	0.95775
0.338441	0.410276	0.587028	0.373376	0.458891	0.500276	0.531408	0.5652	0.460062	0.552517	0.342295	0.944283	0.410229	0.785062	0.449858	0.936044	0.455258	0.892601
0.395207	0.431733	0.392143	0.441626	0.392361	0.293454	0.307127	0.803378	0.310842	0.60931	0.452549	0.776318	0.551046	0.796081	0.511367	0.872141	0.426672	0.948083
0.38688	0.568572	0.469495	0.355775	0.385867	0.376213	0.3403	0.350169	0.409134	0.545322	0.375339	0.607992	0.282969	0.467758	0.424934	0.649987	0.475469	0.88176
0.416482	0.513002	0.52077	0.446861	0.503065	0.368732	0.547029	0.410498	0.531995	0.500163	0.268133	0.893844	0.437012	0.979545	0.382678	0.922287	0.511935	0.975338
0.428323	0.606055	0.496193	0.328913	0.269632	0.502594	0.496058	0.645287	0.360692	0.630907	0.330032	0.700093	0.350584	0.432889	0.391055	0.938266	0.403276	0.954284
0.463142	0.485203	0.417334	0.408452	0.447209	0.382592	0.379993	0.457428	0.525824	0.541959	0.411626	0.562103	0.473659	0.912816	0.595024	0.872134	0.320024	0.922761
0.336473	0.584663	0.371081	0.561499	0.562774	0.338344	0.590714	0.414048	0.314583	0.658478	0.363517	0.77288	0.29206	0.719105	0.279629	0.809916	0.574368	0.944355
0.383044	0.66631	0.459565	0.511234	0.332726	0.4631	0.474031	0.510025	0.425421	0.595943	0.495017	0.588468	0.491873	0.887502	0.397555	0.966113	0.510068	0.949675
0.376266	0.590509	0.593096	0.419712	0.564804	0.613645	0.55582	0.334769	0.445867	0.470728	0.295187	0.819634	0.323656	0.726019	0.36458	0.772474	0.456651	0.975178
0.504717	0.397864	0.558777	0.601041	0.413191	0.509271	0.330108	0.415152	0.551779	0.60893	0.464425	0.522012	0.373554	0.861371	0.348899	0.947527	0.406404	0.901454
0.408537	0.448213	0.354546	0.577738	0.482115	0.354989	0.31868	0.578097	0.423947	0.52302	0.381857	0.735593	0.312431	0.930497	0.415602	0.899462	0.438092	0.958676
0.417672	0.421564	0.605612	0.354674	0.423975	0.391148	0.602908	0.522432	0.384497	0.655197	0.519999	0.540229	0.341643	0.875407	0.497425	0.756032	0.455251	0.93378
0.410201	0.491362	0.489104	0.504198	0.589278	0.40136	0.35794	0.391603	0.538218	0.69529	0.532081	0.514714	0.573088	0.799109	0.303399	0.812134	0.493443	0.967823
0.470026	0.554576	0.607386	0.591927	0.401261	0.411472	0.385333	0.602473	0.504853	0.407759	0.499858	0.552304	0.440403	0.895302	0.283497	0.809812	0.377	0.938079
0.443516	0.959288	0.677043	0.426136	0.540472	0.386706	0.515785	0.611156	0.332766	0.624333	0.351509	0.596938	0.441322	0.795808	0.441814	0.945361	0.321954	0.778568
0.385909	0.522725	0.442154	0.651711	0.414487	0.454019	0.430505	0.483355	0.509352	0.481597	0.540869	0.658	0.25073	0.913156	0.396514	0.897949	0.625559	0.964829
0.424552	0.57045	0.299379	0.510997	0.385742	0.438113	0.378665	0.658935	0.591817	0.390414	0.413929	0.716233	0.531284	0.926013	0.280396	0.746943	0.364082	0.93356
0.329718	0.652803	0.335231	0.449658	0.329545	0.552795	0.371428	0.585281	0.526443	0.563735	0.316764	0.350537	0.405769	0.801843	0.505644	0.896642	0.43405	0.898153
0.403278	0.409169	0.41869	0.497178	0.272514	0.537277	0.443416	0.674184	0.385992	0.555631	0.426742	0.6966	0.289973	0.697511	0.426836	0.948417	0.410236	0.910237
0.421057	0.676562	0.497139	0.544621	0.341234	0.472321	0.475058	0.582318	0.378215	0.385327	0.378065	0.542125	0.543216	0.923902	0.46446	0.972987	0.586443	0.803113
0.411622	0.426784	0.5038	0.658006	0.271895	0.439578	0.468802	0.664436	0.446873	0.864225	0.518854	0.53079	0.253367	0.709157	0.422136	0.76275	0.577416	0.9466
0.470419	0.420503	0.457134	0.531793	0.446233	0.415656	0.550648	0.515123	0.527575	0.644053	0.309932	0.707641	0.417008	0.715482	0.478634	0.724324	0.408258	0.918469
0.378203	0.51911	0.389746	0.464569	0.412813	0.455303	0.303554	0.521233	0.390984	0.53821	0.461851	0.905788	0.592843	0.971209	0.441288	0.965973	0.57666	0.966432
0.371316	0.603549	0.550959	0.508491	0.50461	0.485743	0.359489	0.734942	0.424193	0.67404	0.567984	0.658942	0.513774	0.871175	0.41655	0.816763	0.389781	0.944158
0.453597	0.4207	0.457811	0.536591	0.303675	0.591353	0.525205	0.488317	0.534886	0.431061	0.382434	0.745456	0.40306	0.62778	0.280205	0.964989	0.419964	0.951641
0.389236	0.543603	0.487731	0.575953	0.320971	0.332589	0.428284	0.471564	0.354265	0.702179	0.470217	0.983064	0.442282	0.886967	0.483555	0.675548	0.317262	0.946902
0.340188	0.480885	0.460286	0.442174	0.362223	0.440772	0.350891	0.409594	0.442829	0.675112	0.513872	0.632937	0.380798	0.700496	0.407085	0.887189	0.523242	0.947836
0.326156	0.451721	0.519113	0.517978	0.411829	0.314615	0.340011	0.555758	0.342904	0.572502	0.441501	0.385865	0.510381	0.929865	0.386745	0.861881	0.513827	0.889936
0.485736	0.495549	0.46764	0.367578	0.444538	0.372259	0.575013	0.722102	0.540552	0.43242	0.585812	0.440727	0.54773	0.91452	0.371406	0.723339	0.250962	0.969511
0.473102	0.305751	0.464281	0.453788	0.453901	0.453252	0.369357	0.35021	0.442908	0.468913	0.43034	0.510843	0.34855	0.87885	0.529894	0.748816	0.298075	0.884423
0.316757	0.396066	0.399584	0.40242	0.396055	0.430624	0.555074	0.609781	0.425937	0.44903	0.363388	0.581442	0.4762	0.861992	0.502168	0.966234	0.430909	0.974348
0.397137	0.489749	0.366612	0.579092	0.526323	0.598791	0.381207	0.389761	0.611765	0.564445	0.531889	0.832367	0.431847	0.951542	0.430629	0.445625	0.473927	0.945312
0.446692	0.462609	0.469515	0.372727	0.384718	0.433593	0.419313	0.527184	0.461404	0.793102	0.40587	0.563257	0.431749	0.84368	0.353745	0.96482	0.483231	0.986642
0.501608	0.431203	0.4612	0.473369	0.327076	0.312122	0.41651	0.635393	0.374357	0.614065	0.524489	0.938683	0.444655	0.890699	0.622952	0.728378	0.377244	0.921234
0.449354	0.527141	0.396519	0.60451	0.275637	0.512205	0.545268	0.637626	0.513505	0.593427	0.411534	0.823126	0.363516	0.763691	0.422213	0.906719	0.383304	0.951508
0.546503	0.350582	0.382121	0.415738	0.334815	0.37865	0.406786	0.492824	0.34593	0.482998	0.436864	0.32925	0.295594	0.623613	0.3445	0.942785	0.301281	0.923473
0.409367	0.432856	0.447293	0.423467	0.358945	0.469698	0.440716	0.534482	0.538387	0.589414	0.384541	0.562601	0.555783	0.876801	0.408046	0.796168	0.472416	0.669674
0.375531	0.4992	0.5322	0.534157	0.332935	0.544073	0.33988	0.491156	0.455985	0.498061	0.426916	0.568047	0.513329	0.885763	0.293318	0.712931	0.40507	0.915108
0.40491	0.369489	0.491429	0.323937	0.434964	0.33827	0.293089	0.53655	0.58741	0.560124	0.313815	0.539863	0.467465	0.772097	0.437666	0.868489	0.463221	0.933592
0.367319	0.492731	0.405213	0.528555	0.493651	0.480679	0.350309	0.418735	0.414356	0.659411	0.37828	0.820683	0.571407	0.881061	0.3604	0.947643	0.319753	0.961342
0.390019	0.475008	0.479308	0.471574	0.289997	0.490068	0.481318	0.400708	0.517972	0.658267	0.477352	0.744553	0.489304	0.913052	0.485564	0.933037	0.354204	0.855009
0.392503	0.648204	0.406395	0.508012	0.338281	0.384032	0.528439	0.584179	0.515016	0.7242	0.512811	0.791562	0.402259	0.92832	0.564409	0.896732	0.466784	0.878652
0.37883	0.719689	0.503549	0.613548	0.274716	0.420427	0.342923	0.610316	0.350566	0.785303	0.514323	0.874204	0.400022	0.913021	0.466176	0.982228	0.418823	0.91846
0.517587	0.417284	0.615157	0.587259	0.365853	0.419516	0.473774	0.471953	0.419732	0.765464	0.492685	0.546547	0.471951	0.949264	0.457002	0.956077	0.455883	0.964801
0.517521	0.532796	0.502556	0.461643	0.443937	0.337806	0.323732	0.311563	0.278197	0.794411	0.341142	0.717589	0.546304	0.95285	0.424305	0.903362	0.510753	0.898692
0.544896	0.733651	0.327185	0.563848	0.353844	0.445814	0.458002	0.547795	0.411126	0.576169	0.518265	0.618936	0.490543	0.907837	0.419159	0.765613	0.399318	0.9779
0.28922	0.444498	0.360311	0.608772	0.488736	0.405815	0.550349	0.533213	0.351364	0.469143	0.419351	0.783417	0.519728	0.811725	0.487852	0.692701	0.432655	0.963145
0.485123	0.50328	0.507957	0.445845	0.473869	0.487269	0.519944	0.507069	0.310392	0.709525	0.443967	0.869999	0.411729	0.873171	0.376995	0.715955	0.446254	0.939057
0.353847	0.594967	0.55866	0.464484	0.609109	0.569852	0.312542	0.586792	0.308586	0.647353	0.541832	0.796322	0.386381	0.949835	0.685464	0.955972	0.411004	0.912594
0.375579	0.834217	0.3484	0.477457	0.415589	0.371267	0.414953	0.49969	0.516545	0.443848	0.611947	0.390421	0.57029	0.928485	0.537438	0.650182	0.378234	0.977954
0.360598	0.514155	0.38936	0.372545	0.330448	0.460211	0.320308	0.449431	0.509897	0.63736	0.64955	0.683274	0.586867	0.767487	0.422845	0.966803	0.437913	0.94743
0.505494	0.584668	0.564281	0.413941	0.51524	0.828587	0.247573	0.640544	0.518171	0.680763	0.351953	0.658946	0.442653	0.751862	0.559679	0.894388	0.388831	0.810468
0.414864	0.410905	0.54128	0.465431	0.435477	0.433725	0.443132	0.617146	0.298334	0.505648	0.348986	0.727149	0.335046	0.783405	0.402953	0.822759	0.499852	0.859684
0.406365	0.629439	0.533697	0.481632	0.355118	0.631981	0.429841	0.844454	0.39774	0.637714	0.392481	0.567809	0.358023	0.917268	0.282342	0.78803	0.503536	0.920375
0.345804	0.421553	0.498451	0.566869	0.287337	0.390156	0.353671	0.464314	0.529447	0.591227	0.514594	0.767597	0.651365	0.87485	0.297132	0.946656	0.425881	0.972259
0.504165	0.529714	0.504024	0.420535	0.482655	0.493319	0.362142	0.393241	0.33939	0.559512	0.572601	0.603673	0.622846	0.744085	0.305974	0.975086	0.386606	0.946677
0.340743	0.46627	0.53983	0.500337	0.504921	0.428664	0.384365	0.649109	0.301217	0.531649	0.457017	0.864465	0.432618	0.730767	0.427585	0.706174	0.391841	0.920654
0.532247	0.593786	0.514514	0.468157	0.417639	0.495786	0.459891	0.584545	0.560597	0.484995	0.427154	0.853359	0.453498	0.859432	0.45209	0.930588	0.500216	0.965533
0.4372	0.524003	0.52675	0.489634	0.311879	0.558568	0.576476	0.39849	0.418739	0.653553	0.468433	0.602158	0.526546	0.773164	0.446418	0.849394	0.545126	0.928922
0.40422	0.456476	0.509148	0.559641	0.298285	0.401699	0.333674	0.418011	0.486879	0.749393	0.473564	0.959042	0.333068	0.864594	0.341997	0.763851	0.324797	0.922431
0.372177	0.468683	0.535042	0.49393	0.593591	0.323176	0.514687	0.503285	0.338501	0.504886	0.322902	0.908434	0.390962	0.89932	0.529673	0.918006	0.369829	0.830546
0.42995	0.53543	0.367991	0.481227	0.287567	0.488318	0.437858	0.396438	0.308094	0.538841	0.271851	0.711775	0.404239	0.88348	0.298957	0.904216	0.37641	0.972562
0.336673	0.37841	0.486701	0.559711	0.329976	0.519928	0.3194	0.539731	0.348657	0.322251	0.523435	0.815507	0.511635	0.927003	0.471075	0.888008	0.358858	0.968198
0.412199	0.408431	0.431699	0.469564	0.366075	0.334839	0.425307	0.656882	0.490673	0.483894	0.527058	0.752757	0.376571	0.898405	0.425993	0.944233	0.425626	0.924992
0.525759	0.496811	0.411666	0.38319	0.475916	0.489313	0.453114	0.493663	0.62471	0.443152	0.334917	0.521788	0.376666	0.880359	0.505495	0.548976	0.637484	0.951762
0.388324	0.513663	0.376496	0.445587	0.543206	0.422397	0.530359	0.363884	0.275035	0.53309	0.474627	0.930935	0.634835	0.91914	0.346244	0.743481	0.318176	0.945678
0.422761	0.313961	0.39294	0.379969	0.430379	0.293897	0.336105	0.59428	0.53469	0.766047	0.446815	0.503315	0.374143	0.870636	0.34478	0.576951	0.301867	0.896839
0.319688	0.428895	0.564225	0.348364	0.441071	0.409447	0.381692	0.423295	0.352243	0.47918	0.453327	0.847917	0.446997	0.896281	0.300203	0.976575	0.557177	0.935239
0.41481	0.425487	0.403895	0.560326	0.565677	0.362447	0.385001	0.537327	0.570995	0.571378	0.45973	0.937951	0.503438	0.911272	0.271533	0.903837	0.370013	0.884068
0.479103	0.452509	0.561078	0.390059	0.336747	0.387843	0.459381	0.588622	0.341522	0.752883	0.442083	0.685917	0.481657	0.930443	0.403713	0.54206	0.421902	0.849919
0.48455	0.400481	0.51848	0.564713	0.41887	0.60855	0.478569	0.558053	0.456632	0.596182	0.440899	0.946242	0.26029	0.803022	0.370632	0.897936	0.448534	0.931027
0.305528	0.369105	0.308537	0.538678	0.456837	0.305279	0.349797	0.470506	0.457314	0.656725	0.508703	0.890379	0.523971	0.93965	0.405177	0.913148	0.413577	0.944997
0.453673	0.66598	0.399141	0.646018	0.339915	0.352581	0.319979	0.774788	0.449539	0.69396	0.495133	0.702491	0.583066	0.873838	0.380795	0.931859	0.368561	0.928346
0.460062	0.468678	0.466489	0.848937	0.484998	0.336726	0.379718	0.57304	0.576454	0.771744	0.50901	0.725571	0.52207	0.910217	0.385174	0.613935	0.425748	0.324622
0.324726	0.369235	0.361318	0.584004	0.365588	0.397149	0.36932	0.577326	0.298755	0.498714	0.465539	0.500353	0.447178	0.734488	0.340416	0.906262	0.454836	0.932463
0.271565	0.542001	0.599421	0.584804	0.510683	0.485957	0.321292	0.627053	0.546418	0.649754	0.552163	0.632239	0.438057	0.60057	0.389051	0.870285	0.300324	0.79259
0.350219	0.717632	0.459885	0.534409	0.311726	0.449368	0.348713	0.324329	0.455231	0.7398	0.406793	0.678342	0.376923	0.878637	0.363563	0.944696	0.450353	0.923831
0.553477	0.450417	0.431304	0.565063	0.515655	0.389077	0.511477	0.373469	0.455984	0.634622	0.387231	0.498244	0.330859	0.973779	0.463489	0.924183	0.41913	0.550415
0.503664	0.440601	0.361984	0.504931	0.377814	0.493776	0.488293	0.466997	0.410052	0.66183	0.400138	0.64763	0.416358	0.955426	0.425674	0.959112	0.260263	0.894961
0.367832	0.602283	0.297998	0.485819	0.33378	0.557917	0.310253	0.481521	0.545935	0.672847	0.348464	0.458389	0.308142	0.938732	0.333658	0.954713	0.43333	0.931129
0.467021	0.495869	0.419569	0.425191	0.326232	0.442941	0.32109	0.337159	0.441798	0.781936	0.346187	0.722454	0.564839	0.961378	0.356232	0.982566	0.471342	0.805773
0.341758	0.435565	0.405368	0.47067	0.515119	0.358259	0.473423	0.638378	0.576799	0.712431	0.284482	0.557758	0.501136	0.900177	0.31499	0.913476	0.438146	0.931936
0.326557	0.463199	0.46642	0.57714	0.400557	0.434117	0.518468	0.53642	0.315573	0.547243	0.356714	0.921103	0.267703	0.910938	0.407554	0.940484	0.431452	0.877132
0.489722	0.608093	0.505364	0.469185	0.396635	0.506062	0.283439	0.532432	0.315166	0.410407	0.294815	0.903821	0.394525	0.62457	0.471365	0.878336	0.474616	0.970674
0.416739	0.588124	0.439555	0.433948	0.424835	0.410568	0.491638	0.55446	0.426894	0.725823	0.429445	0.814878	0.611363	0.733474	0.44102	0.89711	0.5322	0.978077
0.356737	0.415111	0.338085	0.377268	0.46936	0.428083	0.603145	0.679545	0.448672	0.278322	0.549805	0.744769	0.724545	0.945954	0.238066	0.9622	0.383663	0.943305
0.350421	0.538959	0.456353	0.525175	0.35091	0.379191	0.484794	0.527366	0.498325	0.643227	0.369148	0.424628	0.32445	0.911283	0.505812	0.758367	0.482015	0.873711
0.495661	0.470759	0.412801	0.601715	0.447411	0.49956	0.508929	0.427045	0.458549	0.763035	0.495345	0.823688	0.472718	0.962756	0.430253	0.864937	0.442502	0.850241
0.353277	0.637757	0.357275	0.59833	0.460807	0.366182	0.499058	0.459386	0.483404	0.645316	0.354173	0.735391	0.48536	0.905985	0.479049	0.430485	0.464835	0.9444
0.445501	0.462295	0.822992	0.432447	0.405388	0.488212	0.486575	0.628189	0.383401	0.532052	0.455871	0.793624	0.507998	0.980634	0.42616	0.902323	0.458251	0.913162
0.378221	0.605108	0.403741	0.501245	0.361013	0.296509	0.335142	0.520337	0.703749	0.648764	0.579883	0.74959	0.481225	0.526302	0.441486	0.730258	0.487225	0.930451
0.34251	0.501594	0.479918	0.525723	0.348599	0.439042	0.277689	0.442294	0.498611	0.540585	0.371336	0.590264	0.369244	0.9544	0.378486	0.742822	0.416018	0.899248
0.367296	0.561861	0.404204	0.463201	0.434545	0.541623	0.408187	0.615929	0.617364	0.443981	0.453169	0.693664	0.485509	0.937839	0.417752	0.936359	0.381135	0.881292
0.373016	0.328356	0.422053	0.54554	0.443424	0.662162	0.402329	0.507994	0.572416	0.560788	0.356372	0.904733	0.521522	0.84286	0.291675	0.744019	0.36402	0.886099
0.339896	0.411633	0.316473	0.585059	0.246063	0.323905	0.531181	0.359411	0.450895	0.829999	0.573499	0.685958	0.412892	0.643217	0.366566	0.840328	0.416569	0.933324
0.463889	0.406146	0.316537	0.572475	0.468749	0.344081	0.419556	0.331086	0.469459	0.616005	0.431811	0.636591	0.414017	0.816363	0.47185	0.852298	0.429159	0.936553
0.449392	0.629782	0.465516	0.463689	0.371146	0.528343	0.437345	0.385859	0.403284	0.382203	0.342355	0.563402	0.508146	0.943082	0.4221	0.956585	0.580964	0.978755
0.439941	0.68957	0.406215	0.389315	0.393674	0.365882	0.48003	0.672848	0.350322	0.451603	0.383535	0.721878	0.427662	0.729835	0.571356	0.781363	0.483614	0.955055
0.400683	0.684493	0.382386	0.523044	0.300208	0.548066	0.4986	0.623593	0.565493	0.720502	0.547759	0.472913	0.387856	0.85111	0.388818	0.959096	0.462919	0.872497
0.387035	0.399546	0.478248	0.464797	0.285688	0.363501	0.509481	0.600496	0.348717	0.445308	0.358947	0.454894	0.549121	0.940539	0.398606	0.950473	0.430895	0.937489
0.394792	0.444848	0.477306	0.411337	0.390032	0.446358	0.383565	0.401424	0.479971	0.805694	0.301145	0.617696	0.468041	0.616151	0.657993	0.708169	0.431238	0.958758
0.480933	0.493654	0.420358	0.66889	0.336869	0.306987	0.442163	0.564343	0.490218	0.456967	0.276165	0.72815	0.428763	0.696684	0.472498	0.967586	0.476715	0.947831
0.507757	0.493624	0.428791	0.657853	0.441962	0.380747	0.372535	0.502943	0.302993	0.40167	0.451638	0.736098	0.396591	0.85789	0.454926	0.926576	0.438522	0.900271
0.357425	0.366842	0.556527	0.459863	0.428146	0.484381	0.542499	0.712752	0.438322	0.569238	0.594612	0.676619	0.421619	0.960908	0.441268	0.89708	0.347796	0.935666
0.359316	0.386838	0.517634	0.29274	0.450567	0.31881	0.268102	0.5594	0.414405	0.434212	0.558206	0.778667	0.431201	0.853718	0.291989	0.947223	0.327063	0.726208
0.310217	0.425173	0.530327	0.5159	0.293634	0.288876	0.483399	0.417829	0.311749	0.52288	0.368884	0.865576	0.355275	0.896501	0.380366	0.933214	0.415947	0.952875
0.44614	0.521538	0.353845	0.638195	0.37699	0.396964	0.383644	0.52471	0.500099	0.549642	0.504863	0.568221	0.338847	0.856488	0.294139	0.913714	0.557032	0.852617
0.461101	0.40827	0.382591	0.466905	0.437912	0.558583	0.56655	0.511291	0.411776	0.364714	0.555162	0.702956	0.445421	0.933961	0.49096	0.879808	0.398978	0.966588
0.378811	0.410195	0.403353	0.613639	0.274725	0.491344	0.36336	0.803289	0.577938	0.601635	0.377597	0.764561	0.508719	0.942537	0.475146	0.957521	0.427677	0.921851
0.46723	0.508072	0.372603	0.544755	0.504182	0.358164	0.344334	0.707729	0.445151	0.694001	0.418937	0.664484	0.600555	0.570264	0.44319	0.681818	0.32007	0.880658
0.395648	0.372778	0.455299	0.507108	0.296576	0.613669	0.426699	0.596956	0.385498	0.511824	0.317408	0.510211	0.494603	0.546753	0.39741	0.552032	0.28613	0.853077
0.380426	0.43748	0.433693	0.483336	0.320781	0.525558	0.461762	0.572003	0.390559	0.467059	0.359458	0.655236	0.385505	0.873519	0.32826	0.772483	0.418301	0.925345
0.457687	0.366866	0.537144	0.535888	0.468117	0.287083	0.437706	0.453928	0.556822	0.765716	0.477718	0.525736	0.373125	0.69001	0.495009	0.93467	0.300416	0.964202
0.52888	0.485246	0.537877	0.47453	0.443012	0.414225	0.568059	0.587932	0.486406	0.529225	0.467922	0.781711	0.483499	0.91043	0.404231	0.803703	0.441833	0.943072
0.814391	0.463999	0.465228	0.710983	0.270787	0.372912	0.412896	0.476134	0.410242	0.354414	0.450188	0.473338	0.3626	0.916274	0.371611	0.894895	0.506462	0.962526
0.354326	0.377123	0.35668	0.61133	0.388888	0.427785	0.435079	0.819264	0.440477	0.541782	0.407529	0.875104	0.27896	0.815199	0.522069	0.968358	0.319697	0.903409
0.32001	0.509916	0.398326	0.440988	0.532129	0.447416	0.447716	0.457852	0.574687	0.382177	0.448804	0.690414	0.542406	0.952194	0.428395	0.42764	0.473075	0.882492
0.415623	0.367471	0.452221	0.424448	0.354521	0.373015	0.404857	0.551786	0.429692	0.596148	0.295718	0.794104	0.300029	0.745121	0.414501	0.918562	0.276064	0.938951
0.3723	0.315638	0.628913	0.349365	0.304894	0.367622	0.30969	0.576883	0.384617	0.744187	0.315522	0.702538	0.39479	0.747849	0.548454	0.862132	0.416925	0.920566
0.461029	0.513065	0.422542	0.427175	0.252363	0.5053	0.355728	0.623912	0.33107	0.722615	0.392822	0.816279	0.383762	0.803942	0.473376	0.964193	0.42586	0.960292
0.325189	0.5135	0.475916	0.582798	0.348409	0.448289	0.46179	0.600005	0.405499	0.416843	0.404119	0.80581	0.378246	0.608464	0.489022	0.971846	0.392043	0.527129
0.470663	0.397968	0.585938	0.479565	0.384141	0.340865	0.520885	0.492431	0.312469	0.716811	0.340666	0.636284	0.363428	0.504735	0.543389	0.884634	0.379486	0.938215
0.295007	0.502978	0.43609	0.525176	0.33786	0.393032	0.306417	0.38997	0.388488	0.818181	0.572844	0.784215	0.439621	0.803952	0.462472	0.946776	0.400348	0.940678
0.311701	0.505907	0.488767	0.548346	0.378329	0.412201	0.428115	0.586953	0.481219	0.611897	0.2937	0.961504	0.393908	0.748455	0.370623	0.855201	0.678514	0.917792
0.406061	0.609415	0.456307	0.454304	0.364576	0.459612	0.318127	0.431457	0.444027	0.552414	0.536555	0.65852	0.380496	0.900364	0.368728	0.907133	0.487865	0.933387
0.456311	0.409812	0.394175	0.56352	0.416814	0.348595	0.308133	0.525716	0.466409	0.757081	0.360334	0.527277	0.479865	0.901244	0.480785	0.757974	0.407711	0.942308
0.37637	0.438089	0.63092	0.516002	0.299341	0.313496	0.483457	0.639446	0.314911	0.418993	0.472177	0.652689	0.432689	0.917483	0.313693	0.854946	0.551586	0.888161
0.427431	0.425823	0.419492	0.520217	0.497305	0.424334	0.309093	0.366087	0.489447	0.634294	0.511499	0.678385	0.637708	0.670057	0.372733	0.906949	0.397417	0.931052
0.37254	0.308215	0.430794	0.547442	0.268914	0.363054	0.457785	0.495551	0.51005	0.651478	0.568396	0.890433	0.484214	0.904779	0.565111	0.930191	0.438201	0.943846
0.40694	0.475296	0.556069	0.630578	0.376327	0.487331	0.345194	0.578706	0.673094	0.49807	0.49501	0.617643	0.461427	0.845478	0.569686	0.401311	0.36533	0.922812
0.498732	0.499684	0.498133	0.866603	0.480673	0.470164	0.345609	0.557326	0.375388	0.420148	0.471642	0.564062	0.226187	0.734542	0.451902	0.902549	0.36745	0.790986
0.358855	0.393482	0.437026	0.417572	0.266715	0.470269	0.414473	0.381482	0.46469	0.8693	0.472452	0.410726	0.47362	0.906931	0.450657	0.938906	0.393839	0.962072
0.48244	0.470778	0.457881	0.487102	0.366813	0.376197	0.325838	0.59726	0.373828	0.728372	0.494978	0.573802	0.503234	0.86927	0.338248	0.820084	0.331897	0.890333
0.335745	0.530785	0.544919	0.923415	0.331038	0.4331	0.330283	0.775654	0.419558	0.927112	0.403806	0.87566	0.424919	0.927624	0.532536	0.956317	0.609423	0.934799
0.366129	0.421905	0.50632	0.430232	0.626611	0.37138	0.472986	0.272387	0.453772	0.620108	0.327653	0.581259	0.498259	0.960374	0.386933	0.904506	0.396665	0.575585
0.491345	0.555889	0.528273	0.523362	0.408496	0.440285	0.483125	0.393623	0.557856	0.480042	0.465459	0.742054	0.48194	0.90684	0.410522	0.96111	0.480616	0.923005
0.481775	0.548504	0.62023	0.551853	0.458189	0.273476	0.325615	0.598286	0.347098	0.678136	0.51078	0.788392	0.430351	0.936046	0.517639	0.68941	0.367503	0.920831
0.491902	0.614168	0.498421	0.475038	0.444361	0.425365	0.549089	0.609841	0.3414	0.558502	0.458799	0.864042	0.349008	0.854808	0.28146	0.965268	0.277735	0.796884
0.395293	0.461293	0.464565	0.525965	0.507547	0.340778	0.56859	0.494835	0.507135	0.84123	0.395082	0.680711	0.368112	0.923415	0.481918	0.905753	0.299853	0.969832
0.322843	0.346719	0.510565	0.465657	0.406527	0.416664	0.540309	0.568048	0.343289	0.612254	0.371462	0.626178	0.366181	0.539888	0.461283	0.590113	0.456509	0.925536
0.333381	0.548195	0.590024	0.39742	0.394605	0.561796	0.374542	0.582863	0.435142	0.447434	0.424924	0.624028	0.41253	0.882267	0.415679	0.850229	0.405593	0.92018
0.345951	0.545149	0.384173	0.657966	0.44119	0.374019	0.473128	0.588464	0.343457	0.501738	0.497283	0.537506	0.23452	0.736953	0.304594	0.800624	0.47541	0.935621
0.374573	0.316424	0.391331	0.548814	0.350046	0.483224	0.535009	0.522274	0.606665	0.60581	0.558217	0.503184	0.405618	0.93843	0.468314	0.8807	0.380107	0.89724
0.492332	0.43289	0.600327	0.696851	0.442515	0.690675	0.338618	0.279118	0.474102	0.622869	0.404644	0.511375	0.654247	0.498732	0.463864	0.950268	0.340563	0.90061
0.42546	0.523882	0.359801	0.436102	0.36769	0.553457	0.419591	0.631937	0.441831	0.651415	0.284713	0.732606	0.396859	0.950989	0.409588	0.647765	0.549491	0.958565
0.365266	0.615696	0.378426	0.565654	0.397055	0.502562	0.492412	0.479438	0.493005	0.645486	0.362455	0.618127	0.480142	0.899921	0.259698	0.82491	0.428105	0.974871
0.38074	0.564448	0.448031	0.400663	0.520873	0.587064	0.334101	0.54173	0.379323	0.462616	0.346938	0.525128	0.373481	0.853897	0.521156	0.843869	0.301306	0.967378
0.389531	0.424326	0.357645	0.303585	0.338935	0.584235	0.328316	0.555095	0.65438	0.503718	0.366821	0.505335	0.293992	0.918113	0.359501	0.944916	0.635969	0.856538
0.541304	0.580135	0.556728	0.5172	0.369992	0.414008	0.587235	0.597279	0.325734	0.562201	0.339296	0.397869	0.35859	0.889286	0.4428	0.522653	0.47179	0.888133
0.357548	0.533703	0.421058	0.367915	0.354836	0.330382	0.418064	0.414318	0.402911	0.610103	0.483904	0.628498	0.444258	0.777842	0.328945	0.793597	0.55215	0.931793
0.505705	0.431648	0.624044	0.413536	0.479073	0.540124	0.364906	0.632974	0.309487	0.531395	0.432066	0.764925	0.502209	0.895858	0.226848	0.943345	0.406867	0.977741
0.538412	0.722996	0.476111	0.529792	0.295283	0.424328	0.43297	0.736889	0.372023	0.56483	0.533377	0.732522	0.450921	0.635471	0.324802	0.889316	0.397477	0.938952
0.446937	0.695747	0.533874	0.691119	0.418625	0.537057	0.381751	0.503363	0.38483	0.706592	0.544299	0.714379	0.465987	0.936471	0.364485	0.834424	0.478662	0.962896
0.574581	0.487258	0.599906	0.44492	0.396838	0.319353	0.323883	0.486419	0.413213	0.576141	0.344108	0.860798	0.485737	0.887798	0.34253	0.790748	0.313822	0.954077
0.358105	0.545857	0.496547	0.349708	0.350857	0.336375	0.382582	0.650956	0.497939	0.617828	0.439421	0.803649	0.433021	0.902271	0.53287	0.718851	0.321816	0.955656
0.454477	0.682859	0.547605	0.385257	0.326493	0.288654	0.315257	0.567464	0.469121	0.54317	0.636365	0.924123	0.358727	0.926803	0.506703	0.853309	0.352309	0.943189
0.553645	0.675951	0.551704	0.522156	0.33755	0.425896	0.335005	0.412635	0.490366	0.753457	0.400019	0.812912	0.360262	0.705117	0.433048	0.921052	0.462985	0.965275
0.455997	0.464558	0.471588	0.321394	0.409949	0.486247	0.473027	0.600465	0.433039	0.66385	0.261532	0.510495	0.54345	0.901487	0.482332	0.875945	0.381094	0.934307
0.413433	0.519945	0.648667	0.342402	0.459254	0.533149	0.274397	0.816393	0.354451	0.817089	0.548656	0.800439	0.416107	0.943215	0.403235	0.947743	0.463744	0.969368
0.475913	0.371936	0.461602	0.500384	0.360595	0.354638	0.391721	0.377714	0.453061	0.646195	0.554318	0.641191	0.306615	0.906647	0.441579	0.924834	0.365903	0.468362
0.486635	0.387147	0.63772	0.427223	0.322707	0.49837	0.378656	0.476928	0.563071	0.484614	0.589437	0.646879	0.401562	0.854746	0.315194	0.942631	0.471421	0.862423
0.458179	0.447343	0.487739	0.547679	0.458824	0.391228	0.357195	0.745966	0.364003	0.507221	0.505966	0.468667	0.36094	0.909364	0.386407	0.861196	0.798954	0.959404
0.494233	0.412528	0.492898	0.481703	0.484988	0.487971	0.49297	0.428835	0.484394	0.595692	0.429812	0.612847	0.858021	0.865438	0.377698	0.969097	0.430822	0.966034
0.387851	0.361618	0.43088	0.673203	0.424422	0.513886	0.467514	0.563939	0.493341	0.607174	0.403201	0.572191	0.572264	0.75313	0.445802	0.930447	0.487767	0.909613
0.489512	0.471009	0.336904	0.474963	0.370821	0.538701	0.507602	0.343066	0.491329	0.741286	0.4877	0.490629	0.495927	0.761177	0.42263	0.945087	0.45323	0.927321
0.294588	0.429675	0.437843	0.514538	0.467787	0.301454	0.344692	0.549952	0.449157	0.49801	0.57826	0.636365	0.404793	0.928019	0.546967	0.863672	0.439261	0.944351
0.374406	0.521521	0.420396	0.418811	0.549645	0.357164	0.274603	0.685634	0.609627	0.728013	0.433622	0.506882	0.528614	0.819007	0.562047	0.575091	0.477896	0.92312
0.2968	0.636354	0.422766	0.410593	0.428731	0.570153	0.326628	0.5111	0.528741	0.404327	0.272647	0.431067	0.403767	0.715125	0.44129	0.432405	0.319542	0.945453
0.494709	0.57748	0.576057	0.501914	0.357505	0.510116	0.441937	0.651103	0.645443	0.659566	0.324947	0.957493	0.363128	0.867139	0.360739	0.938592	0.437237	0.952792
0.503995	0.750812	0.470482	0.361451	0.494061	0.359496	0.500608	0.560706	0.528707	0.630896	0.610641	0.841229	0.520278	0.538007	0.480186	0.972081	0.526592	0.957963
0.350397	0.935658	0.375509	0.457307	0.388276	0.456888	0.447822	0.393482	0.512212	0.601543	0.320066	0.868197	0.405047	0.711842	0.244151	0.91816	0.394599	0.966148
0.420788	0.447453	0.481974	0.537941	0.359826	0.341337	0.486985	0.455048	0.523541	0.539571	0.454476	0.817022	0.392203	0.883755	0.436134	0.965433	0.408272	0.815764
0.41337	0.44312	0.333883	0.621276	0.407345	0.504884	0.554495	0.529555	0.51482	0.505112	0.366628	0.53819	0.353822	0.88813	0.433183	0.965974	0.394118	0.94055
0.364681	0.422869	0.481653	0.80424	0.406983	0.458913	0.621054	0.479743	0.481649	0.79547	0.528257	0.394921	0.445459	0.608516	0.426072	0.883851	0.356763	0.572294
0.47386	0.489396	0.450718	0.522001	0.414987	0.480215	0.618753	0.516246	0.602908	0.537706	0.515473	0.764366	0.437432	0.59147	0.286484	0.92217	0.276503	0.952775
0.411694	0.650906	0.36283	0.333197	0.48734	0.373717	0.355773	0.349143	0.546729	0.517673	0.345355	0.672057	0.52544	0.597327	0.458968	0.915501	0.360876	0.91456
0.368762	0.367419	0.42172	0.58388	0.470929	0.606514	0.55513	0.676714	0.367009	0.48458	0.438089	0.967313	0.534102	0.86434	0.468038	0.956347	0.545539	0.958199
0.438542	0.362314	0.490027	0.433403	0.410659	0.482638	0.451074	0.600225	0.473161	0.644236	0.344724	0.648065	0.393597	0.951246	0.404	0.954918	0.403672	0.93136
0.438109	0.466692	0.544821	0.463941	0.32617	0.463907	0.59269	0.68067	0.331817	0.559052	0.378152	0.53251	0.498104	0.861976	0.468291	0.925846	0.366961	0.979832
0.315234	0.30594	0.548216	0.606812	0.374144	0.664789	0.385776	0.415927	0.32635	0.65574	0.416428	0.642488	0.33884	0.885741	0.42182	0.878833	0.519658	0.926994
0.393919	0.44382	0.546305	0.750803	0.366523	0.407249	0.418828	0.46996	0.506557	0.53479	0.341325	0.607031	0.503252	0.917232	0.459298	0.902838	0.728124	0.913047
0.361938	0.37297	0.473654	0.491394	0.365619	0.391869	0.384329	0.592447	0.292026	0.656001	0.422944	0.503804	0.557743	0.789394	0.361161	0.838337	0.464463	0.96731
0.486925	0.403196	0.484524	0.426985	0.464228	0.506834	0.539402	0.369914	0.518714	0.370131	0.368916	0.409486	0.270475	0.939338	0.29883	0.831937	0.366796	0.884629
0.460729	0.577051	0.566413	0.463033	0.345555	0.492374	0.427177	0.593503	0.383515	0.543638	0.39165	0.68373	0.710639	0.958592	0.495309	0.86924	0.378145	0.940843
0.465939	0.63417	0.382529	0.618611	0.459504	0.485578	0.509401	0.587314	0.561926	0.446442	0.333842	0.463395	0.461195	0.581763	0.536473	0.942732	0.509733	0.923747
0.361394	0.625232	0.435168	0.330175	0.518041	0.545786	0.312195	0.621512	0.344665	0.430571	0.497932	0.810643	0.503678	0.882305	0.577004	0.790122	0.346036	0.96746
0.397255	0.375736	0.590047	0.608399	0.317329	0.435441	0.334259	0.484432	0.449375	0.592765	0.262118	0.784425	0.475054	0.866808	0.446276	0.95961	0.538157	0.914051
0.427816	0.497731	0.516889	0.626137	0.413508	0.416228	0.409625	0.539996	0.311313	0.656934	0.507433	0.492977	0.489432	0.849725	0.386695	0.69447	0.407349	0.922049
0.454612	0.374272	0.314033	0.490127	0.372261	0.642803	0.474723	0.499844	0.349557	0.368403	0.529647	0.740876	0.434348	0.756019	0.361781	0.914489	0.458659	0.835108
0.380893	0.500099	0.332971	0.463895	0.485878	0.554198	0.415205	0.317788	0.502148	0.58928	0.493826	0.77538	0.314604	0.874902	0.463888	0.856993	0.426373	0.86773
0.42703	0.582266	0.469037	0.535574	0.515065	0.55299	0.294801	0.566822	0.380795	0.622524	0.362683	0.898677	0.586218	0.896771	0.42583	0.853309	0.417918	0.976162
0.337307	0.650182	0.55867	0.459155	0.325162	0.316021	0.53111	0.554828	0.270251	0.846688	0.443164	0.820878	0.522186	0.42747	0.46885	0.780061	0.474912	0.890451
0.319427	0.592794	0.50514	0.473928	0.405846	0.453876	0.390086	0.495543	0.376944	0.39569	0.458312	0.43654	0.454967	0.892298	0.265176	0.76972	0.376241	0.812
0.524318	0.63699	0.412299	0.350844	0.464637	0.559482	0.363978	0.57059	0.589651	0.498672	0.579325	0.770685	0.318059	0.90737	0.455194	0.93562	0.465918	0.973824
0.503725	0.375174	0.518424	0.499818	0.430534	0.360549	0.482738	0.459412	0.459912	0.829872	0.457809	0.807052	0.445341	0.949555	0.475206	0.947355	0.499333	0.952482
0.324	0.614848	0.456144	0.658766	0.462564	0.39312	0.492414	0.406893	0.539982	0.326724	0.336587	0.879016	0.505765	0.913623	0.495139	0.687108	0.255607	0.907501
0.415186	0.638584	0.459282	0.616954	0.415117	0.616876	0.33421	0.466811	0.468271	0.545304	0.612862	0.860983	0.365751	0.758822	0.502704	0.55923	0.500543	0.934353
0.532397	0.541058	0.604624	0.47583	0.406681	0.33836	0.317708	0.558715	0.468993	0.527326	0.655051	0.517325	0.447239	0.85482	0.331363	0.919022	0.466197	0.916139
0.392959	0.37552	0.623356	0.386922	0.422733	0.498248	0.446629	0.652733	0.379613	0.513363	0.38541	0.687457	0.444326	0.812276	0.439772	0.904198	0.25175	0.939676
0.324761	0.444742	0.453214	0.473119	0.536491	0.446672	0.534438	0.518273	0.402374	0.592612	0.425294	0.511619	0.47621	0.833474	0.478164	0.841627	0.485169	0.970278
0.421448	0.391211	0.526812	0.401051	0.365284	0.404122	0.353445	0.534351	0.497809	0.639026	0.333438	0.734111	0.426853	0.893802	0.437756	0.982287	0.340078	0.951729
0.433915	0.602965	0.325488	0.596924	0.364997	0.498293	0.53377	0.574516	0.438037	0.827409	0.443639	0.920841	0.541507	0.877959	0.291998	0.842859	0.499567	0.953944
0.400859	0.597749	0.445827	0.560733	0.380359	0.287772	0.460897	0.755856	0.431638	0.555683	0.282005	0.760019	0.497238	0.946453	0.467064	0.893852	0.379416	0.913643
0.429358	0.693855	0.424808	0.531195	0.44981	0.376409	0.45954	0.577959	0.425186	0.67391	0.364552	0.440351	0.461745	0.929539	0.441407	0.86705	0.44648	0.950602
0.406173	0.503525	0.409392	0.414593	0.419726	0.448948	0.505236	0.661828	0.318813	0.705455	0.437251	0.861141	0.374053	0.816177	0.518492	0.528957	0.416391	0.957595
0.327845	0.434368	0.462352	0.561375	0.351239	0.537999	0.524797	0.529299	0.383472	0.53969	0.339045	0.869341	0.658635	0.801192	0.440513	0.936461	0.38662	0.937877
0.414334	0.500733	0.462608	0.643308	0.309212	0.420019	0.418383	0.662782	0.235303	0.557781	0.335998	0.856905	0.571576	0.891065	0.407354	0.839749	0.348936	0.967269
0.473833	0.441353	0.563493	0.542601	0.399562	0.393089	0.254817	0.616877	0.47688	0.666272	0.341531	0.635946	0.488984	0.657116	0.407151	0.878872	0.285977	0.76866
0.524949	0.504376	0.366686	0.454575	0.50366	0.401638	0.497941	0.502799	0.423639	0.637935	0.46474	0.887869	0.548897	0.853261	0.343163	0.949703	0.399319	0.912974
0.385584	0.423609	0.429541	0.496973	0.327071	0.317851	0.5702	0.561101	0.574154	0.398203	0.274277	0.647216	0.253282	0.562554	0.517817	0.935924	0.311636	0.972775
0.361654	0.679933	0.505406	0.471483	0.400721	0.500467	0.612142	0.380252	0.409574	0.726863	0.456889	0.813634	0.521033	0.774317	0.596253	0.891202	0.551062	0.951377
0.439639	0.564319	0.391748	0.624447	0.275889	0.281011	0.552895	0.565714	0.451712	0.441543	0.470836	0.875487	0.450765	0.911991	0.440074	0.874835	0.425449	0.967287
0.433792	0.578126	0.4139	0.516354	0.472505	0.579953	0.448109	0.456874	0.439833	0.450213	0.625297	0.520636	0.510412	0.717993	0.357435	0.384066	0.364198	0.845767
0.422388	0.584093	0.493127	0.457427	0.349744	0.70132	0.297671	0.440396	0.563881	0.687469	0.386127	0.567886	0.402811	0.697495	0.487542	0.7623	0.477269	0.978494
0.448633	0.422473	0.371833	0.535903	0.322606	0.514995	0.509802	0.383831	0.554201	0.929778	0.274922	0.667691	0.49012	0.558366	0.305418	0.819529	0.52532	0.916834
0.481529	0.455583	0.323507	0.504129	0.327506	0.601959	0.315613	0.451728	0.599001	0.579604	0.487681	0.556942	0.559797	0.854412	0.343372	0.758642	0.323563	0.967811
0.416478	0.69179	0.384554	0.474837	0.483385	0.30452	0.43944	0.291671	0.431002	0.611118	0.504678	0.767136	0.590324	0.580089	0.469433	0.875848	0.547471	0.897594
0.438145	0.381302	0.513391	0.553405	0.428724	0.399722	0.369719	0.331025	0.339717	0.361425	0.335561	0.680952	0.518498	0.918023	0.559064	0.946161	0.535044	0.933502
0.545744	0.603289	0.417863	0.531122	0.369576	0.455081	0.463581	0.552723	0.428703	0.595974	0.343394	0.856602	0.270247	0.85014	0.387556	0.559226	0.491792	0.928486
0.350736	0.481027	0.343134	0.625242	0.449486	0.450284	0.377655	0.555069	0.422218	0.372951	0.509805	0.886379	0.510827	0.892889	0.471593	0.868648	0.408044	0.961617
0.416988	0.827506	0.602463	0.599624	0.502168	0.292664	0.518775	0.635613	0.299817	0.531865	0.443068	0.547891	0.319207	0.822706	0.494013	0.881679	0.416526	0.741023
0.418108	0.561235	0.374849	0.47832	0.575298	0.422165	0.427114	0.610005	0.474994	0.75053	0.30693	0.679388	0.331672	0.898864	0.487234	0.922435	0.428891	0.970769
0.447046	0.479803	0.492463	0.373511	0.435749	0.489633	0.469808	0.603986	0.354678	0.706468	0.504939	0.797602	0.553142	0.959586	0.284288	0.760424	0.510928	0.877556
0.441958	0.405179	0.321082	0.563196	0.433438	0.555644	0.541576	0.455407	0.579706	0.51543	0.340092	0.737495	0.346957	0.692396	0.281913	0.911835	0.438285	0.976899
0.558575	0.572508	0.434834	0.580773	0.530275	0.483653	0.527003	0.443783	0.59492	0.470965	0.437089	0.664704	0.417266	0.949545	0.43908	0.967374	0.365406	0.968514
0.392998	0.410956	0.421399	0.420169	0.411097	0.44034	0.292904	0.529028	0.478542	0.50287	0.516444	0.452913	0.292433	0.62647	0.449364	0.928947	0.329012	0.937898
0.37519	0.466221	0.404206	0.445366	0.296138	0.34348	0.45409	0.461514	0.549787	0.539968	0.389546	0.86424	0.460295	0.678932	0.459338	0.763807	0.394469	0.966095
0.359229	0.558872	0.540256	0.487026	0.387421	0.456044	0.460071	0.503796	0.462835	0.702512	0.42864	0.894381	0.370267	0.433653	0.42275	0.903807	0.406291	0.90174
0.436861	0.582386	0.350341	0.398123	0.392456	0.489432	0.413437	0.541019	0.654648	0.401425	0.337541	0.868453	0.400177	0.85198	0.401872	0.863444	0.426267	0.85755
0.321764	0.521811	0.425046	0.38081	0.362194	0.320605	0.368418	0.583468	0.37442	0.526713	0.338218	0.708673	0.356711	0.685924	0.520429	0.941324	0.46624	0.950907
0.396883	0.347372	0.391859	0.436713	0.441836	0.418791	0.498292	0.481833	0.268989	0.692607	0.358702	0.551786	0.352262	0.874365	0.307185	0.928226	0.393845	0.854863
0.454235	0.588292	0.38738	0.431579	0.546056	0.435335	0.380009	0.402034	0.562788	0.62537	0.495263	0.607085	0.591295	0.938577	0.361628	0.545508	0.258084	0.898871
0.556065	0.563693	0.36794	0.447045	0.350107	0.485393	0.393339	0.547313	0.429328	0.468545	0.388454	0.792865	0.483368	0.915136	0.450696	0.739052	0.302624	0.81452
0.351837	0.560524	0.424336	0.583275	0.492751	0.400375	0.482292	0.610855	0.526088	0.600872	0.470663	0.892814	0.289621	0.943906	0.412798	0.921404	0.461778	0.954256
0.40383	0.519175	0.516188	0.508456	0.341595	0.419249	0.563661	0.636782	0.348072	0.598353	0.406796	0.49103	0.384019	0.301034	0.236878	0.860812	0.4562	0.974542
0.342897	0.524799	0.482606	0.365201	0.444516	0.46407	0.472229	0.338916	0.335878	0.417503	0.330398	0.6944	0.472115	0.918907	0.439584	0.937577	0.448795	0.941131
0.460129	0.373424	0.397226	0.474608	0.383861	0.445799	0.506272	0.413894	0.438979	0.635464	0.394509	0.440315	0.442185	0.861526	0.346236	0.877239	0.368117	0.930977
0.349277	0.887658	0.389632	0.444296	0.335613	0.597926	0.449789	0.489276	0.488453	0.652283	0.579539	0.746431	0.459651	0.821421	0.392201	0.851165	0.541466	0.923593
0.444505	0.591245	0.397654	0.521057	0.56434	0.537042	0.506183	0.328836	0.536315	0.363222	0.366541	0.803247	0.466329	0.781542	0.423809	0.974019	0.521258	0.567499
0.313844	0.506456	0.388011	0.507536	0.441174	0.462468	0.529996	0.506625	0.388527	0.749496	0.522199	0.47055	0.399925	0.915631	0.387467	0.941729	0.507244	0.931758
0.36484	0.472487	0.476566	0.515102	0.426286	0.432789	0.424889	0.670402	0.276463	0.607697	0.528077	0.808536	0.398544	0.816365	0.333786	0.73744	0.507055	0.929279
0.40159	0.56132	0.528971	0.652635	0.327996	0.436269	0.520797	0.559591	0.390531	0.662679	0.489178	0.825737	0.502372	0.919912	0.294944	0.68502	0.451688	0.970422
0.429676	0.576674	0.520023	0.432326	0.457376	0.547607	0.402436	0.38255	0.529154	0.459105	0.333682	0.878452	0.378666	0.814194	0.595409	0.572543	0.32468	0.861528
0.645287	0.392961	0.338954	0.546845	0.379479	0.424952	0.423382	0.397566	0.369018	0.926939	0.337399	0.651782	0.497495	0.974186	0.49798	0.948233	0.434524	0.938281
0.512298	0.385544	0.480231	0.825285	0.368189	0.424308	0.469538	0.654385	0.317627	0.715323	0.396205	0.68485	0.548421	0.780778	0.393901	0.794288	0.63705	0.948437
0.535101	0.505381	0.52079	0.542964	0.497458	0.539892	0.416108	0.646898	0.475138	0.501401	0.487499	0.584107	0.320354	0.823593	0.457263	0.90132	0.455666	0.961373
0.304025	0.49951	0.488294	0.330891	0.42671	0.550624	0.525978	0.424864	0.493395	0.677157	0.604023	0.522252	0.353521	0.864229	0.493353	0.965706	0.430981	0.974285
0.393808	0.536528	0.265717	0.479615	0.392146	0.699925	0.499031	0.53786	0.321488	0.648084	0.315011	0.706329	0.575525	0.836941	0.323062	0.926156	0.444699	0.951102
0.455771	0.463125	0.602114	0.548126	0.270492	0.354653	0.345702	0.485723	0.473716	0.72907	0.476531	0.874609	0.389865	0.917118	0.503423	0.833136	0.321228	0.954588
0.369515	0.563169	0.366079	0.484856	0.442387	0.594571	0.427887	0.676601	0.410836	0.402063	0.466672	0.554385	0.492743	0.976383	0.423798	0.95146	0.299647	0.72572
0.390542	0.373914	0.374448	0.396846	0.415646	0.332508	0.474773	0.481157	0.503642	0.769704	0.34233	0.677709	0.499086	0.734466	0.519023	0.8581	0.45188	0.874754
0.255869	0.553899	0.518437	0.480739	0.480001	0.428394	0.470107	0.383027	0.398663	0.367205	0.281355	0.668945	0.504726	0.950636	0.445234	0.951187	0.556295	0.940926
0.323942	0.582379	0.61365	0.412028	0.570761	0.394719	0.481092	0.431257	0.409963	0.505597	0.648319	0.462344	0.314045	0.704895	0.429657	0.952762	0.504562	0.943674
0.392518	0.480791	0.449082	0.424514	0.362044	0.55812	0.563087	0.420478	0.488429	0.558467	0.454714	0.516325	0.462969	0.681189	0.374599	0.961035	0.420292	0.949114
0.45784	0.495178	0.522571	0.485082	0.445788	0.478269	0.336522	0.675793	0.37796	0.511292	0.529107	0.585875	0.331122	0.888052	0.256065	0.911401	0.410116	0.886206
0.411743	0.539537	0.530314	0.395719	0.360979	0.439792	0.453171	0.637637	0.374668	0.727341	0.557477	0.553363	0.518438	0.775675	0.453686	0.969495	0.434084	0.713034
0.335254	0.681886	0.624161	0.382628	0.529511	0.479	0.38293	0.454784	0.504075	0.568272	0.378062	0.807703	0.403737	0.953384	0.397982	0.745038	0.372128	0.880017
0.380319	0.492441	0.471399	0.477861	0.356351	0.507196	0.321351	0.613036	0.456446	0.685185	0.47658	0.741357	0.350032	0.82444	0.401504	0.878002	0.301261	0.869795
0.488041	0.337497	0.486334	0.611758	0.480484	0.347298	0.516091	0.372353	0.350398	0.613799	0.426475	0.699062	0.477126	0.909341	0.609374	0.745419	0.485469	0.886877
0.426055	0.332894	0.403681	0.396076	0.319895	0.49655	0.524319	0.615417	0.532913	0.417878	0.379169	0.516679	0.30734	0.901011	0.405874	0.941839	0.681268	0.964462
0.361087	0.455458	0.564888	0.505013	0.387501	0.426515	0.458516	0.646539	0.546531	0.625316	0.427454	0.714916	0.380546	0.607415	0.294583	0.921997	0.380086	0.966972
0.348541	0.363151	0.640048	0.435516	0.470504	0.365621	0.408039	0.740164	0.437732	0.542717	0.434767	0.709801	0.273748	0.92165	0.525738	0.970309	0.294953	0.949339
0.531798	0.417498	0.44309	0.526459	0.421273	0.649661	0.420522	0.40914	0.392184	0.783261	0.455683	0.91806	0.443154	0.77457	0.428491	0.63278	0.395892	0.900026
0.519197	0.478184	0.409354	0.358805	0.396061	0.36176	0.468524	0.543514	0.349414	0.619415	0.44782	0.924424	0.303259	0.845875	0.446479	0.972191	0.565637	0.89258
0.468858	0.432848	0.388654	0.457381	0.39114	0.387009	0.47139	0.515713	0.399389	0.559998	0.346037	0.322857	0.367074	0.962827	0.444656	0.816371	0.403813	0.918646
0.409106	0.464613	0.420823	0.52728	0.435824	0.491376	0.426468	0.385105	0.477053	0.607723	0.502452	0.640697	0.591522	0.700739	0.380702	0.959069	0.505046	0.318192
0.33667	0.589147	0.483955	0.515982	0.287709	0.487482	0.460892	0.517047	0.492032	0.681343	0.470045	0.738937	0.49343	0.874494	0.282419	0.933072	0.490284	0.861532
0.397405	0.387738	0.431857	0.618475	0.293254	0.381661	0.405694	0.384333	0.363314	0.635776	0.355853	0.759434	0.326172	0.952501	0.446559	0.409155	0.439355	0.962631
0.379458	0.493586	0.500054	0.319069	0.329577	0.559629	0.333487	0.532421	0.495558	0.410944	0.243204	0.936032	0.502005	0.931029	0.43963	0.741663	0.418666	0.915331
0.42612	0.47938	0.402885	0.549042	0.554935	0.444178	0.312312	0.382712	0.4738	0.709197	0.472015	0.555329	0.44707	0.482112	0.401984	0.900209	0.406866	0.909681
0.447577	0.572569	0.323511	0.715667	0.415762	0.593021	0.540072	0.357335	0.517299	0.747192	0.605334	0.54242	0.508628	0.620148	0.507948	0.816183	0.538021	0.945125
0.334881	0.530542	0.435744	0.502551	0.425018	0.495235	0.521862	0.540781	0.486482	0.646509	0.690529	0.490586	0.247674	0.94473	0.428579	0.780303	0.393335	0.920055
0.504148	0.324436	0.356751	0.353108	0.438962	0.26025	0.290886	0.472892	0.44915	0.547972	0.734034	0.827773	0.247105	0.395781	0.44359	0.900981	0.242382	0.895051
0.456658	0.416249	0.517266	0.338099	0.328319	0.530191	0.461208	0.684192	0.388235	0.43526	0.50044	0.759563	0.329413	0.79801	0.410529	0.980554	0.581056	0.934128
0.382084	0.416161	0.412772	0.568196	0.391726	0.370026	0.591843	0.508447	0.464981	0.535201	0.49785	0.912779	0.348173	0.834018	0.320319	0.929224	0.469353	0.937279
0.371009	0.489805	0.446318	0.456621	0.40891	0.426435	0.461568	0.698084	0.365597	0.566392	0.332073	0.533737	0.564538	0.855373	0.287927	0.822192	0.509075	0.969769
0.349885	0.605501	0.351851	0.522653	0.39227	0.338982	0.404028	0.547181	0.494518	0.500394	0.279058	0.919737	0.426184	0.949524	0.347466	0.867126	0.451607	0.910548
0.330043	0.431981	0.409854	0.449656	0.501239	0.495516	0.288564	0.589548	0.36373	0.289748	0.321056	0.547623	0.470892	0.794822	0.496214	0.914498	0.53942	0.957216
0.244597	0.406524	0.423048	0.440873	0.329021	0.419072	0.442293	0.441574	0.51326	0.381512	0.407295	0.946595	0.484686	0.875819	0.40739	0.909618	0.33185	0.926971
0.383513	0.41729	0.425807	0.508485	0.355222	0.552188	0.394662	0.594727	0.547338	0.700263	0.473628	0.435213	0.488415	0.949522	0.427463	0.928549	0.312233	0.886678
0.324386	0.481847	0.382006	0.26255	0.417444	0.357027	0.544961	0.792409	0.53427	0.497039	0.538263	0.614664	0.314538	0.841423	0.340386	0.838668	0.341089	0.957923
0.348682	0.643726	0.560645	0.321626	0.479762	0.384659	0.572994	0.622555	0.315134	0.478721	0.425402	0.695152	0.355806	0.692077	0.354522	0.879255	0.445176	0.970988
0.355359	0.476038	0.395602	0.655155	0.377192	0.495115	0.313412	0.35403	0.586568	0.393603	0.432866	0.344302	0.524943	0.950396	0.376187	0.917038	0.398766	0.896543
0.365847	0.462805	0.477756	0.550651	0.295508	0.333294	0.452427	0.538797	0.408528	0.782239	0.469099	0.605842	0.471313	0.824865	0.437289	0.825048	0.52036	0.937062
0.318729	0.428546	0.543841	0.503558	0.399983	0.342987	0.52633	0.339736	0.324393	0.470035	0.5997	0.854344	0.433073	0.766492	0.416425	0.946755	0.58113	0.905664
0.361344	0.360822	0.274027	0.480942	0.431203	0.373622	0.386702	0.55606	0.405456	0.534803	0.516371	0.63191	0.402788	0.913865	0.58747	0.933062	0.581444	0.96934
0.511235	0.35802	0.478461	0.406163	0.419147	0.446581	0.444856	0.599919	0.336613	0.489626	0.351341	0.876935	0.494764	0.906251	0.434417	0.931412	0.411644	0.864756
0.435197	0.353651	0.53743	0.656683	0.392042	0.408016	0.425216	0.668664	0.455945	0.712091	0.432766	0.383626	0.268287	0.940138	0.427478	0.755957	0.587341	0.766411
0.462202	0.551995	0.43649	0.45019	0.292993	0.446185	0.367201	0.379117	0.353623	0.577909	0.35262	0.618324	0.48193	0.813659	0.484728	0.92402	0.534924	0.843921
0.501837	0.515042	0.507607	0.355502	0.335565	0.587755	0.438151	0.447218	0.356488	0.654553	0.465014	0.884047	0.41479	0.535322	0.440316	0.612426	0.435689	0.877902
0.2853	0.555892	0.485314	0.719621	0.47655	0.492573	0.459384	0.632452	0.489125	0.541694	0.404454	0.497805	0.419308	0.60565	0.317137	0.857171	0.401766	0.965634
0.426281	0.502544	0.365374	0.576247	0.311657	0.356204	0.556629	0.6069	0.40056	0.462724	0.501795	0.51819	0.339614	0.601052	0.477401	0.60612	0.483153	0.946293
0.334195	0.508509	0.468945	0.386688	0.427167	0.346497	0.277768	0.613151	0.484239	0.56521	0.46533	0.705973	0.362628	0.678179	0.491994	0.933207	0.410169	0.94218
0.263485	0.565163	0.40155	0.362769	0.414947	0.403501	0.505993	0.476982	0.578271	0.595229	0.391977	0.797418	0.306254	0.955656	0.465289	0.94242	0.517008	0.947672
0.568571	0.462127	0.296939	0.518142	0.409965	0.438391	0.374073	0.483751	0.531093	0.338114	0.440433	0.538058	0.370887	0.626348	0.247218	0.95345	0.273297	0.95246
0.443195	0.319008	0.355757	0.399624	0.452176	0.359954	0.527449	0.644204	0.366234	0.539546	0.380605	0.518865	0.504851	0.91685	0.43492	0.965768	0.456525	0.965368
0.260327	0.41475	0.489423	0.418328	0.467606	0.289383	0.462364	0.571661	0.568232	0.506975	0.30663	0.300194	0.493994	0.891886	0.310014	0.93126	0.448562	0.812495
0.479593	0.445117	0.40008	0.657595	0.304375	0.294888	0.407607	0.543589	0.341171	0.643903	0.49259	0.929919	0.614115	0.860003	0.443344	0.852179	0.372193	0.895099
0.355909	0.559055	0.545434	0.564673	0.274681	0.398965	0.398753	0.435303	0.467573	0.803621	0.489291	0.494941	0.290896	0.788526	0.438785	0.890978	0.393054	0.938241
0.347896	0.38931	0.438445	0.612195	0.393207	0.407999	0.390766	0.600825	0.367175	0.357057	0.392519	0.470171	0.310239	0.938509	0.416764	0.859223	0.516507	0.91056
0.416867	0.570118	0.410644	0.303671	0.352052	0.435799	0.414994	0.662647	0.379814	0.590906	0.40786	0.822245	0.40497	0.934835	0.417081	0.955326	0.564207	0.933394
0.369231	0.554153	0.368447	0.478151	0.310417	0.47423	0.365852	0.422013	0.361131	0.65583	0.314402	0.842483	0.548637	0.870512	0.415205	0.940689	0.514025	0.94185
0.453196	0.466354	0.426281	0.490853	0.475547	0.481675	0.438774	0.617533	0.353591	0.404409	0.695492	0.856179	0.492898	0.931236	0.443507	0.862581	0.513081	0.860871
0.38214	0.518642	0.380498	0.411669	0.535292	0.391251	0.550011	0.576883	0.318633	0.858904	0.436993	0.709852	0.401937	0.876863	0.502401	0.952771	0.312388	0.85494
0.417525	0.54798	0.590878	0.261488	0.314292	0.458264	0.337945	0.41712	0.456259	0.453148	0.538583	0.761606	0.395485	0.948685	0.534237	0.934253	0.402308	0.967222
0.407454	0.540503	0.557067	0.347293	0.384695	0.452096	0.403388	0.613095	0.30065	0.611765	0.283973	0.709741	0.583636	0.636262	0.319584	0.881814	0.569412	0.970262
0.383582	0.428588	0.32973	0.498282	0.509304	0.456455	0.233881	0.560173	0.417962	0.469897	0.503004	0.768348	0.510656	0.673988	0.463629	0.836418	0.434323	0.924288
0.438349	0.49724	0.598396	0.371849	0.508842	0.56628	0.338535	0.532676	0.603133	0.29478	0.423678	0.8926	0.481376	0.706554	0.354753	0.95519	0.509883	0.928691
0.450048	0.402032	0.699823	0.545623	0.41644	0.443854	0.286538	0.506636	0.548704	0.572241	0.577451	0.622513	0.4465	0.965633	0.51648	0.873081	0.413778	0.960691
0.398887	0.504332	0.397316	0.396574	0.378767	0.526573	0.380506	0.414808	0.473285	0.680339	0.368106	0.723378	0.458345	0.742168	0.549404	0.865517	0.304812	0.945099
0.345521	0.55494	0.549219	0.459363	0.452786	0.392221	0.544255	0.396177	0.514466	0.620333	0.370545	0.727801	0.597383	0.924483	0.39084	0.837017	0.457742	0.930759
0.400747	0.743656	0.325239	0.512007	0.565545	0.634158	0.412154	0.657061	0.339437	0.528387	0.445003	0.719798	0.389355	0.850984	0.436254	0.869857	0.275214	0.981804
0.379513	0.473667	0.541031	0.392061	0.448422	0.606535	0.440714	0.471472	0.548661	0.61142	0.358932	0.653106	0.373914	0.875063	0.487577	0.84843	0.308019	0.986572
0.350722	0.550598	0.518605	0.449779	0.461858	0.456928	0.598214	0.587316	0.453087	0.381428	0.451076	0.714459	0.500684	0.892212	0.476116	0.750501	0.475951	0.94187
0.37637	0.379608	0.448936	0.478951	0.447715	0.367517	0.509961	0.466537	0.527905	0.552522	0.401344	0.952167	0.518833	0.95153	0.512033	0.554127	0.615005	0.945229
0.520601	0.325259	0.523989	0.478653	0.399344	0.648811	0.432986	0.693229	0.550047	0.577812	0.497464	0.860624	0.519588	0.960261	0.536163	0.966303	0.275691	0.933549
0.382803	0.424075	0.448513	0.572781	0.471017	0.502651	0.427535	0.712938	0.3541	0.527022	0.283455	0.905969	0.451365	0.92418	0.40971	0.880753	0.375379	0.895836
0.468239	0.602212	0.378528	0.658639	0.449545	0.526263	0.358492	0.595971	0.625811	0.510301	0.513198	0.925841	0.356604	0.905719	0.41518	0.927176	0.497529	0.923225
0.360867	0.498847	0.377129	0.433193	0.551059	0.351946	0.496678	0.413127	0.42854	0.543369	0.39883	0.720525	0.440885	0.87639	0.417244	0.951136	0.445906	0.886574
0.428608	0.44299	0.527524	0.331872	0.3519	0.449594	0.489604	0.587017	0.387512	0.433616	0.412385	0.847477	0.244418	0.951637	0.5348	0.787105	0.484995	0.909037
0.48079	0.770209	0.410965	0.320993	0.367603	0.474909	0.335066	0.362927	0.448873	0.565955	0.327966	0.522899	0.546456	0.91579	0.314403	0.914258	0.446471	0.908491
0.24492	0.630498	0.624621	0.513089	0.246454	0.567643	0.483195	0.5079	0.479711	0.536367	0.404144	0.583255	0.516832	0.769314	0.484988	0.888634	0.502262	0.873575
0.442454	0.692384	0.398207	0.306273	0.39268	0.510612	0.406506	0.41818	0.504714	0.657379	0.378765	0.610964	0.443354	0.475567	0.433903	0.948606	0.377745	0.90363
0.39686	0.351817	0.707492	0.614819	0.302444	0.459479	0.594831	0.772772	0.556197	0.500972	0.263149	0.447754	0.375601	0.963306	0.484179	0.881476	0.396875	0.97292
0.356429	0.649825	0.512667	0.423404	0.408232	0.326835	0.486202	0.516321	0.419808	0.536455	0.377556	0.431052	0.394626	0.894019	0.423777	0.739712	0.453495	0.923534
0.388798	0.377027	0.345416	0.36791	0.34745	0.388132	0.362371	0.369326	0.464373	0.706525	0.507457	0.602998	0.385689	0.652745	0.515619	0.928132	0.4883	0.960565
0.294861	0.379873	0.375348	0.318864	0.442553	0.443949	0.628549	0.521845	0.417067	0.578869	0.473315	0.690026	0.5555	0.914526	0.303907	0.888575	0.450073	0.963315
0.498462	0.330777	0.539876	0.442376	0.51081	0.495529	0.284791	0.453898	0.402452	0.714288	0.413739	0.558216	0.524542	0.581494	0.378093	0.747696	0.469829	0.94954
0.426049	0.500682	0.426643	0.362096	0.387381	0.360894	0.312934	0.324978	0.450977	0.875244	0.437832	0.670023	0.308994	0.898126	0.328128	0.968097	0.521528	0.960998
0.418388	0.696208	0.440428	0.519353	0.470897	0.353216	0.497787	0.345098	0.402776	0.371736	0.678619	0.40474	0.379179	0.808478	0.405278	0.897869	0.456123	0.929691
0.440272	0.383326	0.395565	0.470531	0.329028	0.492458	0.512867	0.595204	0.501072	0.748775	0.541809	0.654762	0.294803	0.818759	0.33041	0.889927	0.52204	0.944615
0.42279	0.655937	0.411243	0.344286	0.291788	0.51282	0.440388	0.485584	0.507419	0.545243	0.413563	0.810495	0.422611	0.929725	0.298961	0.848753	0.515928	0.938953
0.286355	0.398798	0.512702	0.511428	0.383933	0.449705	0.432146	0.600877	0.467841	0.513187	0.494943	0.502951	0.485109	0.980631	0.439592	0.918525	0.430596	0.926615
0.853298	0.487192	0.569023	0.459013	0.347711	0.312834	0.621376	0.586134	0.518915	0.642067	0.557179	0.667628	0.272461	0.914315	0.561301	0.886577	0.351495	0.924745
0.396569	0.508664	0.403963	0.479709	0.400301	0.514787	0.674144	0.377083	0.36428	0.537272	0.557104	0.642984	0.461677	0.968103	0.692845	0.945679	0.477336	0.965666
0.41964	0.411095	0.349596	0.31425	0.437626	0.442775	0.389574	0.544151	0.506328	0.686484	0.460758	0.600312	0.522501	0.62147	0.520891	0.637719	0.338601	0.96203
0.45299	0.465701	0.587531	0.617928	0.406643	0.416219	0.542288	0.56216	0.395116	0.663468	0.42125	0.659903	0.290572	0.941419	0.275032	0.798677	0.502474	0.933393
0.413875	0.42102	0.436095	0.435155	0.538856	0.491718	0.419611	0.397046	0.504469	0.694134	0.456696	0.883653	0.543399	0.682636	0.339322	0.755427	0.455775	0.6138
0.415204	0.358961	0.384689	0.478612	0.487874	0.301709	0.383954	0.596164	0.521629	0.541603	0.355969	0.749881	0.327927	0.888839	0.551357	0.927475	0.458512	0.900714
0.403241	0.667295	0.547095	0.435574	0.300749	0.672346	0.48077	0.704985	0.416988	0.713367	0.473323	0.551633	0.473584	0.959071	0.538946	0.954486	0.331451	0.95913
0.418194	0.513118	0.544109	0.660696	0.414914	0.334877	0.294241	0.43164	0.422565	0.475922	0.414539	0.882141	0.326184	0.587444	0.401109	0.826532	0.297485	0.840688
0.528365	0.68129	0.393548	0.461536	0.348231	0.256554	0.291733	0.488241	0.427792	0.674608	0.46816	0.516347	0.333723	0.887497	0.459683	0.840484	0.412868	0.860792
0.597406	0.504652	0.436942	0.463155	0.392062	0.456303	0.502622	0.649426	0.536685	0.409146	0.350263	0.56302	0.420746	0.951089	0.507676	0.788524	0.347614	0.840673
0.375561	0.623781	0.455241	0.309838	0.298026	0.355798	0.465426	0.631261	0.466938	0.752945	0.344362	0.687501	0.252844	0.928695	0.256132	0.917702	0.467693	0.968412
0.313362	0.501304	0.351948	0.386535	0.337274	0.382411	0.492532	0.478091	0.482055	0.581371	0.399651	0.601756	0.481235	0.880761	0.279969	0.876247	0.408694	0.945075
0.297828	0.554901	0.446879	0.438827	0.35211	0.502072	0.455963	0.367284	0.473981	0.652381	0.541041	0.885308	0.365119	0.891156	0.400101	0.497826	0.406913	0.864614
0.447382	0.313679	0.515717	0.539109	0.452076	0.371325	0.492856	0.612419	0.499478	0.486879	0.21336	0.436004	0.482435	0.842114	0.405388	0.537838	0.383944	0.97787
0.44993	0.453441	0.477359	0.485412	0.412318	0.517861	0.274836	0.463948	0.357564	0.707507	0.528476	0.872073	0.582317	0.745038	0.375778	0.841279	0.385688	0.855615
0.421851	0.632078	0.525388	0.490559	0.371	0.303197	0.276155	0.552629	0.46488	0.633308	0.313102	0.522589	0.364951	0.783308	0.349571	0.938097	0.581386	0.930715
0.321029	0.52997	0.466999	0.528502	0.563296	0.540594	0.327232	0.537827	0.402945	0.664234	0.459037	0.707072	0.455127	0.561502	0.376832	0.79827	0.406272	0.634348
0.496719	0.484806	0.444635	0.408964	0.504684	0.343079	0.516263	0.485064	0.370196	0.623954	0.344297	0.548182	0.463096	0.675805	0.576923	0.964313	0.416934	0.942732
0.401066	0.530272	0.632841	0.47174	0.571452	0.463136	0.404141	0.546716	0.456643	0.63611	0.517928	0.430852	0.474144	0.610627	0.360413	0.955307	0.42634	0.955833
0.357966	0.520923	0.429614	0.435548	0.383477	0.440622	0.432575	0.706112	0.305611	0.629955	0.458302	0.486508	0.484859	0.914739	0.398019	0.955167	0.426344	0.84538
0.397816	0.375761	0.385755	0.616217	0.39555	0.545638	0.51541	0.423544	0.438857	0.730722	0.340419	0.51583	0.445676	0.922723	0.304459	0.922143	0.455539	0.935693
0.348791	0.418134	0.551496	0.492771	0.295725	0.589624	0.5318	0.36809	0.577217	0.575983	0.297601	0.764496	0.545633	0.626229	0.38519	0.731432	0.343217	0.913502
0.316162	0.523776	0.531633	0.481728	0.490728	0.346499	0.439639	0.598831	0.424083	0.739734	0.419963	0.594929	0.534756	0.889594	0.428443	0.964183	0.510058	0.892141
0.467287	0.517156	0.397731	0.833563	0.495803	0.336026	0.578044	0.521352	0.348491	0.524824	0.437658	0.745422	0.317436	0.525257	0.285284	0.722783	0.411165	0.926144
0.387765	0.476468	0.514183	0.575769	0.464451	0.454583	0.521266	0.387951	0.508705	0.469316	0.391492	0.809536	0.260374	0.891553	0.441383	0.851146	0.457087	0.89703
0.462718	0.500208	0.51608	0.414701	0.354387	0.352672	0.523904	0.309692	0.518681	0.573319	0.350299	0.443675	0.526234	0.867337	0.516521	0.75053	0.484905	0.925712
0.337783	0.437984	0.374533	0.48541	0.38763	0.389807	0.279871	0.648414	0.452244	0.461024	0.45384	0.751301	0.375528	0.775779	0.553459	0.944172	0.515261	0.446041
0.38032	0.537264	0.477705	0.580352	0.31563	0.368814	0.283463	0.456598	0.475665	0.686766	0.434199	0.579934	0.404729	0.93792	0.392053	0.935891	0.414447	0.909276
0.535773	0.403012	0.380215	0.442113	0.500519	0.498994	0.421567	0.592462	0.314695	0.346981	0.423005	0.927735	0.39327	0.957822	0.418973	0.901655	0.580932	0.914739
0.425536	0.568709	0.395354	0.597458	0.3293	0.39211	0.367682	0.350917	0.504683	0.411648	0.332184	0.477324	0.437087	0.899493	0.456899	0.94931	0.376585	0.957255
0.523204	0.290537	0.568567	0.514615	0.470688	0.340119	0.524176	0.465825	0.513638	0.402651	0.384638	0.58552	0.291287	0.817709	0.455423	0.750359	0.464569	0.933711
0.321589	0.594422	0.552091	0.377191	0.453865	0.374165	0.396578	0.501321	0.494192	0.529635	0.602175	0.836855	0.592277	0.535282	0.417235	0.952317	0.410574	0.919921
0.571457	0.332564	0.323353	0.499278	0.342697	0.41167	0.410857	0.36006	0.664963	0.519606	0.474246	0.794583	0.442779	0.604308	0.497198	0.844398	0.343534	0.888111
0.402154	0.369524	0.521504	0.507194	0.590462	0.449943	0.298766	0.38846	0.433484	0.63834	0.346478	0.51621	0.34017	0.728646	0.387931	0.753045	0.424434	0.929182
0.608253	0.374005	0.422171	0.535261	0.337375	0.420944	0.439319	0.63039	0.57656	0.38764	0.552868	0.91293	0.534414	0.924296	0.470973	0.968532	0.32421	0.885163
0.299803	0.392067	0.522477	0.605631	0.407254	0.319077	0.539761	0.526116	0.357627	0.568815	0.454391	0.869182	0.573108	0.575137	0.529774	0.863758	0.474359	0.953293
0.336082	0.393831	0.443619	0.452607	0.305839	0.607012	0.482092	0.375077	0.376362	0.457163	0.421386	0.625508	0.532086	0.862603	0.378155	0.82694	0.34535	0.939479
0.434869	0.646694	0.436841	0.449412	0.422601	0.342673	0.542343	0.659292	0.443027	0.680189	0.515515	0.755533	0.560622	0.916626	0.448374	0.740698	0.458215	0.955544
0.346192	0.395265	0.256334	0.498812	0.36844	0.484021	0.389266	0.524112	0.413663	0.531119	0.56608	0.73084	0.464536	0.7817	0.316149	0.913036	0.585349	0.95722
0.375104	0.577344	0.501666	0.654589	0.728293	0.333684	0.370941	0.762162	0.37526	0.375654	0.402161	0.945436	0.435047	0.96004	0.446056	0.836759	0.430346	0.909896
0.258997	0.396202	0.478462	0.387186	0.53738	0.443115	0.341007	0.640947	0.46346	0.910641	0.366945	0.938631	0.559735	0.949446	0.338837	0.91354	0.456718	0.958219
0.438389	0.404073	0.432096	0.492723	0.311627	0.396389	0.501407	0.581077	0.401074	0.622639	0.300535	0.642185	0.577286	0.689658	0.434941	0.908691	0.37649	0.869198
0.35797	0.632921	0.47958	0.644903	0.454617	0.434248	0.56617	0.521114	0.634872	0.733741	0.324546	0.579858	0.49202	0.920017	0.441213	0.965563	0.464176	0.932099
0.566274	0.448805	0.426692	0.51637	0.555217	0.479257	0.379745	0.490447	0.503746	0.638702	0.65572	0.858451	0.37203	0.753503	0.394491	0.705117	0.470797	0.420622
[truncated: 1,001 more rows]

## Sheet: Fig 1C
		Relative abundance
	WT A1552	100
	ΔvarA A1552	33.7786
	WT C6706	77.5258
	ΔvarA C6706	50.9901
	WT E7946	64.057
	ΔvarA E7946	72.054
	ΔhapR A1552	3.51421
	WT E7946-AC	52.6542
	ΔvarA E7946-AC	37.6839

## Sheet: Fig 2C
		WT 20h		ΔvarA 20h		ΔvarA + varA 20h
	Muropeptides species (%)	rep1	rep2	rep1	rep2	rep1	rep2
	Dipeptide	0	0	24.4	24.4	0	0
	Tripeptide	8	5.1	13.4	13.5	9.2	11.1
	Tetrapeptide	91.1	93.6	59.6	58.5	89.8	87.3
	Pentapeptide	0.9	1.3	2.6	3.6	1	1.6
		WT 20h		ΔvarA 20h		ΔvarA + varA 20h
	Muropeptides species (%)	Mean	Variance	Mean	Variance	Mean	Variance
	Dipeptide	0	0	24.4	0	0	0
	Tripeptide	6.6	0.8	13.5	0.7	10.1	0.4
	Tetrapeptide	92.4	5.9	59.1	3.9	88.6	2.7
	Pentapeptide	1.1	0.2	3.1	0.5	1.3	0.3

## Sheet: Fig 2D
		WT 20h		ΔvarA 20h		ΔvarA + varA 20h
		rep1	rep2	rep1	rep2	rep1	rep2
	peptides in cross-linkage (%)	53.54	50.15	35.92	33.82	52.37	51.37
		WT 20h		ΔvarA 20h		ΔvarA + varA 20h
	Muropeptides species (%)	Mean	Variance	Mean	Variance	Mean	Variance
	peptides in cross-linkage (%)	51.9	1.7	34.9	1.1	51.9	0.6

## Sheet: Fig 3A
GC#1 WT LB	GC#1 WT CM	GC#9275 ΔampG LB	GC#9275 ΔampG CM	GC#3812 ΔvarA LB	GC#3812 ΔvarA CM	GC#9277 ΔampG-ΔvarA LB	GC#9277 ΔampG-ΔvarA CM
0.475449	0.338775	0.343873	0.39215	0.788693	0.253996	0.962573	0.815958
0.318582	0.324068	0.35502	0.30954	0.809755	0.43362	0.721616	0.939461
0.357074	0.276715	0.365008	0.464724	0.977143	0.59564	0.97205	0.87486
0.483001	0.325741	0.388818	0.492965	0.720072	0.748905	0.958539	0.923119
0.461661	0.504995	0.422231	0.298649	0.678359	0.351556	0.75037	0.887305
0.482146	0.338746	0.46765	0.401727	0.96142	0.29948	0.887085	0.92934
0.357605	0.486375	0.39894	0.353061	0.835269	0.577777	0.932034	0.84345
0.310735	0.397993	0.303975	0.441255	0.819248	0.511382	0.916267	0.893687
0.234005	0.337058	0.364257	0.39265	0.974666	0.757475	0.938259	0.819859
0.511521	0.489383	0.395443	0.425571	0.735591	0.571862	0.95993	0.962966
0.361198	0.381005	0.368906	0.265752	0.94202	0.480354	0.775135	0.915333
0.640312	0.431951	0.369173	0.383114	0.56848	0.386825	0.953759	0.794332
0.380102	0.29586	0.436443	0.341301	0.869807	0.465626	0.888068	0.941862
0.380789	0.385953	0.397118	0.357594	0.555849	0.269871	0.938347	0.670307
0.384929	0.408001	0.386115	0.426724	0.885988	0.591397	0.929155	0.815653
0.422702	0.460018	0.281341	0.342723	0.833465	0.562288	0.917849	0.939556
0.417187	0.465185	0.304262	0.427869	0.963115	0.588537	0.960704	0.878078
0.379075	0.310807	0.356144	0.500425	0.962553	0.708801	0.957785	0.792569
0.271619	0.356479	0.486494	0.49172	0.884257	0.283777	0.895357	0.851436
0.390594	0.403187	0.308637	0.288811	0.835484	0.54946	0.925524	0.580067
0.296999	0.358267	0.350533	0.309259	0.660688	0.494596	0.97159	0.506353
0.335044	0.429063	0.336581	0.43193	0.850972	0.640387	0.927522	0.885429
0.418252	0.405764	0.314327	0.293315	0.897505	0.570698	0.900914	0.943599
0.355341	0.464849	0.486451	0.386192	0.949727	0.442425	0.949244	0.961735
0.488555	0.349287	0.400408	0.288208	0.953307	0.70367	0.969821	0.898547
0.441586	0.389322	0.268419	0.424123	0.885573	0.509501	0.915587	0.935684
0.260777	0.249333	0.399218	0.383025	0.888281	0.646484	0.885147	0.881597
0.509771	0.506572	0.420532	0.461543	0.910947	0.281945	0.919988	0.923067
0.378582	0.358424	0.427333	0.378666	0.636646	0.593282	0.960524	0.885054
0.357973	0.418627	0.377824	0.528145	0.887069	0.634637	0.937666	0.85541
0.419462	0.359584	0.383665	0.365912	0.947381	0.609522	0.973334	0.931941
0.394495	0.294485	0.319026	0.327495	0.921513	0.558427	0.883458	0.821626
0.35438	0.285238	0.215916	0.350154	0.956621	0.58069	0.94522	0.935785
0.32671	0.354002	0.358781	0.324479	0.898809	0.73739	0.869067	0.626842
0.396085	0.352912	0.376846	0.404176	0.834635	0.543721	0.960546	0.900151
0.425167	0.359703	0.354655	0.408431	0.888704	0.310218	0.960337	0.925802
0.36764	0.329678	0.380755	0.597061	0.53539	0.466793	0.940068	0.905806
0.358114	0.390626	0.457191	0.388772	0.717502	0.299383	0.916242	0.875273
0.325402	0.277611	0.45761	0.391746	0.891888	0.559158	0.948162	0.929858
0.417591	0.545445	0.285147	0.405529	0.905361	0.540793	0.957677	0.685027
0.373638	0.401502	0.426365	0.44887	0.895517	0.272814	0.933214	0.854682
0.457842	0.461162	0.378079	0.335274	0.884588	0.490437	0.963531	0.81534
0.422705	0.4306	0.460891	0.366666	0.508154	0.62423	0.959618	0.941456
0.44703	0.235442	0.417572	0.324067	0.729252	0.659357	0.942426	0.945509
0.403747	0.310771	0.426068	0.335928	0.953257	0.277225	0.96198	0.820321
0.462024	0.381794	0.376963	0.389915	0.583815	0.53528	0.940623	0.895696
0.325905	0.424512	0.527693	0.264086	0.853771	0.517682	0.962084	0.915555
0.412668	0.376869	0.364923	0.437267	0.653527	0.408586	0.533841	0.656771
0.462609	0.505599	0.461369	0.33967	0.816004	0.404833	0.976629	0.923495
0.363	0.39585	0.54023	0.290832	0.85393	0.824109	0.866928	0.936675
0.40662	0.290761	0.431987	0.436572	0.935138	0.643574	0.906962	0.921505
0.405911	0.387639	0.384292	0.395798	0.891798	0.634836	0.845569	0.941232
0.372209	0.421458	0.467764	0.346436	0.899635	0.600015	0.948503	0.882878
0.372873	0.380925	0.415722	0.360897	0.970879	0.421325	0.612446	0.937058
0.387855	0.317732	0.415771	0.33402	0.85689	0.472915	0.959236	0.813951
0.378572	0.236061	0.372817	0.382144	0.939791	0.643323	0.683697	0.718699
0.38967	0.397004	0.399298	0.402721	0.685013	0.629242	0.96662	0.861312
0.533668	0.340502	0.343705	0.320994	0.915989	0.361601	0.392255	0.780113
0.482141	0.360784	0.422147	0.365755	0.926522	0.778686	0.824781	0.865157
0.370407	0.259952	0.345061	0.312483	0.874107	0.6724	0.945083	0.900745
0.418347	0.321796	0.448831	0.296399	0.552282	0.52513	0.911646	0.887176
0.376293	0.305867	0.484517	0.351649	0.939185	0.508214	0.934864	0.846233
0.440735	0.279361	0.401714	0.516003	0.807508	0.576385	0.921264	0.919697
0.562075	0.35379	0.367553	0.413771	0.907355	0.612767	0.935641	0.926321
0.496506	0.371882	0.386976	0.399013	0.882417	0.672382	0.926882	0.969543
0.297972	0.322241	0.656389	0.272871	0.960003	0.576528	0.94952	0.916609
0.530247	0.350819	0.47902	0.366565	0.85037	0.359716	0.966036	0.906393
0.415818	0.386788	0.255506	0.485712	0.401945	0.382181	0.897132	0.774337
0.463847	0.310093	0.369871	0.345076	0.794316	0.498463	0.904742	0.97158
0.502434	0.446955	0.448623	0.291518	0.950751	0.430071	0.951886	0.64605
0.349758	0.448345	0.296654	0.332594	0.935901	0.348394	0.892787	0.900589
0.392706	0.313923	0.315591	0.308464	0.785686	0.432036	0.937219	0.898093
0.426089	0.323824	0.346382	0.453229	0.854255	0.343046	0.90975	0.850939
0.388602	0.376129	0.374869	0.408378	0.793368	0.593808	0.972997	0.501068
0.366818	0.333012	0.500549	0.361589	0.875651	0.668881	0.755133	0.755213
0.481665	0.3192	0.327794	0.284787	0.964626	0.639165	0.777402	0.830162
0.513758	0.406699	0.439705	0.448487	0.896519	0.549595	0.945683	0.733356
0.372555	0.391805	0.364667	0.431303	0.726765	0.562857	0.982746	0.783601
0.501021	0.258123	0.464014	0.443552	0.805825	0.525239	0.942688	0.960248
0.44201	0.435842	0.289304	0.362545	0.865204	0.563146	0.63892	0.931956
0.532821	0.400899	0.372315	0.343211	0.930171	0.378321	0.93242	0.958796
0.319381	0.312462	0.404706	0.352855	0.772562	0.572891	0.976054	0.844205
0.365918	0.32515	0.222658	0.23717	0.839846	0.745543	0.949064	0.897059
0.635528	0.434329	0.408998	0.286091	0.71593	0.408659	0.951612	0.86726
0.38526	0.318292	0.451392	0.416823	0.951923	0.470211	0.960457	0.945254
0.406132	0.493943	0.355533	0.343355	0.92917	0.373781	0.695761	0.779837
0.375488	0.452602	0.400506	0.328206	0.912906	0.451744	0.938365	0.861395
0.341545	0.45914	0.446326	0.399917	0.681121	0.397072	0.929707	0.912902
0.356381	0.401659	0.325792	0.318707	0.621856	0.347261	0.97573	0.93222
0.489373	0.431851	0.529252	0.33896	0.678647	0.528112	0.925663	0.899321
0.388802	0.40601	0.351559	0.413727	0.636112	0.490786	0.909345	0.970021
0.266139	0.361189	0.427313	0.377001	0.635198	0.516804	0.960071	0.813226
0.378391	0.284392	0.473845	0.412433	0.708896	0.517376	0.954375	0.894891
0.382237	0.333232	0.371267	0.351769	0.881044	0.423126	0.935576	0.908516
0.41711	0.311853	0.492029	0.371349	0.79852	0.660813	0.971871	0.967956
0.346921	0.680485	0.537054	0.36986	0.938938	0.601681	0.962196	0.860545
0.38348	0.351581	0.346091	0.287727	0.891868	0.37632	0.885405	0.911042
0.392696	0.376826	0.317434	0.318361	0.661692	0.626001	0.950481	0.95705
0.453656	0.464172	0.306255	0.366951	0.585725	0.628573	0.682531	0.935684
0.471877	0.307193	0.488643	0.444981	0.423041	0.611622	0.963011	0.931741
0.350822	0.383301	0.40565	0.296542	0.577964	0.732383	0.911643	0.801486
0.47721	0.458349	0.479218	0.382434	0.755601	0.416581	0.949888	0.797184
0.43646	0.584002	0.452902	0.373533	0.538135	0.703671	0.930439	0.676291
0.396045	0.48968	0.39801	0.421242	0.463888	0.635467	0.794489	0.900554
0.332952	0.379265	0.539919	0.343298	0.789914	0.406726	0.949479	0.880983
0.349666	0.468122	0.410811	0.416159	0.791612	0.483747	0.969139	0.969804
0.497857	0.348928	0.350199	0.310881	0.932365	0.357841	0.895306	0.816659
0.311468	0.389006	0.552537	0.319346	0.900107	0.621803	0.904416	0.901732
0.399769	0.35198	0.419127	0.369032	0.606695	0.67283	0.913232	0.924537
0.419624	0.241744	0.398872	0.345986	0.504837	0.528146	0.936887	0.898197
0.424094	0.401532	0.529138	0.416265	0.923365	0.624207	0.923265	0.916569
0.253869	0.38924	0.374778	0.286698	0.831496	0.540073	0.884645	0.795444
0.255053	0.265151	0.56926	0.287134	0.929326	0.344512	0.959026	0.799772
0.360309	0.483237	0.414609	0.258098	0.881178	0.447368	0.949901	0.845483
0.407	0.38925	0.538026	0.379565	0.861656	0.399119	0.917865	0.93276
0.475142	0.342266	0.42433	0.449532	0.84988	0.60806	0.941905	0.823717
0.416787	0.459614	0.332716	0.28391	0.951681	0.477631	0.919365	0.555194
0.384934	0.417539	0.269917	0.343489	0.91544	0.593628	0.963903	0.937186
0.443537	0.494518	0.382327	0.359285	0.718849	0.466561	0.86098	0.862621
0.352905	0.489551	0.364473	0.439703	0.893415	0.610551	0.857211	0.948176
0.350372	0.36922	0.294457	0.333956	0.88002	0.541107	0.934747	0.766463
0.425563	0.400441	0.330313	0.405003	0.844106	0.540456	0.845372	0.440323
0.374581	0.386712	0.355839	0.378959	0.878495	0.593143	0.839048	0.87775
0.331764	0.409504	0.431695	0.302704	0.872985	0.332834	0.798597	0.85847
0.338601	0.552736	0.612939	0.435683	0.864953	0.674189	0.917403	0.926131
0.330487	0.510844	0.526276	0.279435	0.702349	0.483058	0.934816	0.846039
0.438369	0.376531	0.35178	0.349716	0.842516	0.465905	0.891207	0.859729
0.378383	0.324276	0.350249	0.357277	0.876132	0.442166	0.964016	0.900731
0.393108	0.329364	0.363388	0.409562	0.465928	0.387631	0.908636	0.649147
0.350986	0.273251	0.523604	0.360113	0.913082	0.463372	0.941786	0.838349
0.37702	0.462172	0.348518	0.385209	0.711475	0.435248	0.907068	0.83863
0.387544	0.316161	0.49007	0.383111	0.654531	0.778232	0.922191	0.834787
0.423829	0.375291	0.347066	0.427659	0.960085	0.700615	0.964604	0.937619
0.500954	0.264336	0.585664	0.354158	0.960834	0.346351	0.951987	0.751329
0.382041	0.338166	0.512518	0.306388	0.731372	0.539853	0.967191	0.836765
0.344481	0.437208	0.45064	0.319421	0.682776	0.703869	0.89841	0.879867
0.467553	0.366056	0.317503	0.424567	0.735474	0.60225	0.898389	0.907174
0.397823	0.52396	0.302876	0.398455	0.906594	0.689207	0.911318	0.943314
0.325481	0.480657	0.382645	0.3945	0.839559	0.470029	0.909327	0.879196
0.402912	0.448597	0.402824	0.269892	0.912559	0.418334	0.938855	0.910119
0.433621	0.293626	0.357673	0.393981	0.961819	0.523161	0.919399	0.849654
0.304781	0.369072	0.3195	0.415133	0.519079	0.671426	0.937947	0.89396
0.452979	0.394099	0.319215	0.322127	0.567498	0.639305	0.91999	0.851071
0.455759	0.425743	0.327553	0.37036	0.702625	0.462525	0.919238	0.939847
0.384793	0.397134	0.362493	0.274215	0.931717	0.444394	0.951305	0.890209
0.577617	0.327752	0.40842	0.267039	0.910715	0.583058	0.901922	0.900099
0.354328	0.358272	0.35032	0.417407	0.935887	0.392186	0.956306	0.881734
0.412941	0.340871	0.433721	0.344476	0.792466	0.492274	0.908726	0.899178
0.40921	0.337949	0.303548	0.336363	0.896818	0.583093	0.943734	0.922716
0.488485	0.367336	0.444614	0.395474	0.874659	0.490739	0.883929	0.519091
0.330561	0.349815	0.362305	0.439568	0.911544	0.563719	0.798097	0.892317
0.363485	0.473504	0.326119	0.341815	0.866475	0.413244	0.933062	0.826659
0.455461	0.324767	0.428955	0.298516	0.757695	0.468317	0.92993	0.715521
0.311468	0.451412	0.506702	0.332334	0.921518	0.631964	0.926658	0.957401
0.523889	0.387562	0.284592	0.30443	0.540515	0.440723	0.935147	0.934297
0.419209	0.3536	0.372019	0.399973	0.854317	0.384578	0.943195	0.896629
0.39854	0.493773	0.479119	0.310101	0.453071	0.507341	0.952816	0.871611
0.434978	0.480979	0.383667	0.383451	0.897946	0.596838	0.924454	0.866779
0.405301	0.385067	0.283221	0.292522	0.90589	0.606549	0.937568	0.899068
0.418045	0.256095	0.413353	0.342788	0.75726	0.555402	0.736196	0.911067
0.402411	0.352302	0.384884	0.382637	0.932625	0.36342	0.955201	0.828176
0.467756	0.371778	0.457223	0.395657	0.927116	0.583031	0.870217	0.892619
0.259963	0.373764	0.346231	0.397216	0.71694	0.505171	0.884177	0.969745
0.465087	0.44654	0.373769	0.337584	0.681661	0.516098	0.957881	0.788522
0.506722	0.314053	0.352987	0.333313	0.869859	0.582021	0.695381	0.910225
0.368494	0.382526	0.341997	0.456461	0.857375	0.573291	0.672722	0.92289
0.434004	0.370794	0.40063	0.346216	0.552541	0.547469	0.950934	0.88527
0.425136	0.424913	0.432522	0.347375	0.699477	0.516077	0.915277	0.889623
0.475571	0.362114	0.414365	0.410262	0.474556	0.653327	0.963026	0.882484
0.400556	0.455424	0.316016	0.387599	0.965521	0.436591	0.916433	0.841113
0.491653	0.29036	0.380731	0.317955	0.764732	0.741906	0.903128	0.902413
0.342518	0.375456	0.368623	0.52116	0.868189	0.591665	0.971866	0.810894
0.451297	0.393814	0.435553	0.350407	0.879317	0.470799	0.90056	0.838801
0.341824	0.389652	0.52761	0.259053	0.943498	0.464324	0.948635	0.761655
0.270154	0.30949	0.504079	0.268865	0.795779	0.67035	0.905814	0.853713
0.459433	0.398975	0.375631	0.357535	0.830836	0.492791	0.982782	0.937987
0.587696	0.395259	0.391117	0.382449	0.934772	0.609277	0.948406	0.917411
0.359906	0.38279	0.314134	0.377857	0.557679	0.487406	0.938	0.906343
0.364848	0.357065	0.441549	0.453043	0.889195	0.598265	0.979197	0.847221
0.199001	0.448648	0.356408	0.408285	0.892099	0.627373	0.925313	0.69898
0.391149	0.527847	0.511118	0.311957	0.916936	0.498831	0.895752	0.937435
0.397361	0.332618	0.507415	0.262616	0.926277	0.497851	0.947067	0.789227
0.391569	0.419751	0.444183	0.449696	0.886379	0.589245	0.959958	0.896748
0.413733	0.309511	0.365896	0.390168	0.890915	0.536019	0.950391	0.919111
0.346306	0.480029	0.329454	0.405443	0.652258	0.498879	0.9255	0.783625
0.348205	0.280397	0.485017	0.338631	0.63178	0.590153	0.853391	0.910974
0.356628	0.409767	0.364453	0.335063	0.810685	0.51577	0.949581	0.778438
0.438516	0.346693	0.48497	0.254503	0.910871	0.682688	0.919991	0.95445
0.315481	0.381074	0.382299	0.325563	0.633092	0.411068	0.939922	0.942939
0.492449	0.39588	0.372147	0.318374	0.883577	0.661541	0.884173	0.976625
0.426503	0.289533	0.322231	0.445131	0.738801	0.542533	0.91031	0.75221
0.363535	0.385322	0.376329	0.279687	0.924561	0.41134	0.91273	0.889089
0.430609	0.350253	0.516894	0.435198	0.883078	0.550813	0.959506	0.93342
0.417582	0.393961	0.389263	0.323594	0.909258	0.771779	0.943133	0.831452
0.305915	0.337705	0.418315	0.439113	0.954257	0.512274	0.955457	0.862015
0.25283	0.406077	0.398695	0.44357	0.646303	0.526255	0.894774	0.849669
0.420151	0.429201	0.412444	0.323263	0.875103	0.487718	0.941923	0.808592
0.363551	0.318767	0.368845	0.330973	0.964298	0.618862	0.893898	0.762898
0.446009	0.331291	0.294605	0.432063	0.689258	0.362566	0.935701	0.911952
0.442491	0.357982	0.475783	0.473866	0.960949	0.505885	0.933571	0.822681
0.365227	0.438687	0.481666	0.445286	0.804913	0.429717	0.862487	0.752274
0.476409	0.380884	0.399198	0.389249	0.493339	0.454536	0.914271	0.877693
0.343626	0.331242	0.361157	0.282883	0.870021	0.471434	0.970621	0.907169
0.532369	0.427721	0.312093	0.298095	0.859337	0.481435	0.962072	0.670242
0.352037	0.330776	0.547416	0.407598	0.720456	0.423075	0.953675	0.966857
0.278656	0.347385	0.533937	0.317588	0.842644	0.518945	0.918857	0.872896
0.359893	0.427883	0.489586	0.439088	0.932693	0.558639	0.971984	0.858002
0.384028	0.465138	0.356741	0.326877	0.841563	0.551526	0.933844	0.918095
0.485279	0.347652	0.377856	0.370904	0.755103	0.34665	0.914183	0.934839
0.419331	0.208747	0.262241	0.462446	0.941179	0.685151	0.936437	0.929639
0.372632	0.323067	0.43138	0.379686	0.865206	0.669999	0.909988	0.668814
0.416366	0.396628	0.453929	0.333503	0.945089	0.53522	0.914046	0.882362
0.325209	0.307907	0.364402	0.403934	0.515987	0.443725	0.930207	0.628762
0.385115	0.282468	0.428182	0.325601	0.456849	0.552292	0.919698	0.927445
0.409498	0.323538	0.246012	0.283938	0.557794	0.704165	0.932418	0.783586
0.473805	0.40152	0.54798	0.355328	0.909293	0.614867	0.931727	0.824059
0.416272	0.328163	0.41868	0.387441	0.605143	0.541472	0.934931	0.889663
0.410682	0.336814	0.388427	0.374398	0.799639	0.403768	0.901496	0.915173
0.414191	0.395713	0.2414	0.310635	0.750734	0.307993	0.89487	0.838229
0.266587	0.434318	0.356644	0.336825	0.699748	0.565761	0.904536	0.875757
0.490992	0.286237	0.404791	0.418289	0.960002	0.526048	0.955765	0.973543
0.331618	0.276538	0.383348	0.319761	0.743636	0.644909	0.973119	0.825727
0.405807	0.303221	0.368656	0.313534	0.910122	0.444761	0.914337	0.926248
0.365705	0.493431	0.338294	0.414444	0.905725	0.59116	0.964585	0.892627
0.323236	0.330016	0.259559	0.402249	0.748036	0.587668	0.954626	0.836178
0.365654	0.444326	0.505181	0.319432	0.878429	0.483923	0.917139	0.898754
0.290922	0.611081	0.428716	0.525767	0.816798	0.722041	0.828097	0.910745
0.356348	0.713497	0.333853	0.380223	0.839463	0.452686	0.967174	0.951844
0.442045	0.373529	0.317342	0.392553	0.946843	0.338858	0.936824	0.809622
0.555898	0.278019	0.419858	0.379553	0.911769	0.689945	0.531811	0.885345
0.490998	0.370244	0.408889	0.40397	0.564357	0.399889	0.934878	0.889315
0.701037	0.262748	0.386893	0.421421	0.940539	0.569654	0.946055	0.787494
0.260732	0.32528	0.485314	0.323826	0.945311	0.60613	0.917757	0.839265
0.35335	0.397415	0.405533	0.404803	0.788666	0.572647	0.847866	0.906396
0.268093	0.403724	0.578735	0.31853	0.95269	0.441697	0.575297	0.529419
0.512441	0.286603	0.328528	0.389188	0.942224	0.49079	0.94656	0.935604
0.396402	0.409434	0.420232	0.622615	0.900801	0.492036	0.932003	0.823365
0.436575	0.459861	0.508119	0.445207	0.83981	0.66016	0.945737	0.867975
0.507082	0.355614	0.412725	0.322455	0.931109	0.489897	0.903321	0.799423
0.316895	0.419219	0.250026	0.43071	0.489788	0.488139	0.910368	0.817087
0.345528	0.399458	0.461623	0.315802	0.896318	0.407504	0.956426	0.89122
0.401146	0.418226	0.318323	0.36522	0.941805	0.679504	0.946417	0.976412
0.363474	0.400793	0.350613	0.385752	0.893947	0.711918	0.961212	0.951882
0.415098	0.350255	0.323371	0.261763	0.868719	0.579025	0.914592	0.939178
0.480351	0.496539	0.364906	0.337434	0.940395	0.410074	0.872858	0.490697
0.561576	0.396012	0.338012	0.387283	0.72353	0.356067	0.941139	0.814057
0.338397	0.24286	0.360258	0.501428	0.81647	0.330112	0.93348	0.70942
0.31096	0.330403	0.34061	0.337281	0.941217	0.665144	0.890503	0.911758
0.320638	0.365831	0.336782	0.324986	0.946838	0.275747	0.951631	0.813797
0.349576	0.286688	0.451023	0.400716	0.924862	0.640032	0.924828	0.933568
0.451306	0.379129	0.472343	0.325805	0.892539	0.485028	0.951667	0.928372
0.39994	0.346508	0.331562	0.319598	0.973261	0.442651	0.953888	0.925214
0.458707	0.298342	0.385041	0.293608	0.966071	0.539728	0.949681	0.927263
0.495449	0.522567	0.228933	0.43038	0.88074	0.82835	0.887377	0.80741
0.432403	0.438449	0.513577	0.390464	0.828345	0.4635	0.956719	0.880088
0.388033	0.560351	0.27599	0.376445	0.913333	0.600215	0.938194	0.748887
0.361023	0.453077	0.434646	0.36899	0.953169	0.644755	0.9507	0.829428
0.556631	0.332044	0.325399	0.399722	0.840191	0.579277	0.865807	0.733309
0.491019	0.386166	0.377496	0.27858	0.956542	0.660268	0.944933	0.471721
0.349034	0.416018	0.284622	0.426375	0.854719	0.572281	0.923949	0.912944
0.438964	0.381521	0.341584	0.390463	0.89612	0.543734	0.867195	0.686892
0.398748	0.347071	0.427024	0.326289	0.749358	0.545065	0.968158	0.908582
0.392003	0.326702	0.269838	0.38896	0.874907	0.642937	0.971518	0.797021
0.504268	0.659445	0.417943	0.294151	0.906871	0.412213	0.75138	0.908712
0.389599	0.28658	0.382109	0.318319	0.644294	0.646817	0.931676	0.907611
0.374141	0.317494	0.38983	0.329416	0.904527	0.439884	0.928292	0.900623
0.326954	0.372215	0.43146	0.328314	0.64202	0.327113	0.969435	0.887153
0.364053	0.364876	0.511145	0.337283	0.899405	0.439249	0.974083	0.905197
0.36063	0.383022	0.418251	0.274303	0.901415	0.443124	0.928195	0.929409
0.53547	0.367275	0.422911	0.47884	0.804682	0.475638	0.967219	0.834155
0.258458	0.404734	0.492287	0.359823	0.857902	0.422791	0.88972	0.860471
0.374439	0.390819	0.323798	0.550903	0.891409	0.553653	0.923059	0.775833
0.367968	0.432886	0.343196	0.22365	0.929573	0.659876	0.920845	0.939196
0.380041	0.283792	0.373508	0.362985	0.873265	0.514441	0.924853	0.500728
0.344465	0.240294	0.328108	0.290657	0.916652	0.40356	0.972952	0.959178
0.351807	0.40613	0.441771	0.321763	0.739079	0.647007	0.934539	0.851738
0.351638	0.494199	0.320229	0.33588	0.936721	0.371041	0.931128	0.874115
0.301524	0.305187	0.505142	0.264166	0.577886	0.583779	0.953758	0.912508
0.455526	0.434573	0.404346	0.497792	0.567309	0.453531	0.948124	0.935111
0.298587	0.376085	0.436182	0.368115	0.929425	0.53363	0.921308	0.940149
0.440718	0.492196	0.431175	0.29997	0.578954	0.674154	0.92413	0.951031
0.429596	0.316409	0.344096	0.316014	0.844924	0.509644	0.947212	0.878235
0.320916	0.363777	0.383	0.434863	0.496522	0.36287	0.959856	0.95253
0.580992	0.333165	0.411946	0.360188	0.954785	0.71053	0.909325	0.897676
0.511804	0.417063	0.427505	0.266952	0.951288	0.586043	0.551197	0.907931
0.513707	0.383555	0.383238	0.496556	0.941353	0.480519	0.945944	0.88501
0.395944	0.334506	0.391708	0.266505	0.905146	0.74498	0.893205	0.984696
0.395664	0.439359	0.449181	0.33757	0.854703	0.385011	0.962334	0.97157
0.484743	0.369435	0.534247	0.331303	0.700079	0.567523	0.975685	0.937414
0.369876	0.341881	0.388307	0.358341	0.935154	0.438051	0.927086	0.94123
0.417618	0.310427	0.465799	0.395258	0.90986	0.578211	0.914434	0.710038
0.344077	0.292697	0.469533	0.34577	0.903628	0.618358	0.871109	0.884737
0.316487	0.300671	0.372657	0.351564	0.941242	0.739414	0.977879	0.940556
0.367913	0.420443	0.488999	0.316712	0.843388	0.381552	0.909589	0.918296
0.327114	0.340712	0.410583	0.346607	0.651499	0.457158	0.950848	0.927259
0.368991	0.36159	0.318195	0.355667	0.914778	0.517543	0.958821	0.894879
0.418809	0.449872	0.290594	0.330983	0.684535	0.553393	0.905756	0.74205
0.444942	0.351655	0.371038	0.34489	0.628646	0.298979	0.923382	0.829767
0.3822	0.430904	0.456048	0.295066	0.91291	0.457221	0.898944	0.917709
0.405451	0.452975	0.342717	0.391068	0.632877	0.53203	0.873072	0.904594
0.519818	0.299923	0.34247	0.281948	0.498377	0.585469	0.93158	0.930472
0.284525	0.349891	0.459484	0.434908	0.943323	0.470873	0.967627	0.525944
0.452316	0.342467	0.52209	0.401571	0.708444	0.57126	0.845505	0.850822
0.443513	0.432351	0.27143	0.34336	0.935691	0.609991	0.948672	0.852212
0.417568	0.340229	0.322973	0.278992	0.643037	0.472608	0.885359	0.919817
0.376776	0.470136	0.436495	0.477643	0.883379	0.512676	0.93784	0.944914
0.349468	0.359671	0.361069	0.218175	0.78161	0.408795	0.88434	0.953888
0.437542	0.271774	0.366254	0.360088	0.95601	0.558099	0.96473	0.878172
0.374039	0.460112	0.333333	0.411042	0.690384	0.40823	0.913109	0.80467
0.397826	0.371667	0.406787	0.297786	0.612919	0.395084	0.940759	0.85154
0.380941	0.357404	0.398715	0.302451	0.50428	0.516971	0.914805	0.840454
0.443343	0.438336	0.388961	0.245329	0.893629	0.526502	0.922347	0.927599
0.72127	0.463908	0.403394	0.33022	0.959809	0.334436	0.864948	0.865533
0.329547	0.335077	0.592085	0.358373	0.649466	0.383332	0.831685	0.779117
0.237819	0.294458	0.413877	0.355191	0.796695	0.607746	0.877894	0.951687
0.505252	0.36772	0.385859	0.402233	0.897947	0.350652	0.898601	0.894242
0.314135	0.382403	0.383092	0.407488	0.714362	0.599394	0.947349	0.861379
0.385272	0.338955	0.374804	0.338657	0.830332	0.512703	0.922522	0.638489
0.421836	0.303012	0.419636	0.443253	0.775698	0.617991	0.826119	0.926388
0.376928	0.369896	0.367761	0.392991	0.894141	0.502819	0.869615	0.924031
0.429893	0.365246	0.282831	0.332324	0.621136	0.547712	0.850635	0.905895
0.584087	0.295074	0.4077	0.361694	0.764637	0.634984	0.832596	0.793318
0.371778	0.378324	0.452467	0.486077	0.979676	0.47513	0.928248	0.951523
0.532749	0.36753	0.360397	0.30659	0.964285	0.465745	0.937153	0.925942
0.39386	0.39307	0.488986	0.367936	0.515959	0.649644	0.95817	0.528183
0.437255	0.447262	0.49247	0.299939	0.944489	0.529647	0.979262	0.741844
0.487553	0.35279	0.389854	0.28589	0.733664	0.412513	0.952486	0.900481
0.399866	0.265718	0.440986	0.426559	0.88665	0.72275	0.843466	0.971218
0.375686	0.275789	0.474166	0.327202	0.908881	0.614309	0.96836	0.84921
0.463203	0.486724	0.294886	0.32244	0.817853	0.428547	0.945008	0.837336
0.429831	0.356698	0.407194	0.334331	0.892551	0.577754	0.955651	0.858367
0.336657	0.444928	0.444704	0.386051	0.741064	0.518614	0.96362	0.915152
0.561053	0.395687	0.442871	0.389056	0.749444	0.61271	0.902919	0.818415
0.403334	0.40477	0.655057	0.447257	0.59451	0.503588	0.942594	0.909148
0.410321	0.528177	0.270418	0.26003	0.881787	0.515768	0.892573	0.861522
0.415042	0.261991	0.250788	0.390244	0.942538	0.410299	0.884032	0.675285
0.44422	0.433076	0.340099	0.376883	0.786679	0.512857	0.967315	0.804397
0.263959	0.318761	0.33467	0.388112	0.684164	0.488729	0.914542	0.878205
0.33215	0.357034	0.503508	0.33432	0.82344	0.634693	0.9768	0.635483
0.418862	0.402409	0.401419	0.334902	0.890139	0.596006	0.848457	0.916779
0.43385	0.358042	0.437494	0.316023	0.88376	0.395622	0.951013	0.953644
0.372116	0.345353	0.415934	0.360909	0.80992	0.54705	0.932472	0.907587
0.491633	0.30797	0.399816	0.391096	0.878777	0.611356	0.92826	0.807567
0.367393	0.382527	0.429335	0.287237	0.942213	0.352706	0.798192	0.876406
0.45033	0.371907	0.348914	0.410432	0.833229	0.752744	0.961039	0.927612
0.363991	0.365732	0.502263	0.326158	0.947873	0.676417	0.761412	0.682535
0.323213	0.354572	0.485633	0.311617	0.725414	0.523096	0.915943	0.954314
0.26353	0.392385	0.395759	0.38572	0.836874	0.588356	0.92545	0.879883
0.464102	0.351695	0.332436	0.332812	0.919479	0.566417	0.927148	0.920012
0.387235	0.254584	0.50005	0.362837	0.7602	0.525867	0.883567	0.873763
0.305499	0.397275	0.428777	0.338318	0.627442	0.683104	0.884517	0.882005
0.461707	0.312051	0.4917	0.498472	0.869528	0.377163	0.925871	0.737461
0.30198	0.400419	0.363546	0.357595	0.457611	0.517213	0.915662	0.562749
0.377101	0.405579	0.395346	0.284734	0.882802	0.403456	0.957778	0.800308
0.270596	0.231811	0.408923	0.453539	0.831131	0.544269	0.9705	0.844615
0.442714	0.402081	0.296998	0.394235	0.946061	0.436012	0.938887	0.906468
0.496507	0.329017	0.429053	0.34477	0.93166	0.618766	0.962972	0.89772
0.50038	0.424191	0.410299	0.294307	0.887966	0.655055	0.869019	0.897054
0.436892	0.39037	0.356927	0.350107	0.677834	0.575194	0.954957	0.929551
0.35671	0.420849	0.3933	0.353153	0.877888	0.49509	0.872288	0.892977
0.39104	0.439464	0.390973	0.315708	0.57574	0.623918	0.952448	0.905714
0.418439	0.383843	0.419705	0.459647	0.792692	0.529644	0.918269	0.932058
0.438602	0.485082	0.471582	0.441183	0.852186	0.352285	0.946859	0.873874
0.40951	0.335022	0.611145	0.320309	0.813468	0.556678	0.946857	0.846357
0.316122	0.494719	0.447504	0.370653	0.740603	0.524493	0.724239	0.935199
0.333228	0.551244	0.369785	0.408636	0.565805	0.707942	0.954686	0.882795
0.443729	0.349067	0.392476	0.376862	0.938694	0.504427	0.907469	0.957692
0.332009	0.522959	0.424114	0.405445	0.598329	0.548407	0.928131	0.523146
0.337931	0.314198	0.384622	0.524175	0.786757	0.39967	0.938502	0.938622
0.499665	0.284777	0.442242	0.228437	0.919342	0.398087	0.928018	0.945419
0.395637	0.446203	0.404582	0.334585	0.887258	0.409914	0.917385	0.882348
0.318974	0.396852	0.429387	0.386159	0.755243	0.412307	0.933766	0.902181
0.462872	0.371375	0.457482	0.35633	0.849289	0.33859	0.918843	0.944926
0.335192	0.288248	0.466228	0.277526	0.854403	0.721183	0.896683	0.908394
0.317133	0.267555	0.399317	0.384562	0.925562	0.345133	0.933314	0.949217
0.379232	0.332014	0.377641	0.447934	0.712025	0.399925	0.829459	0.887177
0.407981	0.448908	0.260843	0.370768	0.838832	0.576922	0.939051	0.827091
0.37869	0.248327	0.348468	0.416789	0.433671	0.472584	0.960456	0.790355
0.475617	0.289897	0.455034	0.223843	0.43028	0.537816	0.869372	0.911033
0.425974	0.281914	0.38746	0.24527	0.633949	0.485187	0.885133	0.57205
0.260465	0.314311	0.428795	0.295428	0.950671	0.529867	0.965724	0.919469
0.476512	0.399716	0.396469	0.351657	0.872774	0.380767	0.754876	0.882658
0.412509	0.309328	0.417107	0.333196	0.851281	0.543957	0.940331	0.952403
0.486153	0.284305	0.584663	0.459668	0.786555	0.623278	0.963479	0.912866
0.352207	0.400393	0.361312	0.371507	0.913037	0.370414	0.929261	0.75095
0.301414	0.406999	0.454068	0.381602	0.837546	0.28945	0.958103	0.913564
0.428002	0.354831	0.455673	0.350604	0.930257	0.47925	0.948887	0.914432
0.408117	0.336002	0.380153	0.466438	0.975804	0.517487	0.962703	0.917696
0.368506	0.330992	0.450912	0.287665	0.599908	0.455459	0.893762	0.961101
0.520702	0.316066	0.458655	0.237343	0.803541	0.535053	0.96428	0.933444
0.453651	0.328645	0.454884	0.358399	0.978403	0.422909	0.947676	0.902363
0.319024	0.379324	0.366357	0.28547	0.930655	0.433308	0.931863	0.910817
0.324461	0.57403	0.560671	0.293135	0.77386	0.300756	0.95904	0.882103
0.354396	0.371459	0.300638	0.336613	0.87115	0.551553	0.74435	0.945884
0.388299	0.456591	0.36205	0.345203	0.618053	0.500163	0.884784	0.888962
0.417392	0.533707	0.395175	0.443465	0.823692	0.483466	0.916129	0.896648
0.388574	0.328832	0.510191	0.414517	0.83676	0.382856	0.957562	0.865608
0.396732	0.364708	0.515415	0.376394	0.877821	0.371585	0.936681	0.84721
0.437496	0.315275	0.467215	0.315939	0.86479	0.574595	0.934209	0.943654
0.356953	0.364812	0.289149	0.430186	0.877604	0.514927	0.93511	0.97101
0.556662	0.284707	0.350179	0.315016	0.654787	0.582459	0.898523	0.979535
0.262839	0.368993	0.417284	0.361822	0.966271	0.490157	0.925795	0.89653
0.350636	0.415181	0.488719	0.371284	0.747127	0.513105	0.789906	0.915546
0.362777	0.466894	0.459282	0.236155	0.708933	0.491483	0.902478	0.650301
0.43814	0.26246	0.524211	0.42555	0.578756	0.558121	0.946905	0.929709
0.339788	0.363299	0.287013	0.511614	0.871025	0.37948	0.957695	0.751359
0.431483	0.355948	0.390674	0.379847	0.876574	0.476679	0.909131	0.9105
0.380216	0.358582	0.346837	0.338787	0.91962	0.664176	0.936542	0.592453
0.403239	0.326791	0.395186	0.313188	0.87107	0.381088	0.916724	0.948275
0.369863	0.234674	0.411697	0.241437	0.867305	0.55442	0.845759	0.90011
0.470946	0.246041	0.351378	0.549959	0.943836	0.724657	0.944326	0.88347
0.343788	0.477994	0.405315	0.349992	0.533469	0.603439	0.955772	0.907185
0.361241	0.340664	0.372303	0.319839	0.868791	0.383426	0.870569	0.909659
0.347365	0.490886	0.333651	0.444328	0.934657	0.495178	0.894242	0.729329
0.39158	0.410237	0.324171	0.383789	0.941853	0.573118	0.927727	0.85944
0.408904	0.499588	0.355847	0.376327	0.714155	0.509158	0.840149	0.880998
0.353978	0.476285	0.30969	0.336681	0.933979	0.449912	0.936294	0.936238
0.378801	0.375197	0.482553	0.375826	0.906901	0.452763	0.878648	0.87542
0.448459	0.316354	0.494838	0.406987	0.926333	0.63852	0.965206	0.860853
0.406814	0.543324	0.357131	0.380681	0.586895	0.489311	0.960801	0.985306
0.312651	0.422519	0.332773	0.431492	0.778567	0.452826	0.86647	0.836958
0.390764	0.35465	0.425978	0.402104	0.884164	0.713912	0.928882	0.891098
0.306329	0.407443	0.353297	0.343368	0.930977	0.325066	0.96509	0.913811
0.292773	0.37504	0.400982	0.370123	0.905141	0.440538	0.970113	0.81813
0.535102	0.323051	0.24794	0.407498	0.915652	0.339842	0.829506	0.972976
0.372421	0.79709	0.428773	0.408042	0.652618	0.550595	0.949736	0.643999
0.338704	0.326897	0.399299	0.307165	0.869759	0.484905	0.920798	0.852359
0.430061	0.377586	0.326798	0.394617	0.871813	0.480473	0.902817	0.950037
0.433677	0.429909	0.383374	0.429643	0.90824	0.55087	0.95583	0.921348
0.428431	0.275542	0.355775	0.431899	0.940979	0.272154	0.977037	0.877725
0.415328	0.442895	0.495534	0.295744	0.743721	0.533022	0.890593	0.861198
0.331466	0.379708	0.421409	0.42496	0.584031	0.502005	0.777532	0.871902
0.392353	0.424835	0.32917	0.337354	0.978451	0.465298	0.975614	0.857129
0.319601	0.331207	0.484806	0.269131	0.943655	0.583562	0.858492	0.554893
0.389125	0.351887	0.379058	0.405907	0.89079	0.353063	0.912344	0.90606
0.299579	0.469243	0.49425	0.27528	0.891315	0.531108	0.931786	0.882761
0.335166	0.327318	0.489048	0.363491	0.930807	0.607373	0.962333	0.896081
0.398186	0.300965	0.429522	0.335126	0.924689	0.43625	0.8727	0.939083
0.382991	0.400863	0.444931	0.615033	0.812951	0.572812	0.922856	0.901856
0.380745	0.316021	0.461369	0.399169	0.91849	0.623736	0.946675	0.55292
0.313902	0.395954	0.487337	0.389028	0.859423	0.674424	0.934945	0.817602
0.32324	0.306515	0.360241	0.300721	0.762778	0.575047	0.873444	0.737523
0.329867	0.517435	0.330245	0.370245	0.949992	0.475836	0.932233	0.896823
0.45008	0.364656	0.425933	0.329783	0.698343	0.722795	0.901346	0.958214
0.588433	0.402665	0.420916	0.35698	0.970383	0.426269	0.976901	0.943286
0.412246	0.507753	0.376481	0.425373	0.826961	0.570738	0.947118	0.908053
0.482082	0.481086	0.298804	0.493474	0.849775	0.623614	0.937878	0.938584
0.385742	0.466892	0.476677	0.32736	0.889135	0.597173	0.875457	0.910449
0.382865	0.267783	0.530695	0.410875	0.802476	0.289316	0.930699	0.64138
0.604751	0.357742	0.366631	0.215268	0.937766	0.520811	0.933484	0.772029
0.411689	0.366452	0.35114	0.277043	0.704747	0.62716	0.959291	0.923482
0.467493	0.382551	0.441662	0.31332	0.729262	0.637214	0.944896	0.81176
0.455565	0.378174	0.492869	0.419792	0.846469	0.420645	0.900838	0.926267
0.403966	0.422972	0.32497	0.336591	0.411008	0.581729	0.908619	0.723281
0.37255	0.455126	0.351378	0.372091	0.756248	0.551444	0.878562	0.862389
0.341915	0.315514	0.465563	0.446704	0.749774	0.464715	0.912681	0.903815
0.317048	0.349504	0.375335	0.259343	0.729226	0.450912	0.903245	0.905671
0.528182	0.263781	0.554775	0.347398	0.897572	0.532999	0.956376	0.9061
0.432942	0.311328	0.360201	0.401369	0.535603	0.434354	0.800663	0.930575
0.270559	0.331121	0.292704	0.381951	0.851572	0.58634	0.967243	0.767201
0.363875	0.389105	0.458832	0.424013	0.886788	0.488009	0.929539	0.91415
0.429819	0.33135	0.438501	0.448765	0.826212	0.568955	0.875341	0.488007
0.467428	0.3339	0.408832	0.331483	0.942119	0.512121	0.913531	0.829666
0.430447	0.307089	0.45957	0.249739	0.906301	0.792845	0.981849	0.904772
0.256074	0.287406	0.414556	0.370114	0.846952	0.472668	0.91964	0.978905
0.322746	0.347116	0.485769	0.295221	0.843357	0.548513	0.922546	0.938169
0.432491	0.391491	0.344	0.372644	0.828332	0.734496	0.940604	0.836044
0.316004	0.418088	0.42579	0.385212	0.600558	0.603344	0.944939	0.847248
0.362219	0.453797	0.363632	0.322608	0.726004	0.474324	0.939071	0.949249
0.425107	0.413866	0.316624	0.30623	0.855308	0.412699	0.944463	0.699099
0.298699	0.308049	0.392826	0.409623	0.940629	0.602851	0.904381	0.908149
0.474473	0.467868	0.320805	0.386108	0.888579	0.276063	0.952251	0.95556
0.238429	0.374564	0.379301	0.331566	0.952739	0.490933	0.965232	0.908475
0.325817	0.465901	0.451582	0.330448	0.906962	0.441862	0.931648	0.834315
0.56359	0.303923	0.463819	0.288416	0.951962	0.581165	0.922333	0.633999
0.299806	0.369261	0.370312	0.355207	0.557414	0.631141	0.941316	0.786584
0.413549	0.338088	0.394764	0.278376	0.902381	0.691855	0.897548	0.946854
0.458511	0.378002	0.407045	0.442523	0.910969	0.473088	0.790443	0.902803
0.431082	0.330966	0.39134	0.276496	0.818017	0.630726	0.919392	0.868727
0.295976	0.472733	0.412978	0.388069	0.970084	0.382057	0.959266	0.801452
0.372126	0.387756	0.414294	0.458718	0.822837	0.401406	0.93935	0.839521
0.753398	0.323116	0.326328	0.391984	0.727977	0.706809	0.958214	0.898483
0.355132	0.295836	0.367391	0.387172	0.876037	0.430649	0.904206	0.910063
0.448811	0.307616	0.323625	0.315575	0.794986	0.459399	0.976767	0.879694
0.42808	0.506847	0.444169	0.399061	0.804337	0.564065	0.966496	0.907732
0.30619	0.442356	0.399236	0.290037	0.871573	0.398235	0.967333	0.78445
0.368105	0.328667	0.287467	0.289083	0.956208	0.41522	0.878054	0.897669
0.408251	0.453019	0.495827	0.457961	0.738314	0.491623	0.947096	0.92886
0.296672	0.513085	0.423486	0.282484	0.849703	0.484827	0.919312	0.926982
0.272666	0.462508	0.417053	0.385353	0.808233	0.397241	0.704166	0.939052
0.413969	0.449483	0.46907	0.277012	0.581674	0.594689	0.96221	0.894165
0.373682	0.411901	0.366208	0.246421	0.960493	0.446562	0.912562	0.877261
0.503458	0.305253	0.400296	0.22156	0.879581	0.405163	0.866879	0.913928
0.330499	0.49164	0.409507	0.362838	0.435635	0.61763	0.947534	0.978863
0.386901	0.267772	0.469541	0.342721	0.808805	0.58219	0.942817	0.923543
0.459443	0.361933	0.370985	0.279858	0.933135	0.507283	0.90965	0.729221
0.525618	0.362232	0.480071	0.348973	0.922834	0.688144	0.973684	0.768885
0.383811	0.263885	0.267626	0.321557	0.868628	0.687232	0.933687	0.810667
0.235817	0.290879	0.491263	0.349983	0.79059	0.568309	0.797821	0.482935
0.433144	0.278372	0.387813	0.353658	0.674004	0.511222	0.904315	0.944625
0.389062	0.307298	0.338791	0.3944	0.872695	0.535288	0.930038	0.88612
0.443561	0.333632	0.452651	0.478027	0.849005	0.602657	0.913132	0.74964
0.367555	0.333729	0.34505	0.448478	0.593625	0.546248	0.95019	0.846833
0.619055	0.391215	0.399086	0.318757	0.955282	0.424009	0.426405	0.825996
0.443782	0.389095	0.442483	0.312302	0.862638	0.615897	0.922	0.871189
0.434408	0.323134	0.353042	0.415028	0.704418	0.469079	0.759486	0.950498
0.47552	0.360735	0.351119	0.389948	0.821585	0.579155	0.89811	0.960806
0.43417	0.324882	0.375385	0.36698	0.974585	0.332634	0.812978	0.671607
0.271139	0.349474	0.720173	0.245679	0.924466	0.606103	0.928109	0.853683
0.308342	0.248867	0.371611	0.440404	0.923896	0.496512	0.930149	0.713822
0.393321	0.363154	0.373241	0.436061	0.927612	0.395439	0.951288	0.820233
0.424872	0.327866	0.382689	0.453343	0.529592	0.593442	0.864005	0.842494
0.478595	0.273641	0.404947	0.363379	0.956934	0.586456	0.872547	0.924998
0.399179	0.322693	0.426383	0.327691	0.853825	0.486672	0.909412	0.926699
0.38724	0.305742	0.406641	0.502439	0.936055	0.544227	0.914979	0.875692
0.324819	0.625719	0.281042	0.351205	0.736574	0.401871	0.945045	0.836443
0.345325	0.366325	0.364042	0.298867	0.757521	0.726273	0.912664	0.954169
0.332851	0.433976	0.509416	0.370227	0.927446	0.504867	0.932095	0.880295
0.329864	0.370748	0.526069	0.349554	0.946853	0.745998	0.953651	0.799974
0.393545	0.395054	0.483914	0.419358	0.739587	0.460207	0.943765	0.511794
0.454968	0.428809	0.486231	0.251445	0.740177	0.60728	0.893438	0.854174
0.438932	0.405272	0.387144	0.476853	0.900466	0.589963	0.90949	0.864083
0.379563	0.442191	0.364469	0.382552	0.675448	0.318682	0.935523	0.934465
0.398295	0.308353	0.345553	0.393253	0.92761	0.404168	0.954573	0.891242
0.364071	0.376577	0.367532	0.452992	0.714373	0.381248	0.8896	0.896504
0.492245	0.33818	0.312958	0.424838	0.864266	0.650767	0.951824	0.883683
0.241877	0.266557	0.329409	0.374333	0.862449	0.568363	0.806254	0.790097
0.496918	0.277657	0.308271	0.355418	0.836811	0.394852	0.933035	0.957229
0.347621	0.382114	0.444213	0.403373	0.955428	0.487795	0.851765	0.767736
0.389996	0.391494	0.465664	0.267457	0.918899	0.674423	0.964656	0.853639
0.354546	0.328675	0.409955	0.397149	0.519349	0.763009	0.889681	0.902439
0.324685	0.408433	0.372518	0.313453	0.773264	0.756049	0.959492	0.888089
0.464111	0.379577	0.356325	0.308146	0.780116	0.622888	0.976652	0.954919
0.378003	0.432684	0.439483	0.2737	0.882256	0.668532	0.969214	0.824556
0.380219	0.367608	0.261737	0.403721	0.959525	0.598005	0.962026	0.889233
0.445064	0.30775	0.435963	0.331706	0.579134	0.429758	0.914878	0.851678
0.51185	0.4327	0.440585	0.421465	0.847567	0.556093	0.946712	0.85396
0.309092	0.494707	0.313407	0.229403	0.464463	0.505437	0.922691	0.829616
0.392628	0.350554	0.349549	0.474522	0.850295	0.413592	0.896227	0.910179
0.507405	0.352492	0.26738	0.40259	0.749643	0.400032	0.93727	0.948675
0.450214	0.434169	0.286987	0.386422	0.9399	0.445507	0.953939	0.789354
0.453872	0.333838	0.387774	0.430976	0.903516	0.332796	0.950165	0.948571
0.462406	0.320332	0.392896	0.397832	0.848545	0.468757	0.936066	0.923169
0.340351	0.332587	0.36828	0.379752	0.834363	0.574924	0.894507	0.930213
0.407973	0.302653	0.337265	0.521557	0.86543	0.384178	0.870162	0.919824
0.321185	0.334743	0.33878	0.379776	0.920293	0.53275	0.863185	0.906929
0.436934	0.346911	0.378681	0.436992	0.678721	0.442611	0.939441	0.884027
0.333285	0.415732	0.417328	0.348851	0.695936	0.303374	0.954334	0.452452
0.444714	0.414286	0.38928	0.451551	0.880673	0.475397	0.87955	0.776197
0.443467	0.415605	0.40788	0.430764	0.800962	0.579506	0.963984	0.472418
0.336759	0.379834	0.348792	0.367176	0.702459	0.402917	0.911946	0.96233
0.46752	0.429816	0.434157	0.388398	0.700138	0.55847	0.984006	0.913994
0.266252	0.300485	0.387643	0.420526	0.665065	0.51042	0.97161	0.90841
0.383289	0.442188	0.415724	0.364225	0.867961	0.51095	0.937578	0.866832
0.409019	0.513122	0.410758	0.292302	0.895814	0.567663	0.911331	0.811683
0.369981	0.352284	0.313619	0.416808	0.866477	0.335181	0.878515	0.929072
0.330717	0.408579	0.484872	0.37603	0.787451	0.577673	0.944793	0.85204
0.383258	0.399105	0.329144	0.282898	0.688967	0.382855	0.872687	0.636256
0.353381	0.541862	0.508535	0.242474	0.934423	0.563262	0.877921	0.913834
0.32874	0.299957	0.460816	0.327136	0.830565	0.655855	0.895165	0.923469
0.331176	0.420733	0.280017	0.349943	0.887716	0.537795	0.955747	0.892866
0.415214	0.347366	0.436115	0.397724	0.715662	0.598727	0.95537	0.917645
0.445831	0.507911	0.361181	0.483632	0.94521	0.362749	0.872459	0.843383
0.295377	0.402941	0.416988	0.352708	0.843393	0.392733	0.88461	0.784762
0.32688	0.407714	0.385967	0.447074	0.72833	0.557104	0.897363	0.897526
0.370639	0.265115	0.374147	0.267546	0.891366	0.668444	0.924661	0.91006
0.357865	0.402134	0.401754	0.455845	0.669275	0.506881	0.927331	0.819043
0.346696	0.47948	0.392663	0.362657	0.809565	0.627372	0.918123	0.870278
0.4291	0.404645	0.311035	0.338175	0.93411	0.632587	0.979349	0.805708
0.308067	0.304007	0.355339	0.399394	0.649738	0.6643	0.967622	0.84861
0.293432	0.379362	0.439433	0.383652	0.811047	0.577814	0.936992	0.94924
0.436191	0.49445	0.381876	0.42232	0.875617	0.32897	0.91544	0.904027
0.430212	0.344924	0.422457	0.253696	0.949099	0.472487	0.903181	0.951451
0.301814	0.305606	0.355643	0.345579	0.934163	0.599893	0.87864	0.928574
0.384915	0.257775	0.39937	0.398283	0.889937	0.329701	0.967107	0.897015
0.262497	0.469081	0.392604	0.480071	0.774457	0.535802	0.970019	0.665524
0.297974	0.360902	0.328475	0.245077	0.915118	0.567991	0.896887	0.582113
0.345981	0.38072	0.369772	0.415544	0.897254	0.387963	0.893334	0.899075
0.410644	0.307589	0.433851	0.277211	0.673032	0.376638	0.932471	0.83411
0.316615	0.306535	0.310337	0.412811	0.562477	0.63567	0.891502	0.83837
0.353231	0.399547	0.56685	0.293833	0.945774	0.355396	0.916289	0.95923
0.416778	0.424185	0.380634	0.432812	0.693646	0.473205	0.900964	0.831729
0.36859	0.339054	0.419613	0.250109	0.708132	0.379807	0.863006	0.56203
0.346713	0.370645	0.324525	0.303924	0.854662	0.326062	0.780843	0.914988
0.419047	0.473774	0.298464	0.293389	0.882943	0.48192	0.821792	0.943711
0.404833	0.318035	0.353586	0.293814	0.829814	0.633494	0.953846	0.745462
0.38827	0.309724	0.342652	0.309014	0.953423	0.51547	0.89579	0.822558
0.471568	0.435662	0.340874	0.412932	0.52429	0.417882	0.933	0.869271
0.443191	0.463365	0.373974	0.365519	0.907192	0.267945	0.895414	0.853678
0.599791	0.44875	0.501539	0.336334	0.923914	0.573164	0.930366	0.895245
0.464632	0.46455	0.428141	0.26044	0.733328	0.719548	0.974653	0.931031
0.436591	0.396161	0.376698	0.321186	0.59746	0.526895	0.965988	0.870195
0.35127	0.376205	0.505868	0.266338	0.932304	0.562315	0.906198	0.932362
0.388987	0.422306	0.629126	0.272001	0.501252	0.694706	0.94337	0.889436
0.430013	0.471365	0.482353	0.262001	0.726259	0.496424	0.897823	0.859407
0.387736	0.410538	0.589585	0.45854	0.615912	0.43773	0.926027	0.946506
0.531216	0.513642	0.47901	0.407329	0.931659	0.660972	0.97254	0.941627
0.351623	0.375228	0.682012	0.395948	0.816374	0.591028	0.927982	0.632453
0.405858	0.397333	0.415713	0.407582	0.919633	0.459287	0.936627	0.917015
0.488	0.560191	0.33972	0.253976	0.649221	0.661607	0.941813	0.970043
0.384182	0.361691	0.44075	0.471438	0.934053	0.488339	0.948962	0.930767
0.296983	0.409133	0.436705	0.415039	0.687436	0.360433	0.948807	0.807878
0.453392	0.500005	0.442271	0.27852	0.893924	0.59553	0.916732	0.904287
0.261576	0.373869	0.321356	0.408697	0.906593	0.661463	0.956344	0.884292
0.409954	0.253374	0.297218	0.304786	0.871957	0.599267	0.937519	0.894614
0.400445	0.327337	0.287803	0.461667	0.919256	0.427521	0.910725	0.91812
0.362404	0.38735	0.321254	0.312618	0.932514	0.383273	0.95686	0.881436
0.452759	0.27813	0.382147	0.342359	0.924455	0.688708	0.872314	0.849421
0.380188	0.409752	0.330485	0.407527	0.777548	0.538632	0.915403	0.754613
0.402887	0.362019	0.463548	0.359021	0.94478	0.397645	0.954492	0.547625
0.332109	0.379199	0.451489	0.408181	0.876695	0.764415	0.944591	0.81549
0.371466	0.532469	0.245225	0.26453	0.93062	0.611232	0.831801	0.940607
0.403718	0.384266	0.442048	0.439403	0.91292	0.428674	0.939395	0.865148
0.423547	0.423921	0.511153	0.351478	0.90234	0.667895	0.955041	0.966813
0.37327	0.423083	0.329783	0.336502	0.621304	0.4189	0.93956	0.939436
0.415159	0.379996	0.336388	0.340959	0.794454	0.362895	0.963879	0.843649
0.43983	0.306922	0.448308	0.366681	0.949197	0.413403	0.946764	0.87159
0.299115	0.327167	0.392881	0.476931	0.710018	0.536563	0.886897	0.954049
0.417566	0.39026	0.433888	0.327835	0.896796	0.390421	0.964952	0.955898
0.442271	0.408463	0.415448	0.328877	0.573699	0.555592	0.942759	0.816092
0.495708	0.435051	0.281767	0.436255	0.549432	0.621363	0.939267	0.792201
0.353471	0.430005	0.417721	0.39134	0.914723	0.481589	0.961238	0.897406
0.41054	0.246397	0.484144	0.388576	0.927343	0.514531	0.865924	0.63409
0.311241	0.382941	0.344904	0.247062	0.549996	0.568315	0.88605	0.944047
0.38025	0.431975	0.315884	0.360773	0.894105	0.460479	0.950178	0.91716
0.431374	0.267264	0.544029	0.392679	0.972935	0.677534	0.934846	0.963393
0.374276	0.361369	0.351681	0.311034	0.912178	0.494851	0.906376	0.806472
0.256199	0.39804	0.357681	0.353236	0.451369	0.708157	0.886699	0.901042
0.250272	0.276598	0.465021	0.384309	0.889886	0.533533	0.943119	0.912463
0.33663	0.402088	0.237604	0.355554	0.680152	0.658626	0.857287	0.973918
0.422161	0.420863	0.424556	0.33747	0.90891	0.442599	0.886451	0.917466
0.390102	0.312644	0.292272	0.443101	0.676049	0.748086	0.956397	0.893965
0.318093	0.321452	0.260922	0.33797	0.885905	0.641593	0.921273	0.901513
0.368782	0.380237	0.289719	0.363852	0.540292	0.597317	0.906466	0.578972
0.378613	0.34358	0.427225	0.37282	0.646217	0.572572	0.96845	0.847182
0.342552	0.486507	0.518748	0.296751	0.77148	0.607397	0.961816	0.932329
0.493332	0.267126	0.375871	0.327403	0.739734	0.658623	0.960717	0.885913
0.423592	0.326179	0.448236	0.566499	0.964174	0.612366	0.916986	0.704171
0.283702	0.308196	0.308183	0.375533	0.892328	0.427539	0.968292	0.909882
0.452219	0.351193	0.517954	0.380988	0.877678	0.541606	0.884531	0.923493
0.482428	0.40493	0.469833	0.347914	0.957249	0.687512	0.890734	0.911047
0.454371	0.4473	0.30771	0.324504	0.46526	0.44639	0.953084	0.920389
0.466402	0.435732	0.49985	0.473248	0.842617	0.347938	0.942627	0.791655
0.209128	0.413461	0.559616	0.423693	0.695378	0.477594	0.972879	0.724469
0.342034	0.365445	0.329752	0.539423	0.640871	0.710633	0.906234	0.911516
0.226339	0.395158	0.380909	0.317574	0.935091	0.432735	0.925685	0.945041
0.298228	0.316273	0.290544	0.4299	0.908087	0.357466	0.962685	0.827455
0.415729	0.385145	0.413313	0.498938	0.8477	0.319292	0.964383	0.957639
0.410226	0.448188	0.52031	0.325485	0.964974	0.475335	0.932479	0.806505
0.552244	0.432618	0.448891	0.336352	0.856143	0.485917	0.903092	0.949296
0.349898	0.335608	0.793209	0.4686	0.727097	0.620354	0.880708	0.529419
0.362523	0.410561	0.543463	0.441775	0.936629	0.460307	0.855848	0.780411
0.412796	0.424203	0.348618	0.306896	0.505041	0.553306	0.951764	0.924252
0.465684	0.290263	0.451205	0.292164	0.804175	0.452643	0.921888	0.931505
0.323347	0.429117	0.404716	0.468607	0.675607	0.600856	0.87	0.926408
0.431689	0.396453	0.389257	0.316533	0.921288	0.311883	0.927617	0.92775
0.346963	0.302746	0.367102	0.370739	0.901016	0.440477	0.90817	0.921846
0.402135	0.320009	0.290383	0.306731	0.483291	0.529586	0.891635	0.824878
0.353932	0.367101	0.364969	0.3937	0.968672	0.578278	0.87685	0.906689
0.445778	0.331017	0.419391	0.311326	0.864282	0.277726	0.916628	0.845227
0.312268	0.404866	0.327938	0.409353	0.965606	0.456566	0.956367	0.894414
0.386163	0.36794	0.374563	0.322556	0.856535	0.410501	0.960554	0.937888
0.409056	0.248862	0.459062	0.315831	0.903918	0.617877	0.935596	0.897613
0.552911	0.386781	0.316734	0.270836	0.891273	0.389612	0.963604	0.895157
0.369298	0.336184	0.398454	0.551315	0.832451	0.546284	0.918	0.827526
0.441689	0.262507	0.399977	0.336026	0.921024	0.459613	0.948129	0.861166
0.458106	0.365447	0.469359	0.255736	0.846737	0.65725	0.938775	0.86438
0.279758	0.381304	0.375438	0.43626	0.880754	0.561967	0.944286	0.917843
0.326388	0.302059	0.568499	0.371019	0.874495	0.453168	0.930379	0.774651
0.331636	0.477909	0.488901	0.414972	0.799245	0.529353	0.931514	0.838398
0.501863	0.567925	0.342971	0.362376	0.90727	0.38361	0.946462	0.799323
0.362923	0.455856	0.387783	0.432944	0.54001	0.426749	0.866123	0.849384
0.271002	0.277954	0.482895	0.402451	0.978313	0.629801	0.928757	0.893369
0.391696	0.443443	0.453452	0.369504	0.910035	0.380019	0.943982	0.905895
0.432454	0.722939	0.464162	0.366004	0.823801	0.524961	0.966219	0.940931
0.357713	0.416803	0.290347	0.402272	0.774882	0.534138	0.964867	0.913381
0.429986	0.40678	0.491805	0.339513	0.890658	0.433974	0.931296	0.949458
0.438811	0.387786	0.287505	0.378373	0.855344	0.420778	0.950746	0.878064
0.402507	0.50965	0.362502	0.291845	0.937459	0.478071	0.946381	0.951326
0.39707	0.297505	0.466184	0.359091	0.956104	0.471974	0.942607	0.771234
0.402044	0.301471	0.381921	0.455552	0.470759	0.607612	0.934772	0.76077
0.362476	0.326571	0.296496	0.372149	0.923644	0.373348	0.958644	0.853493
0.399543	0.302808	0.384496	0.33504	0.940864	0.634389	0.926059	0.906266
0.330957	0.529901	0.316478	0.25261	0.822616	0.497783	0.944976	0.918646
0.401777	0.453757	0.433857	0.320829	0.786623	0.451988	0.946964	0.725334
0.509215	0.376231	0.599552	0.509835	0.914117	0.350229	0.965581	0.908603
0.232593	0.379316	0.44214	0.424389	0.902468	0.620499	0.929051	0.83516
0.396203	0.368074	0.460084	0.349489	0.967718	0.623529	0.949271	0.783729
0.385943	0.417693	0.382267	0.296442	0.792034	0.50269	0.94185	0.66992
0.345239	0.342626	0.411704	0.499086	0.843344	0.343195	0.933479	0.912107
0.330381	0.350515	0.384816	0.405423	0.93283	0.408323	0.850124	0.924464
0.386287	0.301827	0.415694	0.436114	0.773629	0.444151	0.851514	0.939972
0.293284	0.482598	0.312374	0.266626	0.555555	0.393392	0.973447	0.877499
0.30706	0.291661	0.422563	0.411308	0.851754	0.543262	0.95411	0.894602
0.459649	0.377831	0.514375	0.310099	0.725846	0.425567	0.887342	0.929918
0.385039	0.243499	0.386448	0.352676	0.934093	0.574225	0.952742	0.929578
0.388076	0.251009	0.38825	0.325725	0.824492	0.658585	0.956873	0.945643
0.320041	0.432166	0.425935	0.339729	0.972117	0.502313	0.917784	0.928613
0.456524	0.38431	0.320528	0.499779	0.729075	0.639647	0.958243	0.913574
0.404446	0.319642	0.291038	0.367508	0.878245	0.35308	0.889131	0.791001
0.464145	0.421628	0.436149	0.323852	0.955769	0.582904	0.938226	0.939074
0.511075	0.316299	0.34215	0.378693	0.934556	0.496319	0.972863	0.912228
0.323113	0.340424	0.388284	0.367665	0.884496	0.361834	0.78845	0.742523
0.434217	0.34639	0.296662	0.452605	0.729033	0.655347	0.897404	0.899086
0.38974	0.398246	0.362709	0.335618	0.677646	0.593055	0.924608	0.881272
0.38117	0.494273	0.391442	0.443394	0.730156	0.653331	0.950406	0.821018
0.417202	0.345216	0.519394	0.39419	0.815573	0.580807	0.943155	0.915863
0.271186	0.353442	0.484661	0.464169	0.817917	0.420657	0.962002	0.944191
0.326712	0.388179	0.315041	0.5435	0.909506	0.418545	0.9193	0.848035
0.22931	0.444544	0.297316	0.378011	0.567413	0.458336	0.96743	0.880059
0.324221	0.271204	0.333465	0.447891	0.7665	0.372243	0.973373	0.861387
0.50167	0.394452	0.454321	0.463983	0.87052	0.679094	0.898262	0.896373
0.448693	0.274143	0.274193	0.343415	0.905477	0.488158	0.950773	0.822232
0.323633	0.269448	0.398751	0.379607	0.935828	0.505643	0.917246	0.956707
0.323149	0.260449	0.387437	0.365893	0.683098	0.392965	0.978162	0.925647
0.402076	0.347249	0.331885	0.331308	0.911267	0.477975	0.930009	0.952181
0.405733	0.394855	0.387712	0.233553	0.868711	0.798842	0.966019	0.531513
0.398415	0.38067	0.43903	0.332447	0.921042	0.645206	0.938931	0.928651
0.384495	0.281819	0.435469	0.420145	0.918346	0.652894	0.912935	0.850063
0.312949	0.451365	0.286288	0.259524	0.866825	0.677323	0.958831	0.829428
0.421992	0.488325	0.372689	0.341457	0.953598	0.50161	0.942547	0.910822
0.465142	0.304157	0.453224	0.371731	0.93755	0.519899	0.969249	0.943868
0.407424	0.425085	0.36765	0.364745	0.764724	0.732372	0.971929	0.622257
0.315476	0.355013	0.355834	0.358515	0.953932	0.702986	0.96627	0.945822
0.489605	0.368009	0.372786	0.391666	0.876582	0.613691	0.96855	0.919168
0.332487	0.422404	0.412899	0.649691	0.856272	0.62839	0.89913	0.938338
0.261222	0.438679	0.43764	0.385438	0.836403	0.431523	0.913294	0.848474
0.473442	0.425644	0.504804	0.52365	0.668092	0.366485	0.957526	0.84101
0.446482	0.360004	0.396023	0.332381	0.822491	0.576862	0.754518	0.921783
0.303528	0.35685	0.410018	0.455377	0.779445	0.527799	0.93284	0.938873
0.401518	0.398651	0.381236	0.302637	0.923568	0.453379	0.9804	0.895883
0.394848	0.420191	0.457213	0.338945	0.645408	0.570431	0.813571	0.943758
0.463698	0.347316	0.415364	0.429941	0.96529	0.629336	0.92878	0.911794
0.471304	0.345078	0.465356	0.312886	0.840848	0.45048	0.964091	0.721908
0.487411	0.345556	0.372093	0.346692	0.916266	0.475694	0.93011	0.848493
0.393981	0.297325	0.407915	0.447072	0.952309	0.587245	0.916836	0.902537
0.367481	0.406007	0.346891	0.305843	0.9244	0.67248	0.885234	0.864434
0.461307	0.338995	0.306026	0.352649	0.404212	0.578561	0.918782	0.945489
0.430569	0.375804	0.294008	0.35638	0.867687	0.337655	0.866203	0.917471
0.473348	0.390299	0.43438	0.47176	0.795251	0.63716	0.92365	0.70251
0.494605	0.360358	0.285971	0.251235	0.607899	0.434065	0.978645	0.93501
0.373552	0.311584	0.368766	0.362438	0.614671	0.550421	0.9182	0.877466
0.395	0.292692	0.481957	0.298948	0.69278	0.42569	0.940142	0.766067
0.411448	0.412139	0.44101	0.254539	0.932705	0.353302	0.928188	0.783491
0.294244	0.330117	0.536953	0.394722	0.882373	0.53701	0.950169	0.867375
0.429437	0.360994	0.465462	0.431097	0.949035	0.449638	0.954523	0.97384
0.359738	0.330127	0.477978	0.423789	0.754431	0.440308	0.928866	0.84461
0.471706	0.465525	0.408422	0.446391	0.662412	0.69066	0.920785	0.806871
0.391023	0.351637	0.428119	0.542376	0.780468	0.594025	0.919733	0.92991
0.310563	0.376225	0.529321	0.421186	0.65389	0.572332	0.928131	0.928551
0.37812	0.510781	0.293963	0.297611	0.750223	0.586187	0.947339	0.945198
0.480881	0.295677	0.372791	0.401987	0.947666	0.545652	0.876139	0.873855
0.434294	0.306555	0.38636	0.339115	0.94456	0.616601	0.937924	0.882248
0.326797	0.477597	0.46205	0.463252	0.866578	0.667859	0.941807	0.922891
0.308591	0.398824	0.441514	0.368385	0.925017	0.288448	0.958922	0.824571
0.34176	0.300911	0.4098	0.29337	0.933999	0.425387	0.921632	0.851375
0.459475	0.479764	0.390778	0.316854	0.928047	0.332259	0.888944	0.767079
0.393387	0.318233	0.332961	0.424982	0.946701	0.544065	0.975403	0.965823
0.320998	0.343713	0.364696	0.335095	0.835935	0.385552	0.941666	0.892044
0.432837	0.436341	0.49977	0.364614	0.950565	0.507885	0.93505	0.907791
0.37428	0.37984	0.368968	0.434216	0.786033	0.383215	0.961089	0.92783
0.301651	0.404644	0.433365	0.257099	0.729347	0.501195	0.931296	0.933732
0.395264	0.335908	0.471152	0.318397	0.942617	0.563606	0.974052	0.925881
0.464416	0.282621	0.415913	0.464713	0.891302	0.592837	0.95166	0.847743
0.421967	0.366939	0.424762	0.427788	0.77817	0.456014	0.893403	0.851541
0.324936	0.325929	0.375612	0.448814	0.945278	0.360262	0.904425	0.746484
0.439864	0.313677	0.278273	0.246045	0.769148	0.532467	0.899013	0.885144
0.417589	0.377649	0.305148	0.389233	0.672424	0.395323	0.534015	0.947462
0.508884	0.373654	0.453396	0.350151	0.651279	0.727296	0.909438	0.943433
0.528892	0.418479	0.301919	0.389439	0.904571	0.475078	0.910645	0.918639
0.411366	0.359359	0.416965	0.467148	0.944642	0.618953	0.846618	0.687207
0.442441	0.333802	0.428795	0.450516	0.882067	0.466085	0.920885	0.796608
0.322784	0.397003	0.362429	0.363277	0.560856	0.523037	0.970561	0.928368
0.376492	0.415807	0.431537	0.412969	0.936055	0.634227	0.943954	0.964733
0.392185	0.298191	0.356826	0.3561	0.697185	0.593036	0.949657	0.928858
0.340579	0.291183	0.371649	0.283956	0.823044	0.34488	0.948353	0.964129
0.366104	0.281613	0.458793	0.483573	0.873641	0.671555	0.964445	0.902153
0.3106	0.288893	0.32976	0.425543	0.749384	0.433197	0.940655	0.803463
0.245895	0.245735	0.231055	0.360696	0.865919	0.682462	0.896488	0.891991
0.294428	0.326121	0.457773	0.295751	0.563035	0.369287	0.967955	0.819153
0.308764	0.261137	0.375582	0.272509	0.916481	0.553448	0.958388	0.922703
0.378124	0.415371	0.280135	0.440082	0.927533	0.365333	0.814974	0.821767
0.419177	0.28042	0.396484	0.375233	0.74573	0.576666	0.911454	0.869821
0.54789	0.419764	0.470319	0.333211	0.949285	0.430105	0.906765	0.879392
0.306579	0.305049	0.412698	0.337108	0.776942	0.538293	0.909915	0.877771
0.320718	0.29373	0.404	0.396545	0.925358	0.600607	0.944543	0.902791
0.358577	0.298922	0.429784	0.319161	0.675684	0.421805	0.924964	0.517216
0.518231	0.355369	0.369122	0.314472	0.840902	0.331034	0.947138	0.925387
0.395992	0.279081	0.372817	0.499982	0.883992	0.604082	0.952727	0.936837
0.349234	0.375941	0.463283	0.424338	0.799624	0.6613	0.861258	0.878561
0.35731	0.41006	0.391024	0.445423	0.944437	0.699935	0.947778	0.954225
0.46802	0.284201	0.529538	0.306653	0.798092	0.588743	0.964076	0.725998
0.416038	0.268543	0.354212	0.288803	0.865141	0.529733	0.952103	0.86766
0.358756	0.355531	0.329883	0.294493	0.933495	0.300387	0.945627	0.958524
0.34862	0.317459	0.306543	0.31771	0.712531	0.583325	0.879912	0.858541
0.475771	0.33996	0.341758	0.397496	0.572013	0.594715	0.900355	0.948943
0.509591	0.324802	0.475763	0.523694	0.823373	0.567656	0.933688	0.626142
0.406579	0.36193	0.268686	0.518074	0.853546	0.372606	0.8936	0.891787
0.447844	0.42951	0.502129	0.251	0.952417	0.354502	0.873439	0.951307
0.336429	0.394028	0.346069	0.377085	0.761935	0.582443	0.897602	0.885874
0.295949	0.297266	0.277597	0.343165	0.935004	0.602439	0.263703	0.89801
0.344834	0.482316	0.346724	0.343749	0.844759	0.382775	0.943261	0.874241
0.426802	0.382855	0.4344	0.336296	0.881063	0.670397	0.858969	0.923656
0.350512	0.341293	0.410114	0.26332	0.899589	0.520684	0.906088	0.732815
0.326967	0.346832	0.37753	0.389175	0.85441	0.452689	0.914501	0.827989
0.412253	0.216746	0.339553	0.367085	0.907195	0.504595	0.924553	0.66481
0.280234	0.279699	0.65796	0.287316	0.926338	0.411372	0.717326	0.945797
0.338455	0.355037	0.507452	0.327627	0.967717	0.486912	0.917005	0.901966
0.446619	0.375683	0.341708	0.393191	0.881181	0.575006	0.906925	0.509198
0.471988	0.270418	0.444646	0.329851	0.970599	0.625829	0.966987	0.81762
0.329768	0.44255	0.320401	0.313081	0.836464	0.494782	0.937012	0.947176
0.313702	0.485834	0.303741	0.324849	0.914652	0.632907	0.962628	0.860159
0.440246	0.445244	0.404788	0.390557	0.868957	0.419346	0.951959	0.935657
0.402597	0.356011	0.413062	0.363838	0.667627	0.536166	0.939608	0.590928
0.334367	0.342511	0.404152	0.316705	0.901573	0.504189	0.946758	0.85174
0.415044	0.289709	0.46482	0.376145	0.866729	0.500736	0.948929	0.940883
0.374668	0.380904	0.333658	0.270489	0.649942	0.554919	0.831685	0.854014
0.403911	0.380939	0.337299	0.363361	0.698157	0.905102	0.905832	0.849055
0.340322	0.281946	0.437455	0.392593	0.926236	0.440711	0.972784	0.838459
0.355476	0.421351	0.361448	0.299863	0.627104	0.436124	0.668405	0.585747
0.489167	0.31271	0.346224	0.274005	0.933441	0.452259	0.923348	0.896201
0.38178	0.460487	0.360655	0.371686	0.815251	0.645797	0.970945	0.883487
0.44703	0.345588	0.333368	0.542345	0.861325	0.55565	0.957365	0.690735
0.316494	0.318391	0.453021	0.409286	0.734175	0.517928	0.916556	0.897356
0.434106	0.349014	0.38008	0.390143	0.838594	0.486712	0.868019	0.843246
0.363079	0.452378	0.383261	0.308452	0.885536	0.702016	0.963424	0.929398
0.325548	0.302106	0.30998	0.296233	0.935969	0.608071	0.934615	0.870068
0.246834	0.367042	0.395422	0.330461	0.891838	0.768129	0.895841	0.930546
0.402301	0.432355	0.413273	0.402984	0.916183	0.49103	0.957353	0.931981
0.367025	0.306038	0.463651	0.272772	0.907	0.597847	0.955343	0.902046
0.398047	0.409115	0.263021	0.4135	0.932395	0.551985	0.896862	0.72792
0.640101	0.295063	0.460687	0.346093	0.909679	0.456531	0.935695	0.892975
0.414942	0.389065	0.388741	0.28761	0.926073	0.423441	0.869282	0.952328
0.393283	0.378896	0.246069	0.356658	0.823337	0.368437	0.947575	0.823144
0.426748	0.286337	0.421755	0.290093	0.899103	0.397576	0.970794	0.831724
0.407985	0.382695	0.358173	0.469442	0.925206	0.472899	0.801092	0.915475
0.38757	0.356542	0.416514	0.422218	0.906914	0.526668	0.931743	0.826803
0.386791	0.239576	0.366331	0.394752	0.895229	0.369609	0.939546	0.695072
0.40518	0.375009	0.492356	0.37338	0.92808	0.481604	0.916513	0.961011
0.406575	0.473836	0.27824	0.437585	0.638862	0.418609	0.91194	0.923063
0.333517	0.418021	0.362465	0.399415	0.907896	0.356722	0.945368	0.717962
0.339219	0.436985	0.433683	0.390344	0.765786	0.564802	0.932161	0.940299
0.459096	0.344932	0.371926	0.367946	0.83236	0.342702	0.869501	0.550068
0.400909	0.398236	0.28954	0.460168	0.475404	0.355968	0.833132	0.912967
0.242416	0.294343	0.407284	0.23535	0.79126	0.607942	0.955266	0.902182
0.402189	0.316966	0.284179	0.368255	0.872235	0.444644	0.913875	0.759338
0.329608	0.351349	0.44676	0.408541	0.896305	0.432223	0.965413	0.911429
0.37599	0.346169	0.319912	0.367316	0.896094	0.771997	0.963095	0.580208
0.400648	0.387194	0.395059	0.342383	0.877097	0.454014	0.688607	0.940334
0.43279	0.358177	0.332819	0.365484	0.962919	0.524663	0.927194	0.924343
0.451784	0.343142	0.314854	0.392782	0.914003	0.616585	0.917469	0.886764
0.35426	0.293387	0.330657	0.471292	0.920168	0.431849	0.957953	0.89853
0.360443	0.41492	0.482897	0.429977	0.856446	0.649309	0.896213	0.791856
0.38875	0.335327	0.395691	0.392767	0.800984	0.548438	0.955783	0.774713
0.289631	0.31033	0.371143	0.425221	0.866336	0.40634	0.976183	0.91844
0.387179	0.380434	0.395081	0.526796	0.768977	0.443751	0.953301	0.802649
0.478584	0.370731	0.35891	0.410004	0.834533	0.374063	0.938059	0.671733
0.452854	0.473223	0.239298	0.371043	0.872157	0.672336	0.948072	0.883555
0.347848	0.367659	0.579837	0.368992	0.518675	0.689563	0.934668	0.784139
0.474491	0.3632	0.456145	0.364306	0.972363	0.611445	0.93811	0.709261
0.408091	0.282556	0.416745	0.362565	0.744518	0.509031	0.957352	0.917202
0.472729	0.331044	0.240376	0.414667	0.752755	0.494126	0.853237	0.930573
0.45773	0.426401	0.448432	0.47463	0.919322	0.368941	0.939736	0.864196
0.263267	0.399775	0.30402	0.386511	0.89788	0.337079	0.926469	0.909909
0.469602	0.274669	0.442797	0.32992	0.778332	0.40907	0.937824	0.844681
0.439531	0.435159	0.472498	0.332967	0.678348	0.566378	0.924173	0.857849
0.419852	0.459712	0.299013	0.443389	0.934898	0.443788	0.901449	0.856115
0.446986	0.343211	0.485883	0.432184	0.922661	0.610986	0.9226	0.889451
0.531638	0.269238	0.478601	0.334048	0.794298	0.546136	0.889274	0.905411
0.452077	0.395349	0.385004	0.331802	0.78104	0.473649	0.974045	0.690693
0.398151	0.296556	0.377651	0.449377	0.777312	0.349616	0.894861	0.796265
0.421751	0.449817	0.396362	0.374668	0.877735	0.500107	0.898327	0.554515
0.370366	0.412619	0.459263	0.361895	0.933474	0.62128	0.949278	0.828785
0.414032	0.307864	0.42227	0.318307	0.897038	0.422231	0.877932	0.457284
0.322157	0.313906	0.441598	0.30823	0.565757	0.418589	0.914174	0.885398
0.36941	0.329171	0.506869	0.390053	0.928225	0.49812	0.929896	0.598349
0.379	0.341629	0.470021	0.403209	0.952639	0.595504	0.933932	0.521944
0.33753	0.273888	0.29379	0.315414	0.881165	0.580339	0.811388	0.875063
0.310953	0.509965	0.414628	0.396506	0.898292	0.381365	0.969574	0.928405
0.399002	0.22313	0.295372	0.357348	0.530392	0.522224	0.920831	0.869698
0.304615	0.41045	0.491737	0.464497	0.909956	0.369678	0.908636	0.866312
0.426104	0.401011	0.340121	0.362524	0.967028	0.537086	0.926695	0.698812
0.422387	0.424958	0.418348	0.335547	0.948694	0.592797	0.893089	0.816347
0.365183	0.231295	0.412313	0.32306	0.76688	0.29104	0.942435	0.900275
0.337429	0.479602	0.312782	0.361619	0.882527	0.527217	0.954736	0.89817
0.281265	0.504214	0.2675	0.263879	0.757692	0.484652	0.900328	0.88442
0.492327	0.343694	0.431554	0.340369	0.851495	0.486113	0.929054	0.793734
0.274478	0.39769	0.276361	0.465101	0.777103	0.583108	0.891053	0.683718
0.358955	0.263846	0.344443	0.483774	0.90985	0.443557	0.869121	0.897721
0.280968	0.379985	0.478175	0.405749	0.92892	0.474355	0.983471	0.916659
0.365435	0.374894	0.260575	0.412923	0.98027	0.464617	0.958713	0.918055
0.31254	0.405133	0.450257	0.423384	0.780122	0.482475	0.938034	0.827638
0.354482	0.295643	0.343264	0.288799	0.707022	0.627418	0.922394	0.838053
0.35111	0.386018	0.364002	0.390512	0.646497	0.583625	0.937083	0.852479
0.323108	0.353059	0.290564	0.43044	0.936178	0.623474	0.879155	0.930651
0.403365	0.386178	0.299497	0.312652	0.83982	0.570914	0.926606	0.944774
0.534427	0.367666	0.32249	0.425871	0.816032	0.436025	0.948965	0.843503
0.502696	0.443763	0.395316	0.502855	0.79171	0.725232	0.917252	0.913144
0.552129	0.311857	0.588773	0.300951	0.871489	0.538088	0.972429	0.923299
0.2303	0.348004	0.299884	0.354681	0.367856	0.616223	0.97512	0.914601
0.440465	0.465879	0.389423	0.666532	0.851636	0.459445	0.875713	0.909856
0.347713	0.433439	0.297162	0.404124	0.924932	0.41763	0.914638	0.921749
0.468896	0.459928	0.327041	0.331144	0.749987	0.512887	0.911164	0.81965
0.414421	0.326523	0.417232	0.370746	0.867072	0.70447	0.953591	0.817546
0.457181	0.430169	0.365012	0.342713	0.926073	0.401314	0.936649	0.93972
0.473523	0.347085	0.407707	0.395036	0.958219	0.472004	0.924644	0.882026
0.359132	0.397154	0.414103	0.354034	0.845669	0.401708	0.905442	0.946285
0.277966	0.379963	0.403329	0.388532	0.830814	0.413906	0.931341	0.925373
0.416232	0.498922	0.354705	0.330458	0.918443	0.465465	0.945178	0.876254
0.326456	0.496102	0.416742	0.395499	0.698906	0.415178	0.923151	0.60341
0.404996	0.363614	0.380494	0.515516	0.798907	0.562373	0.94208	0.945965
0.296289	0.335577	0.44103	0.400695	0.666045	0.420847	0.963865	0.586579
0.343801	0.409484	0.365283	0.396831	0.632315	0.559757	0.872318	0.874929
0.381295	0.35805	0.440194	0.34072	0.855129	0.452193	0.927283	0.904996
0.330797	0.306204	0.365442	0.465097	0.710387	0.421501	0.920454	0.91216
0.280509	0.403932	0.294539	0.446991	0.567826	0.372625	0.96739	0.933806
0.39167	0.326437	0.428847	0.341675	0.930854	0.594145	0.961853	0.929442
0.443409	0.38337	0.526162	0.287034	0.572106	0.394724	0.941234	0.901915
0.425215	0.359535	0.343936	0.395799	0.921968	0.392838	0.876675	0.494556
0.319047	0.321638	0.401272	0.394083	0.774242	0.50005	0.904752	0.90111
0.401869	0.281176	0.440205	0.352064	0.523386	0.46401	0.924289	0.833031
0.439797	0.490067	0.433575	0.345294	0.870537	0.515544	0.953687	0.917226
0.30811	0.366437	0.481656	0.230831	0.832409	0.766288	0.956837	0.921058
0.481551	0.38478	0.337949	0.358309	0.844478	0.762013	0.911656	0.891035
0.32333	0.297502	0.51654	0.472217	0.835397	0.407731	0.935764	0.930567
0.468489	0.499567	0.401141	0.484767	0.921847	0.569637	0.913981	0.81519
0.384145	0.341906	0.282509	0.482824	0.922147	0.553775	0.939201	0.872452
0.337285	0.322747	0.441355	0.292491	0.963899	0.371731	0.968941	0.749382
0.425093	0.368007	0.312963	0.445884	0.655283	0.406105	0.945186	0.845383
0.307432	0.42969	0.347705	0.311991	0.90347	0.507948	0.958021	0.869293
0.276127	0.410867	0.350826	0.282636	0.829712	0.482377	0.965308	0.952039
0.451124	0.454701	0.436169	0.423503	0.799743	0.554458	0.914122	0.946133
0.414045	0.409312	0.546517	0.365215	0.851957	0.420796	0.932236	0.925727
0.425	0.401432	0.472099	0.252046	0.582212	0.64073	0.941095	0.837005
0.427799	0.380687	0.337713	0.520441	0.850857	0.582361	0.853037	0.816834
0.36343	0.35568	0.411145	0.290602	0.94457	0.593024	0.860625	0.905327
0.466147	0.35317	0.274087	0.557168	0.845139	0.781873	0.909261	0.866545
0.280486	0.329911	0.473749	0.31744	0.867189	0.402344	0.952348	0.919632
0.430631	0.487067	0.349421	0.556414	0.932825	0.605063	0.772406	0.93159
0.365117	0.417199	0.282035	0.364329	0.769248	0.404707	0.937521	0.514243
0.446457	0.419545	0.396859	0.300379	0.94393	0.406739	0.936107	0.954792
0.322419	0.358127	0.41965	0.413049	0.688655	0.52575	0.948488	0.912445
0.371259	0.435593	0.327973	0.361631	0.931622	0.294967	0.888448	0.817669
0.506578	0.288419	0.420647	0.460447	0.67617	0.622478	0.86408	0.955999
0.387927	0.32888	0.391881	0.338253	0.881953	0.442795	0.923495	0.855862
0.474306	0.503818	0.38665	0.355732	0.90637	0.418847	0.91656	0.858182
0.349922	0.292079	0.387536	0.339856	0.496857	0.665725	0.897464	0.632801
0.340756	0.28506	0.608017	0.30932	0.950755	0.462463	0.91786	0.71747
0.435235	0.321567	0.39685	0.308095	0.757925	0.512842	0.932	0.948477
0.365202	0.374588	0.391344	0.416944	0.934952	0.25567	0.896775	0.916449
0.374798	0.370568	0.381621	0.299573	0.86704	0.503978	0.913962	0.886449
0.25165	0.467653	0.235706	0.341755	0.918154	0.440503	0.907056	0.920771
0.368726	0.378939	0.346628	0.246031	0.555309	0.632614	0.886108	0.923858
0.453343	0.367075	0.391368	0.396456	0.647131	0.59074	0.945916	0.884321
0.337788	0.421622	0.486412	0.251369	0.760293	0.424401	0.980204	0.9297
0.439923	0.348234	0.483412	0.327181	0.281338	0.433331	0.96278	0.833746
0.284906	0.359436	0.425367	0.303882	0.770892	0.502265	0.929085	0.580537
0.334189	0.339077	0.407355	0.525595	0.596594	0.259583	0.724321	0.861191
0.389421	0.426254	0.403974	0.388914	0.498387	0.345632	0.968883	0.911065
0.44354	0.510839	0.481534	0.419984	0.844363	0.567166	0.607491	0.71954
0.508214	0.279264	0.433785	0.285225	0.937326	0.458072	0.945536	0.921485
0.260897	0.409408	0.425165	0.393934	0.946785	0.61953	0.934585	0.903832
0.38379	0.446803	0.405882	0.351432	0.823504	0.475701	0.916042	0.900504
0.414824	0.394556	0.440208	0.375764	0.917006	0.491005	0.957534	0.911362
0.432161	0.341563	0.304369	0.260587	0.94246	0.770788	0.946558	0.88909
0.409955	0.344812	0.387043	0.419952	0.870203	0.368506	0.878803	0.831465
0.332801	0.345462	0.360643	0.388677	0.679459	0.39849	0.958929	0.835702
0.556558	0.387902	0.506353	0.422396	0.667089	0.51289	0.962362	0.946993
0.356919	0.454177	0.395458	0.425378	0.7477	0.39604	0.960459	0.888943
0.449079	0.340446	0.37459	0.450877	0.959044	0.399414	0.970963	0.859946
0.504179	0.402816	0.355187	0.265773	0.841997	0.726094	0.937712	0.85209
0.471259	0.368848	0.439893	0.380026	0.976265	0.42749	0.944227	0.877269
0.347207	0.383089	0.298812	0.409335	0.466563	0.546936	0.861509	0.966268
0.464924	0.363255	0.481721	0.388369	0.868892	0.549002	0.906103	0.866213
0.305288	0.454544	0.546992	0.458225	0.538843	0.503293	0.957471	0.922504
0.405978	0.410021	0.471357	0.454586	0.79969	0.471803	0.908286	0.91433
0.35683	0.412299	0.249473	0.383328	0.541828	0.557284	0.948121	0.63285
0.26614	0.380031	0.399609	0.363854	0.575375	0.399601	0.97199	0.882062
0.269288	0.331229	0.436345	0.275149	0.846507	0.377146	0.946828	0.906707
0.296909	0.248754	0.435337	0.348457	0.737133	0.546866	0.943812	0.941978
0.45417	0.262735	0.368716	0.376088	0.533836	0.596433	0.887901	0.842764
0.372243	0.222429	0.309924	0.5173	0.818094	0.37837	0.949725	0.93987
0.444447	0.356927	0.43269	0.265258	0.756049	0.45686	0.925571	0.933283
0.277693	0.375437	0.611308	0.378119	0.902625	0.266743	0.951952	0.615177
0.477373	0.345814	0.520302	0.276822	0.66302	0.486497	0.925034	0.938826
0.410364	0.315167	0.415439	0.2535	0.847995	0.488284	0.939793	0.679125
0.434797	0.350072	0.245903	0.347372	0.819796	0.401242	0.895302	0.835979
0.410022	0.303478	0.34576	0.413201	0.971213	0.560359	0.979463	0.954343
0.406514	0.41268	0.375993	0.479453	0.953472	0.666245	0.93873	0.924911
0.362742	0.309519	0.311147	0.453158	0.863398	0.642966	0.918138	0.811658
0.544381	0.267522	0.305478	0.386782	0.934094	0.428689	0.912084	0.927309
0.46579	0.322041	0.343421	0.239122	0.556568	0.388874	0.922995	0.923117
0.333108	0.446793	0.32594	0.436324	0.931798	0.619456	0.963417	0.863522
0.306792	0.415901	0.417467	0.448888	0.841927	0.629711	0.917577	0.940194
0.38619	0.260297	0.481242	0.354344	0.955352	0.589681	0.942646	0.857782
0.530373	0.387365	0.340858	0.393356	0.586885	0.647225	0.955604	0.967596
0.383682	0.453015	0.41863	0.431366	0.879987	0.382975	0.913201	0.932373
0.203755	0.335026	0.377814	0.300662	0.938245	0.483676	0.908615	0.891879
0.367449	0.34399	0.388819	0.360526	0.767012	0.461929	0.972494	0.887876
0.430181	0.379902	0.389125	0.362138	0.93807	0.319664	0.922272	0.874006
0.318364	0.336684	0.306142	0.325045	0.420781	0.466302	0.907917	0.920326
0.429501	0.418449	0.424351	0.497359	0.880842	0.601017	0.890249	0.969462
0.357517	0.35404	0.423555	0.299897	0.640362	0.71404	0.951766	0.875697
0.536955	0.37546	0.435934	0.35021	0.777879	0.48745	0.968955	0.965541
0.507268	0.357339	0.413236	0.250806	0.614414	0.619162	0.952829	0.862627
0.467072	0.346434	0.418666	0.550938	0.532364	0.530194	0.93958	0.807935
0.390052	0.372263	0.326734	0.358791	0.923991	0.673709	0.937422	0.9598
0.355978	0.485929	0.345635	0.425623	0.914181	0.370609	0.930329	0.93377
0.362367	0.367431	0.427322	0.317371	0.837032	0.688623	0.882009	0.826894
0.280715	0.388667	0.481296	0.302854	0.756806	0.595123	0.939631	0.865363
0.286649	0.342553	0.314485	0.294121	0.93381	0.394144	0.921659	0.883766
0.459355	0.503611	0.340879	0.365105	0.911701	0.429076	0.969108	0.855309
0.417105	0.470436	0.364861	0.372366	0.557756	0.425335	0.85552	0.862563
0.325314	0.356292	0.403417	0.419187	0.892621	0.588309	0.891732	0.894008
0.359758	0.382812	0.467922	0.396062	0.727578	0.700565	0.863102	0.862862
0.418725	0.394325	0.440734	0.390545	0.914316	0.406083	0.941877	0.873519
0.416524	0.480102	0.358128	0.259504	0.895726	0.552533	0.964791	0.806674
0.236134	0.366709	0.417368	0.405434	0.562594	0.705849	0.886004	0.940392
0.400839	0.44274	0.51726	0.476711	0.749339	0.578348	0.949472	0.621706
0.364689	0.30254	0.467327	0.414088	0.804334	0.433416	0.927136	0.938085
0.530257	0.335881	0.376952	0.362969	0.867304	0.447328	0.933639	0.571408
0.359339	0.332439	0.45246	0.296114	0.902533	0.518242	0.962518	0.967174
0.476953	0.306342	0.408722	0.384812	0.578152	0.542169	0.861821	0.942126
0.412797	0.440716	0.482314	0.328871	0.949866	0.605498	0.945427	0.845192
0.342446	0.427737	0.429535	0.383029	0.894027	0.601045	0.856861	0.851486
0.448984	0.334758	0.375564	0.288967	0.440316	0.555087	0.936883	0.567316
0.379038	0.249777	0.352931	0.331097	0.588253	0.490318	0.958949	0.910041
0.39206	0.353509	0.434979	0.369606	0.629827	0.462803	0.884316	0.949918
0.359602	0.368697	0.510566	0.306236	0.767352	0.634004	0.898332	0.855268
0.309445	0.282467	0.366319	0.488503	0.924165	0.415234	0.93696	0.837292
0.26021	0.319416	0.470782	0.446579	0.706289	0.463261	0.977097	0.875513
0.4978	0.454235	0.412009	0.446024	0.941018	0.462267	0.940939	0.831828
0.403261	0.376505	0.32847	0.394795	0.94401	0.521339	0.893439	0.905791
0.35285	0.412984	0.443438	0.330598	0.665771	0.663653	0.934138	0.91936
0.34472	0.566014	0.437101	0.268815	0.667743	0.670762	0.973769	0.939653
0.331787	0.323959	0.412292	0.27134	0.838095	0.346669	0.372762	0.925468
0.333689	0.31999	0.45038	0.438648	0.822451	0.515374	0.963326	0.808489
0.415721	0.296089	0.461396	0.352019	0.926227	0.54155	0.947592	0.919412
0.398504	0.541411	0.290012	0.443633	0.898898	0.430487	0.955484	0.823926
0.297123	0.377494	0.452031	0.350223	0.971466	0.694258	0.949906	0.857253
0.500169	0.445017	0.293366	0.270479	0.814674	0.626955	0.95913	0.910313
0.446354	0.303036	0.344554	0.319369	0.860759	0.632008	0.956456	0.709561
0.4072	0.295628	0.467687	0.278475	0.917296	0.488385	0.879787	0.660907
0.355549	0.547161	0.388777	0.422989	0.917861	0.564714	0.936707	0.880998
0.38737	0.437461	0.401554	0.518538	0.683718	0.734966	0.954565	0.905452
0.371043	0.414248	0.431066	0.373228	0.945924	0.656694	0.931118	0.847304
0.344747	0.42942	0.467597	0.255648	0.826146	0.415894	0.94926	0.89414
0.403255	0.33257	0.36227	0.439801	0.499517	0.506645	0.952732	0.939422
0.309602	0.351221	0.464695	0.301339	0.548135	0.551832	0.921148	0.96586
0.319178	0.341852	0.406784	0.491444	0.956478	0.64254	0.943921	0.857675
[truncated: 1,950 more rows]

## Sheet: Fig 3B
GC#1 WT LB	GC#1 WT CM A1552	GC#1 WT CM SA5Y	GC#1 WT CM V.harveyi	GC#1 WT CM E.coli	GC#3812 ΔvarA LB	GC#3812 ΔvarA CM A1552	GC#3812 ΔvarA CM SA5Y	GC#3812 ΔvarA CM V.harveyi	GC#3812 ΔvarA CM E.coli	GC#9277 ΔampGΔvarA LB	GC#9277 ΔampGΔvarA CM A1552	GC#9277 ΔampGΔvarA CM SA5Y	GC#9277 ΔampGΔvarA V.harveyi	GC#9277 ΔampGΔvarA CM E.coli
[truncated: 3,000 more rows]

[truncated: 20 more sheets: Fig 4A, Fig 4C, Fig 5C, Fig 5D, Fig 5E, S1 Fig, S2 Fig, S3 Fig, S4A Fig, S4B Fig, S4C Fig, S4D Fig, S5B Fig, S5C Fig, S7A Fig, S7B Fig, S8A Fig, S8B Fig, S8C Fig, S8D Fig]
